# Supplementary material for: Differing isoforms of the cobalamin binding photoreceptor AerR oppositely regulate photosystem expression
Source: eLife. 2018 Oct 3;7:e39028. doi: 10.7554/eLife.39028 (PMC6199135; doi:10.7554/eLife.39028)
Supplement: Supplementary file 1. — The expression changes were determined relative to expression levels observed in the parent wild type strain using RNA-seq. Cells were grown under dark semi-aerobic conditions. p-adjusted value <0.01 are shown in red. [file elife-39028-supp1.xlsx]

## Sheet: 工作表1
Supplementary File 1 shows expression changes for all genes in the AerR null strain, the strain lacking SAerR and a strain lacking LAerR, relative to expression levels observed in the parent wild type strain under dark semi-aerobic growth conditions.
	AerR Null strain		DSAerR strain		DLAerR strain
	log2FoldChange	padj (red values<0.01)	log2FoldChange	padj (red values<0.01)	log2FoldChange	padj (red values<0.01)	Gene	Global Function	Pathway Name
RCAP_rcc00001	-0.0301508	0.999495	0.347838	0.00964677	0.425499	0.00298993	dnaA	Replication, Recombination and Repair	Replication
RCAP_rcc00002	0.121602	0.999495	0.0994103	0.622167	0.162405	0.318631	dnaN	Replication, Recombination and Repair	Replication
RCAP_rcc00003	-0.0709742	0.999495	-0.261829	0.249525	-0.0574712	0.9237	recF	Replication, Recombination and Repair	Repair
RCAP_rcc00004	0.124285	0.999495	-0.166656	NA	-0.188929	0.613581	gyrB	Replication, Recombination and Repair	XXXXX
RCAP_rcc00005	0.0292747	0.999495	-0.146766	0.725559	-0.122594	0.866927	ntaB	Predicted Function	XXXXX
RCAP_rcc00006	-0.00760211	0.999495	-0.127075	0.830776	-0.251578	0.634687	motB	Motility	Chemotaxis
RCAP_rcc00007	-0.0570082	0.999495	0.386605	0.539095	-0.298279	0.421497	flgE	Motility	Flagellar Assembly
RCAP_rcc00008	-0.286868	0.999495	0.207426	0.759084	-0.374163	0.168876	flgK	Motility	Flagellar Assembly
RCAP_rcc00009	-0.126806	0.999495	0.227062	0.753353	-0.370672	0.219183	flgL	Motility	Flagellar Assembly
RCAP_rcc00010	-0.286178	0.82649	0.148932	0.776914	-0.25512	0.391419	flgI	Motility	Flagellar Assembly
RCAP_rcc00011	-0.011672	0.999495	0.0152741	0.974421	-0.0763063	0.898586	hemolysin D	Trafficking and Secretion	Secretion
RCAP_rcc00012	0.0557891	0.999495	-0.16445	0.671422	-0.0711471	0.932903	ABC transporter ATP-binding protein	Defense Mechanisms	XXXXX
RCAP_rcc00013	-0.00282445	NA	-0.711336	NA	-0.503769	NA	inner membrane transport permease	Defense Mechanisms	XXXXX
RCAP_rcc00014	0.00753992	NA	-0.584204	NA	-0.378647	NA	xylA	Carbohydrate Metabolism	Pentose and glucuronate interconversions
RCAP_rcc00015	0.00318081	NA	-0.589648	NA	-0.377283	NA	xylB	Carbohydrate Metabolism	Pentose and glucuronate interconversions
RCAP_rcc00016	0.00461467	NA	-0.616727	NA	-0.422257	NA	xylG	Carbohydrate Metabolism	Xylose Transport
RCAP_rcc00017	0.00160773	NA	-0.620091	NA	-0.415369	NA	xylH	Carbohydrate Metabolism	Xylose Transport
RCAP_rcc00018	0.0320474	0.999495	-0.543597	NA	-0.268525	0.778687	xylF	Carbohydrate Metabolism	Xylose Transport
RCAP_rcc00019	-0.0174342	NA	-0.707605	NA	-0.394413	NA	xylR	Signal Transduction	Transcription Regulator
RCAP_rcc00020	-0.039358	0.999495	-0.901647	0.0386803	-0.600752	NA	FG-GAP repeat domain-containing protein	Unknown	XXXXX
RCAP_rcc00021	0.0328106	0.999495	-0.314419	0.136344	-0.113745	0.856648	cytochrome c peroxidase	Energy Metabolism	Aerobic/Anaerobic Respiration
RCAP_rcc00022	0.0871923	0.999495	-0.197087	0.553208	-0.0498408	0.958745	aldo/keto reductase family oxidoreductase	Energy Metabolism	Aerobic/Anaerobic Respiration
RCAP_rcc00023	-0.320582	NA	-0.62774	NA	-0.498158	NA	ribonuclease BN	Unknown	XXXXX
RCAP_rcc00024	-0.184776	NA	-0.56173	NA	-0.422288	NA	gcdH	Lipid Metabolism	XXXXX
RCAP_rcc00025	-0.0887585	0.999495	-0.795798	3.48e-08	-0.469546	0.0111062	LysR family transcriptional regulator	Signal Transduction	Transcription Regulator
RCAP_rcc00026	0.11053	0.999495	-0.739602	5.09e-11	-0.46529	5.71e-05	hypothetical protein	Unknown	Unknown
RCAP_rcc00027	0.202795	0.999495	-0.69162	5.84e-14	-0.343232	0.00173154	surface antigen	Cell Envelope Biosynthesis	Cell Wall Biosynthesis
RCAP_rcc00028	-0.0375607	0.999495	-0.122634	0.774299	-0.268119	0.445393	idi1	Photosynthesis	Terpenoid backbone biosynthesis
RCAP_rcc00029	0.168554	0.999495	0.114968	0.718634	-0.0028201	0.9983	secB	Trafficking and Secretion	Secretion
RCAP_rcc00030	-0.00344821	0.999495	0.195763	0.476648	0.0030236	0.9983	fxsA	Predicted Function	XXXXX
RCAP_rcc00031	0.0690959	0.999495	0.016644	0.961171	-0.125805	0.640178	import inner membrane translocase subunit Tim44	Unknown	XXXXX
RCAP_rcc00032	0.0194068	0.999495	-0.130885	0.449398	-0.22632	0.309123	Smr protein/MutS2	Unknown	XXXXX
RCAP_rcc00033	0.0697557	0.999495	-0.466787	4.62e-05	-0.297554	0.0543253	hypothetical protein	Unknown	Unknown
RCAP_rcc00034	-0.00444703	0.999495	-0.199189	0.133837	-0.493242	1.17e-05	hslU	Post-translational Modification, Assembly and Chaperones	XXXXX
RCAP_rcc00035	0.081679	0.999495	-0.138941	0.746912	-0.2969	0.41945	hslV	Post-translational Modification, Assembly and Chaperones	Peptidase
RCAP_rcc00036	0.234593	0.999495	0.0195533	0.965932	-0.0491354	0.95381	trxA1	Post-translational Modification, Assembly and Chaperones	XXXXX
RCAP_rcc00037	0.0860931	0.999495	-0.30825	0.0109958	-0.205861	0.373926	UvrD/REP helicase	Replication, Recombination and Repair	XXXXX
RCAP_rcc00038	0.0298438	0.999495	-0.28201	0.0122106	-0.128476	0.50282	addB	Predicted Function	XXXXX
RCAP_rcc00039	0.0695841	0.999495	-0.309377	0.0545588	-0.227732	0.25354	nucleotidyltransferase	Cell Envelope Biosynthesis	Cell Wall Biosynthesis
RCAP_rcc00040	0.0802859	0.999495	-0.17056	0.408318	-0.0632253	0.912954	aminoglycoside phosphotransferase	Predicted fucntion	XXXXX
RCAP_rcc00041	0.262407	0.357381	0.155734	0.448976	0.0364868	0.951159	hypothetical protein	Unknown	Unknown
RCAP_rcc00042	-0.209624	0.999495	-0.116009	0.725121	-0.00348341	0.9983	PAS/PAC sensor domain-containing protein	Motility	Aerotaxis
RCAP_rcc00043	-0.0665004	0.999495	-0.0328868	0.94284	-0.142671	0.778952	regB	Signal Transduction	Kinase/Phosphorelay
RCAP_rcc00044	0.308321	0.0126621	0.0192901	0.952292	-0.0687946	0.910917	senC	Predicted Function	XXXXX
RCAP_rcc00045	0.129928	0.999495	-0.03953	0.928688	-0.0731667	0.914549	regA1	Signal Transduction	Transcription Regulator
RCAP_rcc00046	0.326682	0.0217108	-0.155813	0.492912	-0.19415	0.407547	hvrA	Signal Transduction	Transcription Regulator
RCAP_rcc00047	-0.0316229	0.999495	-0.190788	0.485957	-0.296534	0.25354	hvrB	Transcription	XXXXX
RCAP_rcc00048	-0.0172385	0.999495	-0.547176	0.0619475	-0.329566	0.465055	metal dependent phosphohydrolase	Predicted Function	XXXXX
RCAP_rcc00049	0.0922068	0.999495	-0.0739278	0.831814	-0.0595618	0.91961	ahcY	Post-translation	Cysteine and methionine metabolism
RCAP_rcc00050	0.166126	0.999495	-0.612948	0.000804359	-0.321804	0.339585	hypothetical protein	Unknown	Unknown
RCAP_rcc00051	0.118043	0.999495	-0.492266	0.00126054	-0.101232	0.825008	enoyl-CoA hydratase/isomerase	Xenobiotics Biodegradation and Metabolism	Caprolactam degradation
RCAP_rcc00052	0.0886818	0.999495	0.0557748	0.926536	0.0854306	0.923097	hypothetical protein	Unknown	Unknown
RCAP_rcc00053	0.077684	0.999495	-0.0867189	0.753353	0.00296503	0.9983	U62 family peptidase	Post-translational Modification, Assembly and Chaperones	Peptidase
RCAP_rcc00054	0.0629411	0.999495	-0.267553	0.293593	-0.190837	0.637701	inositol monophosphatase	Carbohydrate Metabolism	XXXXX
RCAP_rcc00055	-0.00550085	0.999495	-0.327032	0.54256	-0.577314	0.0767985	transglycosylase, Slt family	Cell Envelope Biosynthesis	Cell Wall Biosynthesis
RCAP_rcc00056	-0.00729905	0.999495	0.306031	0.660949	-0.364864	0.437725	flhA	Motility	Flagellar Assembly
RCAP_rcc00057	0.12003	0.999495	0.253403	0.733063	-0.328446	0.570894	fliR	Motility	Flagellar Assembly
RCAP_rcc00058	-0.00961717	0.999495	0.00946331	0.99351	-0.343118	0.390733	flhB	Motility	Flagellar Assembly
RCAP_rcc00059	-0.142258	0.999495	-0.0536892	0.928688	-0.123252	0.86002	hypothetical protein	Unknown	Unknown
RCAP_rcc00060	0.0690416	0.999495	0.0925776	0.834219	-0.0810395	0.914549	parB	Cell Division	Chromosome Partitioning
RCAP_rcc00061	0.0268353	0.999495	0.0114972	0.98509	-0.144744	0.822603	parA	Cell Division	Chromosome Partitioning
RCAP_rcc00062	0.0174435	0.999495	0.109148	0.839103	0.020261	0.993476	gidB	Cell Envelope Biosynthesis	Cell Wall Biosynthesis
RCAP_rcc00063	0.0506474	0.999495	0.190605	0.581382	0.014235	0.993556	gidA	Cell Division	Chromosome Partitioning
RCAP_rcc00064	-0.0209256	0.999495	0.0059385	0.99351	-0.116303	0.877909	trmE	Predicted Function	XXXXX
RCAP_rcc00065	0.128187	0.999495	0.423644	0.105488	0.116118	0.888189	rho	Transcription	XXXXX
RCAP_rcc00066	0.229785	0.999495	0.520721	0.0149298	0.207231	0.60377	hypothetical protein	Unknown	Unknown
RCAP_rcc00067	0.0812182	0.999495	0.232045	0.485934	-0.0166273	0.993556	Maf-like protein	Cell Division	Chromosome Partitioning
RCAP_rcc00068	0.246968	0.491533	0.202784	0.260757	0.184756	0.499176	aroE	Amino Acid Metabolism	Phenylalanine, tyrosine and tryptophan biosynthesis
RCAP_rcc00069	0.133198	0.999495	-0.0200253	0.966272	0.0327995	0.972879	coaE	Metabolism of Cofactors, Coenzymes and Vitamins	Pantothenate and CoA biosynthesis
RCAP_rcc00070	0.181576	0.999495	-0.221158	0.335575	-0.192648	0.469504	dnaQ	Replication, Recombination and Repair	Replication
RCAP_rcc00071	0.102817	0.999495	-0.0740272	0.901844	-0.209264	0.73293	nadA	Metabolism of Cofactors, Coenzymes and Vitamins	Nicotinate and nicotinamide metabolism
RCAP_rcc00072	0.121086	0.999495	-0.0831005	0.914492	-0.116445	0.9237	nadB	Metabolism of Cofactors, Coenzymes and Vitamins	Nicotinate and nicotinamide metabolism
RCAP_rcc00073	-0.078714	0.999495	0.0163422	0.965932	0.0111828	0.993556	nadC	Metabolism of Cofactors, Coenzymes and Vitamins	Nicotinate and nicotinamide metabolism
RCAP_rcc00074	0.000429706	0.999495	0.0751821	0.900371	0.0261325	0.992409	nudH	Metabolism of Cofactors, Coenzymes and Vitamins	Folate biosynthesis
RCAP_rcc00075	-0.00524712	0.999495	0.141616	0.682608	0.110978	0.868382	ctpA	Cell Envelope Biosynthesis	Cell Wall Biosynthesis
RCAP_rcc00076	0.0696778	0.999495	0.12414	0.58074	0.0808162	0.855784	M23 family peptidase	Post-translational Modification, Assembly and Chaperones	Peptidase
RCAP_rcc00077	0.120376	0.999495	-0.0755652	0.862736	-0.0328302	0.976417	gpmI	Carbohydrate Metabolism	Glycolysis / Gluconeogenesis
RCAP_rcc00078	-0.0398685	0.999495	-0.430235	0.000636535	-0.273525	0.0787602	hypothetical protein	Unknown	Unknown
RCAP_rcc00079	-0.00833444	0.999495	-0.227134	0.361067	-0.170138	0.60377	iojap-related protein	Unknown	XXXXX
RCAP_rcc00080	0.352731	0.612605	0.263948	0.43926	-0.00881752	0.995979	hypothetical protein	Unknown	Unknown
RCAP_rcc00081	0.0708943	0.999495	0.200689	0.355541	0.0849617	0.885604	leuC	Amino Acid Metabolism	Valine, leucine and isoleucine biosynthesis
RCAP_rcc00082	0.00927249	0.999495	0.197298	0.344032	0.122688	0.719223	leuD	Amino Acid Metabolism	Valine, leucine and isoleucine biosynthesis
RCAP_rcc00083	0.11973	0.999495	0.348656	0.26517	0.0526101	0.958266	hypothetical protein	Unknown	Unknown
RCAP_rcc00084	-0.141017	0.999495	0.227457	0.385923	0.00387628	0.9983	hypothetical protein	Unknown	Unknown
RCAP_rcc00085	0.123177	0.999495	-0.0171883	0.969893	-0.0144486	0.993476	leuB	Amino Acid Metabolism	Valine, leucine and isoleucine biosynthesis
RCAP_rcc00086	-0.102122	0.999495	-0.148553	0.382085	0.0277712	0.964658	hypothetical protein	Unknown	Unknown
RCAP_rcc00087	-0.166735	0.999495	-0.355674	0.271985	-0.134128	0.885309	hypothetical protein	Unknown	Unknown
RCAP_rcc00088	-0.115313	NA	0.194305	0.82392	0.543032	0.30893	hypothetical protein	Unknown	Unknown
RCAP_rcc00089	0.194358	0.999495	0.119215	0.800546	0.194133	0.658857	cation diffusion facilitator family transporter	Metal and Ion Transport	XXXXX
RCAP_rcc00090	-0.0251312	0.999495	-0.112213	0.830776	-0.148891	0.825008	feoA1	Metal, Ion, Cofactor Transport	Iron and Heme Transport
RCAP_rcc00091	0.110541	0.999495	0.111513	0.847853	-0.095384	0.926339	feoA2	Metal, Ion, Cofactor Transport	Iron and Heme Transport
RCAP_rcc00092	-0.0205033	0.999495	-0.315637	0.308092	-0.557008	0.0264685	feoB1	Metal, Ion, Cofactor Transport	Iron and Heme Transport
RCAP_rcc00093	-0.0731543	0.999495	0.153408	0.845443	0.0760484	0.961553	hypothetical protein	Unknown	Unknown
RCAP_rcc00094	0.0133904	0.999495	-0.0382727	0.95854	-0.0181331	0.993556	hmuV	Metal, Ion, Cofactor Transport	Iron and Heme Transport
RCAP_rcc00095	0.11731	0.999495	0.0370973	0.962638	0.243446	0.725146	hmuU	Metal, Ion, Cofactor Transport	Iron and Heme Transport
RCAP_rcc00096	0.193232	0.999495	0.31421	0.625877	0.598332	0.206641	hmuT	Metal, Ion, Cofactor Transport	Iron and Heme Transport
RCAP_rcc00097	0.156706	0.999495	0.169707	0.820314	0.223277	0.805875	hmuS	Metal, Ion, Cofactor Transport	Iron and Heme Transport
RCAP_rcc00098	0.0244968	0.999495	-0.124876	0.812692	0.056411	0.959862	hmuR	Metal, Ion, Cofactor Transport	Iron and Heme Transport
RCAP_rcc00099	0.0679607	0.999495	0.370705	0.385241	0.55684	0.159135	ABC transporter ATP-binding protein	Metal, Ion, Cofactor Transport	Nickel Transport
RCAP_rcc00100	0.0517029	0.999495	0.345661	0.43926	0.528828	0.18101	ABC transporter ATP-binding protein	Amino Acid Metabolism	Amino Acid Transport
RCAP_rcc00101	0.043389	0.999495	0.25831	0.618219	0.413177	0.390048	ABC transporter permease	Amino Acid Metabolism	Amino Acid Transport
RCAP_rcc00102	-0.011075	0.999495	0.415585	0.304945	0.620074	0.087062	ABC transporter permease	Metal, Ion, Cofactor Transport	Nickel Transport
RCAP_rcc00103	0.0461508	0.999495	0.298333	0.512308	0.449718	0.279005	ABC transporter periplasmic substrate-binding protein	Metal, Ion, Cofactor Transport	Nickel Transport
RCAP_rcc00104	-0.0163751	0.999495	0.0781004	0.898494	0.102965	0.915287	hypothetical protein	Unknown	Unknown
RCAP_rcc00105	-0.0164632	0.999495	-0.492672	0.283292	-0.0784799	0.954854	fhuC1	Metal, Ion, Cofactor Transport	Iron and Heme Transport
RCAP_rcc00106	-0.0424082	0.999495	-0.449357	0.38577	-0.187866	0.855784	fhuB1	Metal, Ion, Cofactor Transport	Iron and Heme Transport
RCAP_rcc00107	-0.0383921	0.999495	-0.43012	0.265511	-0.42941	0.367951	fhuB2	Metal, Ion, Cofactor Transport	Iron and Heme Transport
RCAP_rcc00108	0.316286	0.999495	0.136105	0.840922	0.176367	0.884778	fhuD1	Metal, Ion, Cofactor Transport	Iron and Heme Transport
RCAP_rcc00109	-0.165148	0.999495	-0.401541	0.183419	-0.225609	0.583556	hypothetical protein	Unknown	Unknown
RCAP_rcc00110	-0.185712	0.999495	-0.358555	0.211353	-0.141877	0.855784	esterase	Predicted Function	XXXXX
RCAP_rcc00111	-0.000855916	0.999495	-0.00343295	0.995534	0.163637	0.788104	fhuE	Metal, Ion, Cofactor Transport	Iron and Heme Transport
RCAP_rcc00112	-0.0325962	0.999495	-0.00980052	0.99351	0.153828	0.899903	AraC family transcriptional regulator	Signal Transduction	Transcription Regulator
RCAP_rcc00113	0.182719	0.999495	-0.195279	0.389067	-0.135161	0.725146	rnd1	Translation, ribosomal structure and biogenesis	XXXXX
RCAP_rcc00114	0.0819096	0.999495	-0.18983	0.44464	-0.0800722	0.880745	kdsD	Cell Envelope Biosynthesis	Cell Wall Biosynthesis
RCAP_rcc00115	0.0414964	0.999495	-0.296139	0.195103	-0.200055	0.537909	hypothetical protein	Unknown	Unknown
RCAP_rcc00116	0.0524463	0.999495	-0.236082	0.319205	-0.128724	0.724505	OstA family protein	Predicted Function	Unknown
RCAP_rcc00117	-0.00111807	0.999495	-0.283923	0.0862045	-0.19072	0.44321	ABC transporter ATP-binding protein	Predicted Function	Unknown
RCAP_rcc00118	0.130339	0.999495	-0.102468	0.86537	-0.108786	0.91961	sigma 54 modulation protein/ribosomal protein S30EA	Translation, ribosomal structure and biogenesis	XXXXX
RCAP_rcc00119	0.0141335	0.999495	-0.162574	0.673818	-0.0937141	0.914549	ptsN	Signal Transduction	Transcription Regulator
RCAP_rcc00120	0.0121975	0.999495	-0.190733	0.462271	-0.0661356	0.914549	hypothetical protein	Unknown	Unknown
RCAP_rcc00121	0.0612151	0.999495	-0.26451	0.0728888	-0.281884	0.0502735	family 14 glycosyl transferase	Unknown	XXXXX
RCAP_rcc00122	0.130527	0.999495	-0.103476	0.753353	-0.204575	0.462337	hypothetical protein	Unknown	Unknown
RCAP_rcc00123	-0.0481809	0.999495	-0.777716	1.82e-06	-0.499269	0.0125195	hypothetical protein	Unknown	Unknown
RCAP_rcc00124	0.0838359	0.999495	-0.544823	3.28e-07	-0.436649	0.00318755	galE	Carbohydrate Metabolism	Galactose Metabolism
RCAP_rcc00125	0.211069	0.999495	-0.398572	0.00636954	-0.4182	0.0110736	galU	Carbohydrate Metabolism	Galactose Metabolism
RCAP_rcc00126	-0.0190228	0.999495	0.0116148	0.981596	0.0403005	0.96362	kdsB	Glycan Biosynthesis and Metabolism	Lipopolysaccharide biosynthesis
RCAP_rcc00127	0.0963905	0.999495	0.11324	0.718929	0.0738728	0.898586	cysQ	Energy Metabolism	Sulfur metabolism
RCAP_rcc00128	0.0549341	0.999495	0.0219775	0.964604	-0.0562665	0.941687	ABC transporter permease	Predicted Function	XXXXX
RCAP_rcc00129	0.108435	0.999495	0.000671462	0.998298	0.112424	0.637701	LacI family transcriptional regulator	Signal Transduction	Transcription Regulator
RCAP_rcc00130	-0.0336884	0.999495	-0.104388	0.693987	-0.0911927	0.855784	radical SAM family protein	Energy Metabolism	XXXXX
RCAP_rcc00131	0.0292003	0.999495	-0.0244764	0.966651	-0.0142072	0.995979	tRNA/rRNA cytosine-C5-methylase	Translation, ribosomal structure and biogenesis	XXXXX
RCAP_rcc00132	0.144037	0.999495	0.139898	0.671422	-0.168973	0.785952	hypothetical protein	Unknown	Unknown
RCAP_rcc00133	-0.0816285	0.999495	0.292637	0.0132317	-0.227898	0.197698	hypothetical protein	Unknown	Unknown
RCAP_rcc00134	0.142563	0.999495	-0.171447	0.808745	0.0364806	0.989585	hypothetical protein	Unknown	Unknown
RCAP_rcc00135	0.232803	NA	0.0395443	0.96955	0.509717	NA	lolD1	Predicted Function	Unknown
RCAP_rcc00136	-0.0309097	0.999495	-0.00558948	0.9955	-0.0946447	0.930881	phoA	Metabolism of Cofactors, Coenzymes and Vitamins	Folate biosynthesis
RCAP_rcc00137	-0.0500035	0.999495	-0.531671	0.224534	-0.3	0.662898	hypothetical protein	Unknown	Unknown
RCAP_rcc00138	0.0579851	0.999495	-0.118111	0.784227	0.0886379	0.914549	dnaE2	Replication, Recombination and Repair	Replication
RCAP_rcc00139	-0.0358119	0.999495	-0.0785916	0.930843	0.0300893	0.993476	nucleotidyltransferase/DNA polymerase involved in DNA repair	Replication, Recombination and Repair	Repair
RCAP_rcc00140	-0.0319061	0.999495	0.0006729	0.998776	-0.225839	0.518027	lipoprotein	Predicted Function	Unknown
RCAP_rcc00141	0.152778	0.999495	0.273386	0.33552	-0.481142	0.0212926	hbdA	Carbohydrate Metabolism	Butanoate metabolism
RCAP_rcc00142	-0.11077	0.999495	0.251031	0.661877	-0.239384	0.719724	hypothetical protein	Unknown	Unknown
RCAP_rcc00143	0.0472906	0.999495	0.162537	0.732436	-0.113428	0.901675	etfA	Energy Metabolism	Aerobic/Anaerobic Metabolism
RCAP_rcc00144	0.127918	0.999495	0.313606	0.361259	-0.0253841	0.990927	etfB	Energy Metabolism	Aerobic/Anaerobic Respiration
RCAP_rcc00145	0.07706	0.999495	0.0457069	0.914908	-0.0374634	0.963982	short-chain dehydrogenase/reductase family oxidoreductase	Lipid transport and metabolism	XXXXX
RCAP_rcc00146	0.112965	0.999495	-0.0197179	0.96955	-0.0819994	0.919649	parC	Replication, Recombination and Repair	XXXXX
RCAP_rcc00147	0.0763264	0.999495	0.102681	0.866699	-0.0193299	0.993556	tuf1	Translation, ribosomal structure and biogenesis	XXXXX
RCAP_rcc00148	0.0901425	0.999495	-0.113784	0.8986	0.00057641	0.999861	CDA peptide synthetase III	Lipid Metabolism	Fatty acid metabolism
RCAP_rcc00149	0.143838	0.999495	-0.403729	0.271964	-0.290365	0.594633	hypothetical protein	Unknown	Unknown
RCAP_rcc00150	0.0372046	0.999495	-0.35675	0.379226	-0.357195	0.490455	hypothetical protein	Unknown	Unknown
RCAP_rcc00151	0.0277634	0.999495	-0.929657	0.00632611	-0.575584	0.208592	hemN1	Metabolism of Cofactors, Coenzymes and Vitamins	Heme Biosynthesis
RCAP_rcc00152	-0.280293	0.999495	0.67614	0.0149191	-0.286014	0.606161	peptide ABC transporter periplasmic peptide-binding protein	Amino Acid Metabolism	Amino Acid Transport
RCAP_rcc00153	-0.141409	0.999495	0.710878	0.00909829	0.0619644	0.96362	peptide ABC transporter permease	Amino Acid Metabolism	Amino Acid Transport
RCAP_rcc00154	-0.268963	0.999495	0.564291	0.0292614	-0.0471159	0.968773	peptide ABC transporter permease	Amino Acid Metabolism	Amino Acid Transport
RCAP_rcc00155	-0.0949894	0.999495	0.471874	0.0231322	-0.0136238	0.995979	peptide ABC transporter ATP-binding protein	Predicted Function	Nickel Transport
RCAP_rcc00156	0.0249726	0.999495	-0.0992541	0.871715	-0.26709	NA	alsT	Amino Acid Metabolism	XXXXX
RCAP_rcc00157	0.0167394	0.999495	-0.0898547	0.703162	-0.0328133	0.954058	hypothetical protein	Unknown	Unknown
RCAP_rcc00158	-0.0379863	0.999495	0.0724206	0.926536	0.0589316	0.967945	M10 family peptidase	Post-translational Modification, Assembly and Chaperones	Peptidase
RCAP_rcc00159	-0.00163243	0.999495	0.0814326	0.910661	0.0485894	0.976345	hypothetical protein	Unknown	Unknown
RCAP_rcc00160	0.11412	0.999495	0.103315	0.804394	0.00346898	0.9983	mtgA	Nucleotide Metabolism	Purine metabolism
RCAP_rcc00161	0.0308979	0.999495	-0.469283	0.0211649	-0.16405	0.732045	gltB	Energy Metabolism	Nitrogen metabolism
RCAP_rcc00162	-0.0102324	0.999495	-0.504329	0.0234071	-0.268793	0.437725	hypothetical protein	Unknown	Unknown
RCAP_rcc00163	0.00825721	0.999495	-0.401358	0.154375	-0.117107	0.891817	gltD	Energy Metabolism	Nitrogen metabolism
RCAP_rcc00164	0.114623	0.999495	-0.464826	0.000234982	-0.305753	0.081358	uppP	Glycan Biosynthesis and Metabolism	Peptidoglycan biosynthesis
RCAP_rcc00165	0.110992	0.999495	-0.290188	0.0657858	-0.265637	0.211341	NAD-dependent epimerase/dehydratase	Carbohydrate Metabolism	XXXXX
RCAP_rcc00166	0.146142	0.999495	-0.198467	0.385923	-0.142146	0.655859	sulfotransferase	Unknown	XXXXX
RCAP_rcc00167	0.0825527	0.999495	-0.120027	0.480356	0.0143742	0.983668	family 2 glycosyl transferase	Cell Envelope Biosynthesis	Cell Wall Biosynthesis
RCAP_rcc00168	0.142503	0.999495	0.167188	0.530605	0.0475269	0.957194	ABC transporter polysaccharide inner membrane subunit	Carbohydrate Metabolism	XXXXX
RCAP_rcc00169	0.0986936	0.999495	-0.0203151	0.964176	-0.0108815	0.99554	kpsE1	Cell Envelope Biosynthesis	Cell Wall Biosynthesis
RCAP_rcc00170	0.0795466	0.999495	-0.131072	0.530605	-0.087844	0.791619	kpsT1	Carbohydrate Metabolism	XXXXX
RCAP_rcc00171	-0.0300255	0.999495	-0.264862	0.375571	-0.0236561	0.992409	hypothetical protein	Unknown	Unknown
RCAP_rcc00172	-0.11709	0.999495	-0.156925	0.549583	0.0145723	0.993476	glycosyl transferase	Cell Envelope Biosynthesis	Cell Wall Biosynthesis
RCAP_rcc00173	0.00910127	0.999495	-0.068916	0.838922	-0.0663054	0.912954	rfbA	Cell Envelope Biosynthesis	Cell Wall Biosynthesis
RCAP_rcc00174	-0.0202074	0.999495	0.0204841	0.962638	0.11057	0.797058	rfbD	Cell Envelope Biosynthesis	Cell Wall Biosynthesis
RCAP_rcc00175	0.00416919	0.999495	-0.0672908	0.753353	-0.0850733	0.7684	hypothetical protein	Unknown	Unknown
RCAP_rcc00176	0.0633629	0.999495	0.0758663	0.752985	-0.00940392	0.993476	rfbB	Cell Envelope Biosynthesis	Cell Wall Biosynthesis
RCAP_rcc00177	0.108226	0.999495	0.0916381	0.759084	-0.019325	0.985909	rfbC	Cell Envelope Biosynthesis	Cell Wall Biosynthesis
RCAP_rcc00178	0.0563518	0.999495	0.214725	0.657983	0.263768	0.673756	hemolysin-type calcium-binding repeat family protein	Trafficking and Secretion	Secretion
RCAP_rcc00179	0.0334373	0.999495	-0.18057	0.268844	-0.159139	0.478918	ilvA	Amino Acid Metabolism	Valine, leucine and isoleucine biosynthesis
RCAP_rcc00180	0.12484	0.999495	-0.0441434	0.926536	-0.116287	0.798185	Hpt domain-containing protein	Unknown	XXXXX
RCAP_rcc00181	-0.182547	0.999495	-0.0948999	0.877825	-0.243927	0.455143	response regulator receiver domain/protein phosphatase 2C domain-containing protein	Signal Transduction	Transcription Regulator
RCAP_rcc00182	-0.0810053	0.999495	-0.140654	0.759778	-0.14471	0.85346	hemolysin D	Trafficking and Secretion	Secretion
RCAP_rcc00183	-0.146146	0.999495	-0.0640912	0.877825	0.0152841	0.993476	ABC transporter ATP-binding/permease	Defense Mechanisms	XXXXX
RCAP_rcc00184	-0.204934	0.999495	-0.17174	0.488444	-0.089925	0.888017	outer membrane efflux protein	Cell Envelope Biosynthesis	Cell Wall Biosynthesis
RCAP_rcc00185	-0.098293	0.999495	-0.0759143	0.835068	-0.02892	0.973835	hypothetical protein	Unknown	Unknown
RCAP_rcc00186	0.054888	0.999495	0.253532	0.284258	0.232125	0.367951	NUDIX superfamily hydrolase	Predicted Function	XXXXX
RCAP_rcc00187	0.00237698	0.999495	0.00321597	0.9955	-0.0283309	0.982315	hslO	Post-translational Modification, Assembly and Chaperones	XXXXX
RCAP_rcc00188	-0.0560548	0.999495	0.244942	0.5332	0.194345	0.751548	NUDIX superfamily hydrolase	Replication, Recombination and Repair	XXXXX
RCAP_rcc00189	-0.122512	0.999495	-0.191899	0.284258	-0.161131	0.552138	cca	Translation, ribosomal structure and biogenesis	XXXXX
RCAP_rcc00190	-0.042335	0.999495	-0.177669	0.522933	-0.0297438	0.980201	ABC transporter ATP-binding/permease	Defense Mechanisms	XXXXX
RCAP_rcc00191	-0.167985	0.999495	-0.316745	0.0689563	-0.0242812	0.985909	tRNA (Uracil-5-)-methyltransferase	Translation, ribosomal structure and biogenesis	XXXXX
RCAP_rcc00192	0.0322489	0.999495	-0.079554	0.867574	0.0470535	0.958696	ErfK/YbiS/YcfS/YnhG family protein	Unknown	XXXXX
RCAP_rcc00193	0.126606	0.999495	0.264997	0.649101	0.150221	0.910226	SCP-like extracellular protein	Predicted Function	XXXXX
RCAP_rcc00194	0.136333	0.999495	0.169403	0.752985	0.101327	0.930881	ErfK/YbiS/YcfS/YnhG family protein/Tat domain-containing protein	Unknown	XXXXX
RCAP_rcc00195	0.178858	0.999495	0.0401222	0.920693	-0.0836599	0.857211	hemH	Metabolism of Cofactors, Coenzymes and Vitamins	Heme Biosynthesis
RCAP_rcc00196	0.162597	0.999495	-0.250512	0.0638173	-0.10727	0.782449	hypothetical protein	Unknown	Unknown
RCAP_rcc00197	0.016958	0.999495	-0.171459	0.847853	0.235255	0.825008	comF	Predicted Function	XXXXX
RCAP_rcc00198	0.134415	0.999495	0.0404087	0.928688	0.215499	0.461824	grxC	Post-translational Modification, Assembly and Chaperones	XXXXX
RCAP_rcc00199	0.0363533	0.999495	-0.143195	0.44464	-0.0244622	0.967945	carbon-nitrogen family hydrolase	Predicted Function	Nitrogen metabolism
RCAP_rcc00200	0.00424963	0.999495	-0.172841	0.408318	-0.115269	0.806879	MarR family transcriptional regulator	Signal Transduction	Transcription Regulator
RCAP_rcc00201	0.00447079	0.999495	0.0200063	0.964427	0.134547	0.835521	adenine-specific DNA-methyltransferase	Replication, Recombination and Repair	XXXXX
RCAP_rcc00202	0.0092966	0.999495	-0.27846	0.206467	-0.203498	0.41945	rnhB	Replication, Recombination and Repair	XXXXX
RCAP_rcc00203	0.0814506	0.999495	-0.176772	0.590294	-0.196002	0.324003	hypothetical protein	Unknown	Unknown
RCAP_rcc00204	0.194713	0.999495	-0.33557	0.0745061	-0.454499	0.0407835	hypothetical protein	Unknown	Unknown
RCAP_rcc00205	0.0155291	0.999495	-0.636476	1.87e-09	-0.585209	0.000372634	hypothetical protein	Unknown	Unknown
RCAP_rcc00206	0.0993176	0.999495	-0.221531	0.71624	-0.260512	0.728778	nspC	Amino Acid Metabolism	XXXXX
RCAP_rcc00207	0.137522	0.999495	-0.129136	0.87133	-0.180842	0.880745	lys1	Amino Acid Metabolism	XXXXX
RCAP_rcc00208	0.126852	0.999495	-0.115098	0.881141	-0.18106	0.870324	argG	Amino Acid Metabolism	Arginine and proline metabolism
RCAP_rcc00209	0.0241455	0.999495	7.04e-05	0.999716	-0.0705583	0.951159	mogA	Predicted Function	XXXXX
RCAP_rcc00210	0.0686925	0.999495	0.168813	0.461285	-0.00804169	0.99554	ubiG	Energy Metabolism	Biosynthesis of Ubiquinone
RCAP_rcc00211	0.019857	0.999495	-0.307351	0.00715888	-0.204847	0.298582	pip1	Amino Acid Metabolism	Arginine and proline metabolism
RCAP_rcc00212	0.0845444	0.999495	-0.42714	0.2119	-0.435565	0.279437	hypothetical protein	Unknown	Unknown
RCAP_rcc00213	0.108453	0.999495	-0.0142073	0.98509	-0.108798	0.919425	nusA	Transcription	XXXXX
RCAP_rcc00214	0.078736	0.999495	-0.0582366	0.933082	-0.139629	0.887266	hypothetical protein	Unknown	Unknown
RCAP_rcc00215	0.044314	0.999495	0.0645641	0.926536	0.00390551	0.9983	infB	Translation, ribosomal structure and biogenesis	XXXXX
RCAP_rcc00216	-0.0333187	0.999495	-0.154131	0.746733	-0.116194	0.897334	hypothetical protein	Unknown	Unknown
RCAP_rcc00217	-0.067144	0.999495	0.0842786	0.834219	0.231712	0.469504	nudG	Metabolism of Cofactors, Coenzymes and Vitamins	Folate biosynthesis
RCAP_rcc00218	-0.0276146	0.999495	0.110574	0.753353	0.186112	0.609242	argJ	Amino Acid Metabolism	Arginine and proline metabolism
RCAP_rcc00219	0.0291182	0.999495	0.111304	0.666794	0.16905	0.54059	PpiC-type peptidyl-prolyl cis-trans isomerase	Post-translational Modification, Assembly and Chaperones	XXXXX
RCAP_rcc00220	0.0622538	0.999495	-0.110184	0.835168	-0.208576	0.711591	secA	Trafficking and Secretion	Secretion
RCAP_rcc00221	-0.0392321	0.999495	0.277211	0.292107	0.30834	0.421497	hypothetical protein	Unknown	Unknown
RCAP_rcc00222	-0.0786465	0.999495	0.0656843	0.8999	0.142209	0.719223	radC	Replication, Recombination and Repair	Repair
RCAP_rcc00223	0.00160338	0.999495	-0.291428	0.345178	-0.524784	0.0313024	dnaJ	Post-translational Modification, Assembly and Chaperones	XXXXX
RCAP_rcc00224	0.0691119	0.999495	-0.257054	0.381542	-0.516283	0.0229871	dnaK	Post-translational Modification, Assembly and Chaperones	XXXXX
RCAP_rcc00225	-0.0561093	0.999495	-0.100538	0.776914	0.0213241	0.986183	alkB	Replication, Recombination and Repair	XXXXX
RCAP_rcc00226	-0.0417234	0.999495	-0.187133	0.542592	0.0157661	0.993476	mutY	Replication, Recombination and Repair	XXXXX
RCAP_rcc00227	0.00190084	0.999495	0.133598	0.719899	0.235467	0.475549	hypothetical protein	Unknown	Unknown
RCAP_rcc00228	0.0238769	0.999495	0.118358	0.836503	0.118785	0.906332	DSBA family oxidoreductase	Post-translational Modification, Assembly and Chaperones	XXXXX
RCAP_rcc00229	-0.112855	0.999495	0.0188968	0.974421	0.178024	0.798185	lpxK	Glycan Biosynthesis and Metabolism	Lipopolysaccharide biosynthesis
RCAP_rcc00230	-0.0785362	0.999495	0.128907	0.774299	0.315571	0.421497	kdtA1	Energy Metabolism	Puromycin biosynthesis
RCAP_rcc00231	0.122157	0.999495	0.160467	0.71624	0.0564984	0.954854	hypothetical protein	Unknown	Unknown
RCAP_rcc00232	0.033269	0.999495	0.0127184	0.981596	0.048278	0.964658	xylose isomerase-like TIM barrel family protein	Carbohydrate Metabolism	XXXXX
RCAP_rcc00233	0.085626	0.999495	-0.215918	0.590294	-0.162244	0.820487	AFG1-like ATPase	Predicted Function	XXXXX
RCAP_rcc00234	-0.0770666	0.999495	-0.349043	0.433115	-0.220733	0.775376	luciferase	Energy Metabolism	XXXXX
RCAP_rcc00235	0.0222397	0.999495	-0.237428	0.658751	-0.200585	0.825008	folC	Metabolism of Cofactors, Coenzymes and Vitamins	Folate biosynthesis
RCAP_rcc00236	0.105072	0.999495	-0.0557955	0.939556	-0.0897264	0.939135	accD	Energy Metabolism	Reductive carboxylate cycle (CO2 fixation)
RCAP_rcc00237	0.0856124	0.999495	-0.19064	0.718544	0.00719389	0.9983	abortive infection protein family	Predicted Function	XXXXX
RCAP_rcc00238	-0.0437566	0.999495	-0.10668	0.813096	-0.04419	0.959767	hypothetical protein	Unknown	Unknown
RCAP_rcc00239	0.0222203	0.999495	0.496882	0.00424029	0.279369	0.390048	ansA	Amino Acid Metabolism	XXXXX
RCAP_rcc00240	0.0144701	0.999495	0.221475	0.0386807	0.130225	0.719223	hypothetical protein	Unknown	Unknown
RCAP_rcc00241	0.0555092	0.999495	-0.13909	NA	-0.168545	0.801483	radical SAM family protein	Translation, ribosomal structure and biogenesis	XXXXX
RCAP_rcc00242	0.0652888	0.999495	-0.124428	0.717983	-0.13887	0.763846	hypothetical protein	Unknown	Unknown
RCAP_rcc00243	0.163499	0.999495	0.10214	0.808041	0.106274	0.884778	dapD	Amino Acid Metabolism	Lysine biosynthesis
RCAP_rcc00244	0.122433	0.999495	0.0789898	0.880951	0.00947927	0.995979	hypothetical protein	Unknown	Unknown
RCAP_rcc00245	0.0638393	0.999495	-0.107307	0.787005	-0.0903374	0.914549	hypothetical protein	Unknown	Unknown
RCAP_rcc00246	-0.0370693	0.999495	-0.0197215	0.964604	0.0422601	0.954944	mltB	Glycan Biosynthesis and Metabolism	Glycosaminoglycan degradation
RCAP_rcc00247	-0.199983	0.999495	0.611958	0.000674145	0.36876	0.211763	NnrU family protein	Energy Metabolism	Nitrogen Metabolism
RCAP_rcc00248	-0.356717	0.453645	0.797703	1.25e-06	0.481815	0.0236465	hypothetical protein	Unknown	Unknown
RCAP_rcc00249	0.131902	0.999495	0.0432243	0.944915	0.0773653	0.935992	hup1	Energy Metabolism	Aerobic/Anaerobic Respiration
RCAP_rcc00250	0.0249931	0.999495	-0.22018	0.408135	-0.136072	0.825008	amn	Nucleotide Metabolism	Purine metabolism
RCAP_rcc00251	0.00437733	0.999495	-0.248193	0.214053	-0.0890711	0.880745	ade	Nucleotide Metabolism	Purine metabolism
RCAP_rcc00252	-0.205752	0.999495	0.309982	0.212847	0.302489	0.289573	NAD-dependent epimerase/dehydratase	Carbohydrate Metabolism	XXXXX
RCAP_rcc00253	-0.156652	0.999495	0.439604	0.225776	0.294575	0.586388	major facilitator superfamily protein	Carbohydrate Metabolism	XXXXX
RCAP_rcc00254	0.0696698	0.999495	-0.317331	0.0728267	-0.0913873	0.890495	hypothetical protein	Unknown	Unknown
RCAP_rcc00255	0.0681791	0.999495	-0.213421	0.483576	-0.0231992	0.990927	polB	Replication, Recombination and Repair	Replication
RCAP_rcc00256	0.0516899	0.999495	-0.120681	0.735927	0.0594664	0.939135	lipoprotein	Predicted Function	Unknown
RCAP_rcc00257	0.107092	0.999495	-0.101138	0.835688	-0.0744781	0.930881	leuS	Translation, ribosomal structure and biogenesis	Aminoacyl-tRNA biosynthesis
RCAP_rcc00258	0.123293	0.999495	0.206567	0.13668	0.179343	0.447657	lipoprotein	Predicted Function	Unknown
RCAP_rcc00259	0.209484	0.999495	-0.0161421	0.965932	-0.032616	0.966675	porin family protein	Unknown	XXXX
RCAP_rcc00260	0.0825414	0.999495	-0.0406393	0.928688	-0.0145365	0.993556	alanine racemase domain-containing protein	Predicted Function	XXXXX
RCAP_rcc00261	0.0610679	0.999495	-0.150925	0.629887	-0.105545	0.856239	hypothetical protein	Unknown	Unknown
RCAP_rcc00262	0.0821397	0.999495	0.0916287	0.810039	0.129766	0.798185	ribA	Metabolism of Cofactors, Coenzymes and Vitamins	Riboflavin metabolism
RCAP_rcc00263	0.12083	0.999495	0.0299405	0.933082	-0.13113	0.67225	winged helix family two component transcriptional regulator	Signal Transduction	Transcription Regulator
RCAP_rcc00264	-0.0131957	0.999495	-0.0551395	0.899254	0.0144247	0.993476	hypothetical protein	Unknown	Unknown
RCAP_rcc00265	-0.145247	0.999495	-0.140329	0.420491	-0.0550334	0.922203	RmuC domain-containing protein	Unknown	XXXXX
RCAP_rcc00266	-0.103366	0.999495	0.0103801	0.981472	0.0870812	0.884778	mutL	Replication, Recombination and Repair	Repair
RCAP_rcc00267	-0.0137271	0.999495	-0.0334126	0.948823	0.018041	0.993476	M16 family peptidase	Post-translational Modification, Assembly and Chaperones	Peptidase
RCAP_rcc00268	0.00225299	0.999495	-0.116049	0.766628	-0.108937	0.884778	M16 family peptidase	Post-translational Modification, Assembly and Chaperones	Peptidase
RCAP_rcc00269	0.0433314	0.999495	0.0856163	0.808041	0.0987897	0.830737	lipoprotein	Predicted Function	Unknown
RCAP_rcc00270	0.0396451	0.999495	-0.0742147	0.917272	-0.0997944	0.925096	lspA	Cell Envelope Biosynthesis	Cell Wall Biosynthesis
RCAP_rcc00271	0.147584	0.999495	0.144434	0.770294	0.0786013	0.935422	purH	Metabolism of Cofactors, Coenzymes and Vitamins	One carbon pool by folate
RCAP_rcc00272	-0.00197862	0.999495	0.122664	0.717465	0.112572	0.855784	heparinase II/III family protein	Unknown	XXXXX
RCAP_rcc00273	0.0411036	0.999495	0.0621746	0.943502	0.141333	0.914549	rsmB1	Translation, ribosomal structure and biogenesis	XXXXX
RCAP_rcc00274	0.0744789	0.999495	0.0618944	0.901844	0.202559	0.634619	hypothetical protein	Unknown	Unknown
RCAP_rcc00275	0.00759111	0.999495	0.101825	0.808745	0.10776	0.884778	dapB	Amino Acid Metabolism	XXXXX
RCAP_rcc00276	0.114595	0.999495	-0.0848708	0.88607	-0.110528	0.912954	rbfA	Translation, ribosomal structure and biogenesis	XXXXX
RCAP_rcc00277	0.0864336	0.999495	-0.149985	0.797942	-0.196271	0.798185	hypothetical protein	Unknown	Unknown
RCAP_rcc00278	0.0482319	0.999495	-0.0699083	0.933082	0.00315769	0.998953	truB	Nucleotide Metabolism	Pyrimidine metabolism
RCAP_rcc00279	0.0224966	0.999495	-0.227546	0.696836	-0.133201	0.912954	hypothetical protein	Unknown	Unknown
RCAP_rcc00280	0.0340646	0.999495	-0.0949926	0.762809	-0.101328	0.855784	hemolysin-type calcium-binding repeat family protein	Trafficking and Secretion	Secretion
RCAP_rcc00281	0.117816	0.999495	-0.111393	0.900371	-0.274486	0.762576	rpsO	Translation, ribosomal structure and biogenesis	XXXXX
RCAP_rcc00282	-0.265343	NA	-0.466359	0.385331	-0.398692	0.554018	aldehyde dehydrogenase	Carbohydrate Metabolism	Glycolysis / Gluconeogenesis
RCAP_rcc00283	0.0712243	0.999495	-0.81454	0.0859975	-0.579243	NA	hypothetical protein	Unknown	Unknown
RCAP_rcc00284	0.103464	0.999495	0.187398	0.666272	0.0302363	0.985909	pnp	Nucleotide Metabolism	Pyrimidine metabolism
RCAP_rcc00285	0.196424	0.999495	0.0127962	0.98509	-0.0543387	0.964658	secE	Trafficking and Secretion	Secretion
RCAP_rcc00286	0.0765526	0.999495	-0.0280582	0.968716	-0.106577	0.919649	nusG	Transcription	XXXXX
RCAP_rcc00287	0.0832847	0.999495	0.0154767	0.988419	-0.149176	0.912128	rplK	Translation, ribosomal structure and biogenesis	XXXXX
RCAP_rcc00288	0.0570233	0.999495	-0.0213872	0.981596	-0.0702769	0.964658	rplA	Translation, ribosomal structure and biogenesis	XXXXX
RCAP_rcc00289	0.0866413	0.999495	-0.123994	0.896454	-0.220054	0.855784	rplJ	Translation, ribosomal structure and biogenesis	XXXXX
RCAP_rcc00290	0.0647897	0.999495	-0.1891	0.828085	-0.271589	0.778952	rplL	Translation, ribosomal structure and biogenesis	XXXXX
RCAP_rcc00291	0.0375633	0.999495	0.124013	0.804058	0.0559748	0.953951	rpoB	Replication, Recombination and Repair	Replication
RCAP_rcc00292	0.0650616	0.999495	0.0930377	0.846707	0.00490304	0.9983	rpoC	Replication, Recombination and Repair	Replication
RCAP_rcc00293	0.211335	0.999495	0.0852543	0.849462	-0.00774251	0.995979	hypothetical protein	Unknown	Unknown
RCAP_rcc00294	0.0839024	0.999495	0.0961326	0.901458	-0.0809001	0.95381	rpsL	Translation, ribosomal structure and biogenesis	XXXXX
RCAP_rcc00295	0.0457203	0.999495	0.157389	0.835068	0.0469219	0.983668	rpsG	Translation, ribosomal structure and biogenesis	XXXXX
RCAP_rcc00296	0.0566366	0.999495	0.100963	0.901844	-0.0250762	0.993476	fusA1	Translation, ribosomal structure and biogenesis	XXXXX
RCAP_rcc00297	0.0710383	0.999495	0.0207177	0.97994	-0.0254989	0.993476	tuf2	Translation, ribosomal structure and biogenesis	XXXXX
RCAP_rcc00298	0.047748	0.999495	0.0955463	0.926071	-0.0181227	0.995979	rpsJ	Translation, ribosomal structure and biogenesis	XXXXX
RCAP_rcc00299	0.0343353	0.999495	0.175305	0.831814	0.0638834	0.972879	rplC	Translation, ribosomal structure and biogenesis	XXXXX
RCAP_rcc00300	0.028232	0.999495	0.192636	0.811517	0.0803032	0.961553	rplD	Translation, ribosomal structure and biogenesis	XXXXX
RCAP_rcc00301	0.0555048	0.999495	0.159558	0.845106	-0.000391859	0.999861	rplW	Translation, ribosomal structure and biogenesis	XXXXX
RCAP_rcc00302	0.0510933	0.999495	0.0664879	0.943502	-0.0688499	0.967945	rplB	Translation, ribosomal structure and biogenesis	XXXXX
RCAP_rcc00303	0.0768222	0.999495	0.0688756	0.943471	-0.072388	0.966594	rpsS	Translation, ribosomal structure and biogenesis	XXXXX
RCAP_rcc00304	0.0410759	0.999495	0.0467557	0.962638	-0.0935062	0.952826	rplV	Translation, ribosomal structure and biogenesis	XXXXX
RCAP_rcc00305	0.0351023	0.999495	0.0868848	0.928688	-0.0306878	0.993476	rpsC	Translation, ribosomal structure and biogenesis	XXXXX
RCAP_rcc00306	0.0142006	0.999495	0.0759246	0.934822	-0.0159836	0.995979	rplP	Translation, ribosomal structure and biogenesis	XXXXX
RCAP_rcc00307	0.00312442	0.999495	0.0930122	0.671422	0.102767	0.755726	hypothetical protein	Unknown	Unknown
RCAP_rcc00308	0.0767248	0.999495	-0.0121477	0.991393	-0.170699	0.881224	rpmC	Translation, ribosomal structure and biogenesis	XXXXX
RCAP_rcc00309	0.0920785	0.999495	-0.00275171	0.997497	-0.182951	0.880745	rpsQ	Translation, ribosomal structure and biogenesis	XXXXX
RCAP_rcc00310	0.0763189	0.999495	0.0898496	0.926536	-0.0720911	0.967198	rplN	Translation, ribosomal structure and biogenesis	XXXXX
RCAP_rcc00311	0.0437853	0.999495	0.0985426	0.922497	-0.00734181	0.9983	rplX	Translation, ribosomal structure and biogenesis	XXXXX
RCAP_rcc00312	0.0865241	0.999495	0.106807	0.908072	-0.0645929	0.972879	rplE	Translation, ribosomal structure and biogenesis	XXXXX
RCAP_rcc00313	0.0696227	0.999495	0.0608805	0.952292	-0.102336	0.942344	rpsN	Translation, ribosomal structure and biogenesis	XXXXX
RCAP_rcc00314	0.0860133	0.999495	0.0795958	0.929096	-0.0872501	0.953951	rpsH	Translation, ribosomal structure and biogenesis	XXXXX
RCAP_rcc00315	0.0815862	0.999495	0.050562	0.961171	-0.0730227	0.964658	rplF	Translation, ribosomal structure and biogenesis	XXXXX
RCAP_rcc00316	0.0687775	0.999495	0.0519622	0.959801	-0.0887021	0.95381	rplR	Translation, ribosomal structure and biogenesis	XXXXX
RCAP_rcc00317	0.0557446	0.999495	0.0676452	0.943211	-0.0244093	0.993556	rpsE	Translation, ribosomal structure and biogenesis	XXXXX
RCAP_rcc00318	0.0341307	0.999495	-0.0270737	0.97601	-0.105591	0.941687	rpmD	Translation, ribosomal structure and biogenesis	XXXXX
RCAP_rcc00319	0.0973242	0.999495	0.0439549	0.928688	0.0112278	0.995979	hypothetical protein	Unknown	Unknown
RCAP_rcc00320	-0.0433089	0.999495	-0.203971	0.227911	-0.068533	0.899903	hypothetical protein	Unknown	Unknown
RCAP_rcc00321	0.0624708	0.999495	0.123179	0.849638	0.0556848	0.972339	rplO	Translation, ribosomal structure and biogenesis	XXXXX
RCAP_rcc00322	0.106698	0.999495	0.0337997	0.957482	-0.107643	0.891817	secY	Trafficking and Secretion	Secretion
RCAP_rcc00323	0.0282799	0.999495	0.165768	0.553763	0.0738085	0.894612	adk	Nucleotide Metabolism	Purine metabolism
RCAP_rcc00324	0.110723	0.999495	-0.0362718	0.965224	-0.178242	0.872511	rpsM	Translation, ribosomal structure and biogenesis	XXXXX
RCAP_rcc00325	0.0691944	0.999495	0.0268548	0.974421	-0.0481712	0.98232	rpsK	Translation, ribosomal structure and biogenesis	XXXXX
RCAP_rcc00326	0.116284	0.999495	0.0798787	0.8999	-0.029178	0.989585	rpoA	Replication, Recombination and Repair	Replication
RCAP_rcc00327	0.0900249	0.999495	0.04567	0.961276	-0.103813	0.933794	rplQ	Translation, ribosomal structure and biogenesis	XXXXX
RCAP_rcc00328	0.197115	0.999495	-0.0605352	0.869094	-0.178225	0.355265	LuxR family autoinducer-binding transcriptional regulator	Signal Transduction	Transcription Regulator
RCAP_rcc00329	0.0827568	0.999495	-0.156644	0.61865	-0.180249	0.63181	autoinducer synthesis protein	Unknown	XXXXX
RCAP_rcc00330	0.0323264	0.999495	-0.147366	0.390565	-0.0403362	0.930881	ATPase AAA	Replication, Recombination and Repair	XXXXX
RCAP_rcc00331	0.153183	0.999495	-0.153546	0.666272	-0.166738	0.719223	crcB	Cell Division	Chromosome Partitioning
RCAP_rcc00332	0.0512306	0.999495	-0.107127	0.60925	-0.0566791	0.910917	rluC	Nucleotide Metabolism	Pyrimidine metabolism
RCAP_rcc00333	0.061858	0.999495	-0.0404138	0.926071	0.17947	0.612152	gph1	Carbohydrate Metabolism	Glyoxylate and dicarboxylate metabolism
RCAP_rcc00334	0.000504666	0.999495	0.125338	0.718634	0.319723	0.206583	ATP12 chaperone protein family	Post-translational Modification, Assembly and Chaperones	XXXXX
RCAP_rcc00335	0.115097	0.999495	-0.496681	0.283194	-0.150555	0.910917	bztA	Amino Acid Metabolism	Amino Acid Transport
RCAP_rcc00336	0.314452	0.999495	-1.09714	6.25e-11	-0.617728	0.00081043	bztB	Amino Acid Metabolism	Amino Acid Transport
RCAP_rcc00337	0.48523	0.396786	-1.7746	2.81e-47	-1.05815	5.29e-09	bztC	Amino Acid Metabolism	Amino Acid Transport
RCAP_rcc00338	0.41153	0.551236	-0.868383	2e-11	-0.567833	0.00187071	bztD	Amino Acid Metabolism	Amino Acid Transport
RCAP_rcc00339	0.0388987	0.999495	-0.0739968	0.854103	0.0495737	0.948361	sixA	Signal Transduction	Kinase/Phosphorelay
RCAP_rcc00340	0.0225178	0.999495	0.0626488	0.899766	0.181777	0.747383	hypothetical protein	Unknown	Unknown
RCAP_rcc00341	0.113524	0.999495	0.217692	0.317048	0.137639	0.677593	argB	Amino Acid Metabolism	Arginine and proline metabolism
RCAP_rcc00342	0.057135	0.999495	-0.21635	0.385923	-0.204057	0.583556	short-chain dehydrogenase/reductase family oxidoreductase	Predicted Function	XXXXX
RCAP_rcc00343	-0.132271	0.999495	-0.191747	0.460234	-0.262978	0.355265	engB	Predicted Function	XXXXX
RCAP_rcc00344	-0.0299469	0.999495	0.00308374	0.995534	-0.0896145	0.926339	MOSC domain-containing protein	Predicted Function	XXXXX
RCAP_rcc00345	0.0813242	0.999495	-0.0461177	0.956468	-0.0964041	0.935095	oxaA	Trafficking and Secretion	Trafficing
RCAP_rcc00346	-0.0262559	0.999495	0.00197962	0.995862	-0.0246215	0.982593	diguanylate cyclase/phosphodiesterase	Signal Transduction	Kinase/Phosphorelay
RCAP_rcc00347	0.0214529	0.999495	-0.0685892	0.919206	-0.0688207	0.951135	PP-loop family ATPase	Cell Division	Chromosome Partitioning
RCAP_rcc00348	0.0140014	0.999495	0.147927	0.831814	0.195526	0.85346	hypothetical protein	Unknown	Unknown
RCAP_rcc00349	0.032432	0.999495	0.225379	0.71624	0.235685	0.808702	rnpA	Translation, ribosomal structure and biogenesis	XXXXX
RCAP_rcc00350	0.206905	0.999495	0.118286	0.883618	-0.0514588	0.981269	rpmH	Translation, ribosomal structure and biogenesis	XXXXX
RCAP_rcc00351	-0.0619174	0.999495	0.0654846	0.810044	-0.0557885	0.907802	sensor histidine kinase	Signal Transduction	Kinase/Phosphorelay
RCAP_rcc00352	0.052437	0.999495	0.0104687	0.99351	0.0356575	0.992595	asnA	Energy Metabolism	Nitrogen metabolism
RCAP_rcc00353	-0.066258	0.999495	-0.463869	0.143741	-0.477819	0.163833	hypothetical protein	Unknown	Unknown
RCAP_rcc00354	0.119881	0.999495	-0.306564	0.0987665	-0.173436	0.659115	pepT	Amino Acid Metabolism	XXXXX
RCAP_rcc00355	0.0907509	0.999495	-0.399372	NA	-0.218758	0.817395	S1 RNA binding domain-containing protein	Transcription	XXXXX
RCAP_rcc00356	-0.0949802	0.999495	-0.238786	0.0674364	-0.143895	0.552138	cyclic nucleotide-binding domain-/cystathionine beta-synthase domain-/unknown function domain-contai	Signal Transduction	Kinase/Phosphorelay
RCAP_rcc00357	-0.122056	0.999495	0.0312866	0.961171	0.102821	0.910917	macB	Defense Mechanisms	XXXXX
RCAP_rcc00358	-0.0157113	0.999495	-0.137076	0.480356	0.106203	0.800688	macA	Defense Mechanisms	XXXXX
RCAP_rcc00359	-0.00450831	0.999495	0.111403	0.871715	0.209574	0.825008	hypothetical protein	Unknown	Unknown
RCAP_rcc00360	0.098568	0.999495	0.0699104	0.91351	0.127394	0.897334	mipZ	Cell Division	Chromosome Partitioning
RCAP_rcc00361	0.0568551	0.999495	-0.0955241	0.909828	-0.194915	0.851787	rpmE	Translation, ribosomal structure and biogenesis	XXXXX
RCAP_rcc00362	0.0637234	0.999495	0.00848604	0.99351	-0.122064	0.914549	rplS	Translation, ribosomal structure and biogenesis	XXXXX
RCAP_rcc00363	0.0837355	0.999495	-0.215844	0.476648	-0.21545	0.476384	hypothetical protein	Unknown	Unknown
RCAP_rcc00364	0.00149761	0.999495	-0.199338	0.772859	-0.277905	0.724505	trmD	Translation, ribosomal structure and biogenesis	XXXXX
RCAP_rcc00365	0.0343665	0.999495	-0.265538	0.671422	-0.287968	0.719223	hypothetical protein	Unknown	Unknown
RCAP_rcc00366	0.012253	0.999495	0.00920037	0.994208	-0.13168	0.923097	rimM	Translation, ribosomal structure and biogenesis	XXXXX
RCAP_rcc00367	0.10069	0.999495	-0.117001	0.887965	-0.293544	NA	rpsP	Translation, ribosomal structure and biogenesis	XXXXX
RCAP_rcc00368	0.0568281	0.999495	-0.234105	0.71624	-0.340612	0.61246	aroH	Amino Acid Metabolism	Phenylalanine, tyrosine and tryptophan biosynthesis
RCAP_rcc00369	0.0528075	0.999495	-0.234326	0.721832	-0.331154	0.635513	GNAT family acetyltransferase	Cell Division	Chromosome Partitioning
RCAP_rcc00370	0.0675858	0.999495	-0.114593	0.896454	-0.209433	0.85974	ffh	Trafficking and Secretion	Trafficing
RCAP_rcc00371	-0.0437796	0.999495	-0.111025	0.897366	-0.136465	0.919425	LysR family transcriptional regulator	Signal Transduction	Transcription Regulator
RCAP_rcc00372	0.000515382	0.999495	-0.415372	0.0599821	-0.465428	0.0407835	hypothetical protein	Unknown	Unknown
RCAP_rcc00373	0.0290454	0.999495	-0.243536	0.258158	-0.300366	0.181048	mdoH	Cell Envelope Biosynthesis	Cell Wall Biosynthesis
RCAP_rcc00374	-0.0396215	0.999495	-0.284039	0.181526	-0.249216	0.41945	hypothetical protein	Unknown	Unknown
RCAP_rcc00375	0.135209	0.999495	0.0150543	0.971799	-0.107168	0.86378	mdoG1	Metal and Ion Transport	XXXXX
RCAP_rcc00376	0.14978	0.999495	-0.054647	0.857023	-0.0872608	0.860153	divalent ion symporter	Predicted Function	Replication
RCAP_rcc00377	-0.314692	NA	-0.657292	NA	-0.462955	NA	hemL	Metabolism of Cofactors, Coenzymes and Vitamins	Heme Biosynthesis
RCAP_rcc00378	-0.296142	NA	-0.684297	NA	-0.702537	NA	glnA1	Carbohydrate Metabolism	Glyoxylate and dicarboxylate metabolism
RCAP_rcc00379	0.104124	0.999495	0.340252	0.336324	0.261529	0.641254	dapA	Amino Acid Metabolism	XXXXX
RCAP_rcc00380	-0.038874	0.999495	0.124358	0.820128	0.188271	0.768948	transglycosylase, Slt family	Glycan Biosynthesis and Metabolism	Glycosaminoglycan degradation
RCAP_rcc00381	-0.0554875	0.999495	-0.128347	0.544138	0.0522114	0.925891	hypothetical protein	Unknown	Unknown
RCAP_rcc00382	0.254442	0.491533	0.143092	0.561599	0.180034	0.476399	hypothetical protein	Unknown	Unknown
RCAP_rcc00383	0.0424136	0.999495	-0.439041	0.0204757	-0.368018	0.156722	FAD dependent oxidoreductase	Energy Metabolism	XXXXX
RCAP_rcc00384	0.132938	0.999495	-0.201197	0.299068	-0.140603	0.70528	gshA	Metabolism of Other Amino Acids	Glutathione metabolism
RCAP_rcc00385	0.009324	0.999495	-0.154996	0.733391	0.0657578	0.923097	hypothetical protein	Unknown	Unknown
RCAP_rcc00386	0.145651	0.999495	-0.120714	0.534189	-0.0192534	0.983361	hypothetical protein	Unknown	Unknown
RCAP_rcc00387	0.167295	0.999495	0.00506353	0.990854	0.0500372	0.926339	ubiA	Photosynthesis	Biosynthesis of Ubiquinone
RCAP_rcc00388	0.142339	0.999495	-0.495323	0.0264336	-0.224049	0.605369	OmpA/MotB domain-containing protein	Cell Envelope Biosynthesis	Cell Wall Biosynthesis
RCAP_rcc00389	0.138039	0.999495	-0.629018	0.00113879	-0.274649	0.407547	hypothetical protein	Unknown	Unknown
RCAP_rcc00390	0.0214236	0.999495	-0.287704	0.236085	-0.166318	0.700733	S49 family peptidase	Post-translational Modification, Assembly and Chaperones	Peptidase
RCAP_rcc00391	-0.0956126	0.999495	-0.193926	0.681446	-0.140725	0.864413	hypothetical protein	Unknown	Unknown
RCAP_rcc00392	0.0684765	0.999495	0.172224	0.748894	0.260044	0.719223	hypothetical protein	Unknown	Unknown
RCAP_rcc00393	-0.0502942	0.999495	-0.197397	0.375905	-0.356621	0.0306999	uvrC	Replication, Recombination and Repair	Repair
RCAP_rcc00394	-0.015124	0.999495	-0.158012	0.813414	-0.0564134	0.972879	kamA	Amino Acid Metabolism	Lysine degradation
RCAP_rcc00395	0.179294	0.491533	-0.0867301	0.666272	-0.053083	0.912954	pgsA	Lipid Metabolism	Glycerophospholipid metabolism
RCAP_rcc00396	0.0580716	0.999495	-0.141967	0.463439	-0.0572483	0.912954	hypothetical protein	Unknown	Unknown
RCAP_rcc00397	0.0878842	0.999495	-0.0463278	0.930303	0.0712286	0.930881	pyrC1	Nucleotide Metabolism	Pyrimidine metabolism
RCAP_rcc00398	0.0383408	0.999495	0.00552978	0.994396	0.224602	0.655859	hypothetical protein	Unknown	Unknown
RCAP_rcc00399	0.0243612	0.999495	-0.147928	0.638381	-0.0196248	0.989921	hypothetical protein	Unknown	Unknown
RCAP_rcc00400	0.130364	0.999495	0.0164939	0.974421	0.0290499	0.984779	pyrB	Amino Acid Metabolism	Alanine, aspartate and glutamate metabolism
RCAP_rcc00401	-0.115042	0.999495	-0.00920735	0.982436	0.0686625	0.926339	udgA	Replication, Recombination and Repair	Phage Interaction
RCAP_rcc00402	0.0329437	0.999495	0.182863	0.323995	0.207403	0.347774	hypothetical protein	Unknown	Unknown
RCAP_rcc00403	0.0531336	0.999495	-0.0258546	0.952292	0.0813049	0.910917	hypothetical protein	Unknown	Unknown
RCAP_rcc00404	-0.0126993	0.999495	-0.0890952	0.89649	0.0720703	0.954854	Sua5/YciO/YrdC/YwlC family protein	Translation, ribosomal structure and biogenesis	XXXXX
RCAP_rcc00405	-0.0622633	0.999495	0.167537	0.389067	-0.0914527	0.86002	acyl-CoA dehydrogenase domain-containing protein	Lipid Metabolism	XXXXX
RCAP_rcc00406	0.114795	0.999495	-0.0855902	0.859304	-0.0380185	0.972879	metallo-beta-lactamase	Predicted Function	XXXXX
RCAP_rcc00407	0.132172	0.999495	0.154472	0.587316	0.0880813	0.871811	lipoprotein	Predicted Function	Unknown
RCAP_rcc00408	-0.211507	0.999495	0.637519	0.00060093	0.546933	0.0183911	branched-chain amino acid transport family protein	Unknown	XXXXX
RCAP_rcc00409	-0.397118	0.453645	0.880369	4.61e-06	0.50354	0.0735935	AzlC family protein	Amino Acid Metabolism	XXXXX
RCAP_rcc00410	0.0646267	0.999495	-0.0883508	0.837123	0.0707622	0.922203	GNAT family acetyltransferase	Cell Division	Chromosome Partitioning
RCAP_rcc00411	0.0548881	0.999495	0.139102	0.767033	0.376932	0.156077	S58 family peptidase	Post-translational Modification, Assembly and Chaperones	Peptidase
RCAP_rcc00412	0.0680225	0.999495	0.0186773	0.956468	0.129524	0.556409	arylformamidase	Lipid Metabolism	XXXXX
RCAP_rcc00413	0.026165	0.999495	-0.0262575	0.961171	0.0766688	0.915287	gabD	Carbohydrate Metabolism	Butanoate metabolism
RCAP_rcc00414	-0.00131316	0.999495	-0.131863	0.603047	-0.0645141	0.912301	hypothetical protein	Unknown	Unknown
RCAP_rcc00415	0.123994	0.999495	-0.136962	0.43999	0.0436324	0.9237	short-chain dehydrogenase/reductase family oxidoreductase	Predicted Function	XXXXX
RCAP_rcc00416	-0.0536668	0.999495	-0.119897	0.752753	0.0149667	0.993476	LysR family transcriptional regulator	Signal Transduction	Transcription Regulator
RCAP_rcc00417	0.11838	0.999495	-2.06447	1.15e-30	-1.77502	9.78e-17	hypothetical protein	Unknown	Unknown
RCAP_rcc00418	0.0252855	0.999495	-0.688101	1.68e-07	-0.361391	0.0242039	TetR family transcriptional regulator	Signal Transduction	Transcription Regulator
RCAP_rcc00419	0.0689088	0.999495	-0.0274307	0.962638	-0.0391994	0.972879	NADH:flavin oxidoreductase/NADH oxidase	Energy Metabolism	XXXXX
RCAP_rcc00420	-0.158044	0.999495	-0.347749	0.413982	-0.118185	0.914549	pykA1	Carbohydrate Metabolism	Glycolysis / Gluconeogenesis
RCAP_rcc00421	0.134851	0.999495	0.021838	0.974421	0.00368521	0.998563	lysC	Amino Acid Metabolism	Lysine biosynthesis
RCAP_rcc00422	0.0293424	0.999495	-0.109795	0.828085	-0.0755764	0.930881	ptsP	Signal Transduction	Kinase/Phosphorelay
RCAP_rcc00423	-0.189202	0.999495	-0.10002	0.835068	0.116531	0.86002	hypothetical protein	Unknown	Unknown
RCAP_rcc00424	-0.0568014	0.999495	-0.087574	0.863349	0.0851837	0.919425	hypothetical protein	Unknown	Unknown
RCAP_rcc00425	0.0247793	0.999495	0.269739	0.18848	0.25894	0.408082	M48 family peptidase	Post-translational Modification, Assembly and Chaperones	Peptidase
RCAP_rcc00426	0.0355147	0.999495	-0.0569958	0.922693	-0.0148983	0.993556	hypothetical protein	Unknown	Unknown
RCAP_rcc00427	0.0383612	0.999495	0.0747305	0.8341	-0.0923449	0.872511	panC	Metabolism of Cofactors, Coenzymes and Vitamins	Pantothenate and CoA biosynthesis
RCAP_rcc00428	0.107024	0.999495	0.146677	0.75721	-0.280251	0.510674	panB	Metabolism of Cofactors, Coenzymes and Vitamins	Pantothenate and CoA biosynthesis
RCAP_rcc00429	-0.0276156	0.999495	0.059054	0.899766	-0.00144101	0.998953	hypothetical protein	Unknown	Unknown
RCAP_rcc00430	-0.0167944	0.999495	0.207913	0.342159	0.19309	0.37774	ErfK/YbiS/YcfS/YnhG family protein	Unknown	XXXXX
RCAP_rcc00431	0.0570839	0.999495	-0.0384928	0.954252	0.00642774	0.9983	creA	Amino Acid Metabolism	Arginine and proline metabolism
RCAP_rcc00432	-0.0213881	0.999495	0.0392877	0.863997	-0.212908	0.185439	mdtB	Metal and Ion Transport	XXXXX
RCAP_rcc00433	0.0312339	0.999495	0.150222	0.298819	-0.0324907	0.943702	RND family efflux transporter subunit MFP	Defense Mechanisms	XXXXX
RCAP_rcc00434	-0.170566	0.999495	-0.448616	0.248434	-0.0265573	0.993476	hypothetical protein	Unknown	Unknown
RCAP_rcc00435	-0.216413	0.999495	0.181428	0.739869	-0.225981	0.731451	hypothetical protein	Unknown	Unknown
RCAP_rcc00436	0.128868	0.999495	0.0561452	0.876385	-0.0923753	0.868382	cytB	Energy Metabolism	Aerobic/Anaerobic Respiration
RCAP_rcc00437	0.0353016	0.999495	-0.00408595	0.99351	0.0402427	0.953885	alpha/beta fold family hydrolase	Predicted Function	XXXXX
RCAP_rcc00438	-0.0040514	0.999495	0.0254566	0.968716	0.0356577	0.982593	glyA	Carbohydrate Metabolism	Glyoxylate and dicarboxylate metabolism
RCAP_rcc00439	0.142158	0.999495	-0.178964	0.599946	0.0752909	0.910917	ppnk	Metabolism of Cofactors, Coenzymes and Vitamins	Nicotinate and nicotinamide metabolism
RCAP_rcc00440	-0.163905	0.999495	0.107837	0.830577	0.137644	0.825008	zraR	Signal Transduction	Transcription Regulator
RCAP_rcc00441	-0.0127749	0.999495	0.358763	0.251534	0.203681	0.719223	sensor histidine kinase/response regulator receiver protein	Signal Transduction	Transcription Regulator
RCAP_rcc00442	0.0983421	0.999495	0.564428	0.000111982	-0.309151	0.081358	prpE	Energy Metabolism	Reductive carboxylate cycle (CO2 fixation)
RCAP_rcc00443	0.170406	0.999495	1.36001	3.14e-29	-0.329683	0.203542	maeB1	Energy Metabolism	Carbon fixation in photosynthetic organisms
RCAP_rcc00444	0.109357	0.999495	-0.0545215	0.907597	0.123599	0.825008	cdd	Xenobiotics Biodegradation and Metabolism	Drug metabolism - other enzymes
RCAP_rcc00445	0.100702	0.999495	-0.378673	0.0138684	-0.0797371	0.895364	deoA	Xenobiotics Biodegradation and Metabolism	Drug metabolism - other enzymes
RCAP_rcc00446	0.0767128	0.999495	-0.348712	0.0401342	-0.112611	0.695252	deoB	Carbohydrate Metabolism	Pentose phosphate pathway
RCAP_rcc00447	0.110937	0.999495	-0.33875	0.0238187	-0.212826	0.442282	upp	Nucleotide Metabolism	Pyrimidine metabolism
RCAP_rcc00448	-0.00826616	0.999495	0.0422143	0.926071	0.277557	0.223039	sporulation domain-containing protein	Unknown	XXXXX
RCAP_rcc00449	-0.0172663	0.999495	-0.127618	0.623202	0.11429	0.805875	hypothetical protein	Unknown	Unknown
RCAP_rcc00450	-0.0865962	0.999495	-0.0540188	0.943502	0.244787	0.719724	hypothetical protein	Unknown	Unknown
RCAP_rcc00451	-0.203098	0.999495	-0.273591	0.424571	0.0297915	0.985909	hypothetical protein	Unknown	Unknown
RCAP_rcc00452	-0.0535416	0.999495	-0.171074	0.471301	-0.0364675	0.957194	amino acid ABC transporter permease	Amino Acid Metabolism	Amino Acid Transport
RCAP_rcc00453	0.0770258	0.999495	0.0621498	0.898494	0.000298018	0.999861	amino acid ABC transporter periplasmic amino acid-binding protein	Predicted Function	XXXXX
RCAP_rcc00454	-0.0667815	0.999495	0.0469012	0.941224	0.120942	0.891817	moeB1	Metabolism of Cofactors, Coenzymes and Vitamins	XXXXX
RCAP_rcc00455	-0.0940019	0.999495	0.0403718	0.94145	0.0954844	0.915287	dut	Nucleotide Metabolism	Pyrimidine metabolism
RCAP_rcc00456	-0.134563	0.999495	-0.141352	0.718544	-0.103033	0.908275	coaBC	Metabolism of Cofactors, Coenzymes and Vitamins	Pantothenate and CoA biosynthesis
RCAP_rcc00457	-0.181485	0.999495	0.128947	0.780721	0.188272	0.729947	hypothetical protein	Unknown	Unknown
RCAP_rcc00458	-0.148968	0.999495	0.14512	0.743273	0.0933791	0.919425	rpoH1	Replication, Recombination and Repair	Replication
RCAP_rcc00459	-0.0609701	0.999495	0.255046	0.622167	0.37515	0.445393	glutathione S-transferase	Sulfur Metabolism	Glutathione metabolism
RCAP_rcc00460	-0.0928596	0.999495	0.179955	0.753353	0.365678	0.445393	comM	Metal, Ion, Cofactor Transport	Magnesium Transport
RCAP_rcc00461	-0.0152213	0.999495	0.0223686	0.962638	0.0852593	0.898586	est	Lipid Metabolism	XXXXX
RCAP_rcc00462	0.0789408	0.999495	-0.0316282	0.945142	0.0180051	0.990927	gshB	Sulfur Metabolism	Glutathione metabolism
RCAP_rcc00463	-0.094136	0.999495	0.113904	0.832939	0.118053	0.891817	hypothetical protein	Unknown	Unknown
RCAP_rcc00464	0.00491354	0.999495	0.064551	0.852695	0.146754	0.663523	tetrapyrrole methylase	Predicted Function	XXXXX
RCAP_rcc00465	0.111817	0.999495	0.18301	0.315665	0.226243	0.216193	extracellular ligand-binding receptor family protein	Predicted Function	XXXXX
RCAP_rcc00466	0.0233368	0.999495	-0.185026	0.122673	-0.124449	0.610427	glnD	Post-translational Modification, Assembly and Chaperones	XXXXX
RCAP_rcc00467	0.0231215	0.999495	-0.121495	0.559711	-0.0413097	0.941687	mviN	Predicted Function	XXXXX
RCAP_rcc00468	-0.0400562	0.999495	-0.0687216	0.784227	-0.0567095	0.908275	rhomboid family protein	Predicted Function	XXXXX
RCAP_rcc00469	0.11069	0.999495	0.168055	0.684825	0.0928317	0.917772	trpS	Translation, ribosomal structure and biogenesis	Aminoacyl-tRNA biosynthesis
RCAP_rcc00470	-0.0190784	0.999495	-0.335678	0.0478167	-0.137378	0.695252	MATE efflux family protein	Defense Mechanisms	XXXXX
RCAP_rcc00471	0.0865835	0.999495	-0.161193	0.678248	-0.0259228	0.989585	thioesterase superfamily protein	Secondary metabolites biosynthesis, transport, and catabolism	XXXXX
RCAP_rcc00472	0.205552	0.999495	0.115486	0.733391	0.30406	0.163833	thioesterase superfamily protein	Secondary metabolites biosynthesis, transport, and catabolism	XXXXX
RCAP_rcc00473	0.0318352	0.999495	-0.0447064	0.926071	0.0150724	0.993476	MerR family transcriptional regulator	Signal Transduction	Transcription Regulator
RCAP_rcc00474	-0.024117	0.999495	-0.0274344	0.963364	-0.122629	0.887266	MerR family transcriptional regulator	Signal Transduction	Transcription Regulator
RCAP_rcc00475	-0.0659744	0.999495	0.0635292	0.919206	0.0477635	0.966675	acyl-CoA dehydrogenase domain-containing protein	Lipid Metabolism	XXXXX
RCAP_rcc00476	0.0701306	0.999495	0.0533304	0.928688	-0.162243	0.797106	hypothetical protein	Unknown	Unknown
RCAP_rcc00477	-0.0807671	0.999495	-0.0712203	0.804394	0.101087	0.763846	ribonuclease T2 family protein	Translation, ribosomal structure and biogenesis	XXXXX
RCAP_rcc00478	-0.0675043	0.999495	0.044647	0.909894	0.184508	0.507793	alcohol dehydrogenase	Energy Metabolism	XXXXX
RCAP_rcc00479	-0.00850624	0.999495	0.124984	0.615043	0.185992	0.437034	COQ9 family ubiquinone biosynthesis protein	Energy Metabolism	Biosynthesis of Ubiquinone
RCAP_rcc00480	0.122066	0.999495	-0.0800735	0.928688	-0.0597574	0.973923	rpsU	Translation, ribosomal structure and biogenesis	XXXXX
RCAP_rcc00481	-0.044528	0.999495	0.00413862	0.9955	0.0319825	0.985909	mcpI	Motility	Chemotaxis
RCAP_rcc00482	-0.0154563	0.999495	-0.00119568	0.998776	0.267224	0.768948	hypothetical protein	Unknown	Unknown
RCAP_rcc00483	0.254843	0.999495	0.290952	0.447366	0.24743	0.720362	AsnC/Lrp family transcriptional regulator	Signal Transduction	Transcription Regulator
RCAP_rcc00484	-0.240504	0.999495	0.429863	0.283194	0.845498	0.00440446	ald	Metabolism of Other Amino Acids	Taurine and hypotaurine metabolism
RCAP_rcc00485	-0.178167	0.999495	0.0267633	0.965932	0.572262	0.0264685	gst	Sulfur Metabolism	Glutathione metabolism
RCAP_rcc00486	0.00589593	0.999495	0.0720825	0.893637	0.114746	0.881779	hypothetical protein	Unknown	Unknown
RCAP_rcc00487	0.0386162	0.999495	0.204124	0.573645	0.0689144	0.935422	suhB	Signal Transduction	Transcription Regulator
RCAP_rcc00488	-0.0566812	0.999495	0.488454	0.00834313	0.293736	0.314838	fsr	Metal and Ion Transport	XXXXX
RCAP_rcc00489	0.0295132	0.999495	-0.427331	0.0238187	-0.288182	0.16378	LysR family transcriptional regulator	Signal Transduction	Transcription Regulator
RCAP_rcc00490	-0.150273	0.999495	0.585667	0.101332	-0.509331	0.204738	metF	Energy Metabolism	Reductive carboxylate cycle (CO2 fixation)
RCAP_rcc00491	-0.154477	0.999495	-0.0358966	0.943471	-0.233306	0.531267	thioesterase superfamily protein	Predicted Function	XXXXX
RCAP_rcc00492	-0.0244351	0.999495	-0.0126989	0.974421	0.0410748	0.953886	hypothetical protein	Unknown	Unknown
RCAP_rcc00493	-0.0304763	0.999495	0.755021	0.000892231	0.477073	0.149763	ldc	Metabolism of Other Amino Acids	Glutathione metabolism
RCAP_rcc00494	0.0574152	0.999495	0.0767562	0.878303	0.149169	0.819722	AsnC/Lrp family transcriptional regulator	Signal Transduction	Transcription Regulator
RCAP_rcc00495	-0.0862474	0.999495	0.299708	0.461285	0.353972	0.41945	glyoxalase/bleomycin resistance protein/dioxygenase	Predicted Function	XXXXX
RCAP_rcc00496	0.0903021	0.999495	-0.0434244	0.922435	-0.0980509	0.835521	valS	Translation, ribosomal structure and biogenesis	Aminoacyl-tRNA biosynthesis
RCAP_rcc00497	-0.147568	0.999495	0.0733535	0.812164	0.0215959	0.981147	UbiA prenyltransferase	Photosynthesis	Biosynthesis of Ubiquinone
RCAP_rcc00498	-0.0705816	0.999495	0.158464	0.528598	0.0929119	0.857966	transglycosylase, Slt family	Glycan Biosynthesis and Metabolism	Glycosaminoglycan degradation
RCAP_rcc00499	0.0910618	0.999495	0.536884	0.0720876	0.0808768	0.930881	hypothetical protein	Unknown	Unknown
RCAP_rcc00500	-0.0320958	0.999495	0.175675	0.623202	-0.00309588	0.9983	hypothetical protein	Unknown	Unknown
RCAP_rcc00501	-0.0721552	0.999495	0.410395	0.0353795	0.285884	0.238236	cpaB	Trafficking and Secretion	Trafficing
RCAP_rcc00502	-0.052881	0.999495	0.0232755	0.961171	0.0806449	0.897334	type II and III secretion system protein	Trafficking and Secretion	Secretion
RCAP_rcc00503	-0.127646	0.999495	-0.14502	0.587316	-0.156036	0.658742	OmpA/MotB domain-containing protein	Cell Envelope Biosynthesis	Cell Wall Biosynthesis
RCAP_rcc00504	0.000646733	0.999495	0.253509	0.33503	0.0964406	0.870324	PP-loop family ATPase	Trafficking and Secretion	Trafficing
RCAP_rcc00505	0.00484816	0.999495	0.322312	0.328202	0.102133	0.912301	type II secretion system protein E	Trafficking and Secretion	Secretion
RCAP_rcc00506	-0.0192996	0.999495	0.31202	0.304496	0.0867363	0.9237	type II secretion system protein	Trafficking and Secretion	Secretion
RCAP_rcc00507	-0.0209131	0.999495	0.269767	0.413982	0.0846274	0.925096	type II secretion system protein	Trafficking and Secretion	Secretion
RCAP_rcc00508	-0.0737525	0.999495	0.034609	0.922719	0.0121602	0.993476	hypothetical protein	Unknown	Unknown
RCAP_rcc00509	0.033037	0.999495	-0.166635	0.299287	-0.0691621	0.86378	hypothetical protein	Unknown	Unknown
RCAP_rcc00510	-0.132913	0.999495	0.0874474	0.831814	0.274877	0.367951	A24 family peptidase	Post-translational Modification, Assembly and Chaperones	Peptidase
RCAP_rcc00511	-0.0795778	0.999495	0.134986	0.735927	0.285743	0.356531	ispE	Lipid	Terpenoid backbone biosynthesis
RCAP_rcc00512	0.0223841	0.999495	0.0266678	0.962638	0.0882578	0.917654	hypothetical protein	Unknown	Unknown
RCAP_rcc00513	0.133078	0.999495	0.172036	0.344427	0.00567306	0.996086	etfD	Energy Metabolism	Aerobic/Anaerobic Respiration
RCAP_rcc00514	0.175557	0.999495	0.0097167	0.982436	-0.118068	0.816302	greA	Transcription	XXXXX
RCAP_rcc00515	0.0707418	0.999495	0.00224304	0.997113	-0.0121798	0.995979	hypothetical protein	Unknown	Unknown
RCAP_rcc00516	-0.093602	0.999495	0.203895	0.343938	-0.329426	0.0615153	tpl	Amino Acid Metabolism	Tryptophan metabolism
RCAP_rcc00517	0.155905	0.999495	-0.196	0.615043	0.0414557	0.961553	hypothetical protein	Unknown	Unknown
RCAP_rcc00518	-0.0767456	0.999495	0.036967	0.928688	-0.343882	0.135849	fadA	Lipid Metabolism	Fatty acid metabolism
RCAP_rcc00519	0.0925116	0.999495	0.0256667	0.964424	-0.188766	0.708651	cupin domain-containing protein	Unknown	XXXXX
RCAP_rcc00520	0.0159921	0.999495	-0.0152354	0.974421	-0.252732	0.41945	fadB	Lipid Metabolism	Fatty acid metabolism
RCAP_rcc00521	0.0624704	0.999495	-0.228346	0.344427	-0.17859	0.632452	dcp	Amino Acid Metabolism	XXXXX
RCAP_rcc00522	0.0531716	0.999495	-0.00317148	0.995534	0.157096	0.758934	fieF	Metal and Ion Transport	XXXXX
RCAP_rcc00523	0.129247	0.999495	0.0295422	0.933726	0.152028	0.553348	hypothetical protein	Unknown	Unknown
RCAP_rcc00524	0.186736	0.999495	-0.48553	7.62e-06	-0.266106	0.0934451	gyaR1	Carbohydrate Metabolism	Glyoxylate and dicarboxylate metabolism
RCAP_rcc00525	-0.172925	0.999495	0.20235	0.739869	-0.0381039	0.981269	hypothetical protein	Unknown	Unknown
RCAP_rcc00526	0.0273701	0.999495	-0.0942478	0.926536	-0.0938676	0.953951	dimethylglycine dehydrogenase	Amino Acid Metabolism	XXXXX
RCAP_rcc00527	0.0673697	0.999495	0.13033	0.733063	0.206046	0.607906	family 25 glycosyl hydrolase	Cell Envelope Biosynthesis	Cell Wall Biosynthesis
RCAP_rcc00528	0.031331	0.999495	-0.194052	0.405063	-0.0853524	0.880745	carboxymuconolactone decarboxylase	Xenobiotics Biodegradation and Metabolism	Benzoate degradation via hydroxylation
RCAP_rcc00529	0.184147	0.999495	-0.0719726	0.808041	0.0444585	0.939135	FAD dependent oxidoreductase	Energy Metabolism	XXXXX
RCAP_rcc00530	0.0459544	0.999495	-0.0924361	0.901844	-0.168352	0.873361	hypothetical protein	Unknown	Unknown
RCAP_rcc00531	0.0833199	0.999495	-0.0134811	0.989496	-0.10062	0.935422	carB	Amino Acid Metabolism	Alanine, aspartate and glutamate metabolism
RCAP_rcc00532	0.0791442	0.999495	-0.0660358	0.901844	-0.0946496	0.911117	aspS	Translation, ribosomal structure and biogenesis	Aminoacyl-tRNA biosynthesis
RCAP_rcc00533	-0.0273811	0.999495	0.0566784	0.866699	0.165974	0.500033	hypothetical protein	Unknown	Unknown
RCAP_rcc00534	-0.116762	0.999495	0.136539	0.774033	0.250975	0.594633	hypothetical protein	Unknown	Unknown
RCAP_rcc00535	-0.145688	0.999495	0.1086	0.842873	0.226894	0.662898	hypothetical protein	Unknown	Unknown
RCAP_rcc00536	-0.128951	0.999495	-0.0558722	0.919321	0.0630038	0.939766	GNAT family acetyltransferase	Cell Division	Chromosome Partitioning
RCAP_rcc00537	-0.236705	0.999495	-0.11083	0.797942	-0.0054078	0.9983	response regulator receiver protein	Signal Transduction	Transcription Regulator
RCAP_rcc00538	0.0811554	0.999495	-0.00514814	0.99351	-0.117878	0.700733	methylmalonyl-CoA epimerase	Carbohydrate Metabolism	Glyoxylate and dicarboxylate metabolism
RCAP_rcc00539	-0.0345101	0.999495	-0.230234	0.12402	-0.257641	0.216193	hypothetical protein	Unknown	Unknown
RCAP_rcc00540	0.0225125	0.999495	-0.0971643	0.835688	-0.0761227	0.917654	nitroreductase	Energy Metabolism	XXXXX
RCAP_rcc00541	0.0657624	0.999495	0.0764804	0.926536	0.134257	0.915287	hypothetical protein	Unknown	Unknown
RCAP_rcc00542	0.053047	0.999495	-0.0355294	0.956468	-0.384461	0.314838	hypothetical protein	Unknown	Unknown
RCAP_rcc00543	-0.0766011	0.999495	-0.0584718	0.895754	-0.337508	0.159852	hypothetical protein	Unknown	Unknown
RCAP_rcc00544	0.00651438	0.999495	-0.0907263	0.835068	0.0842755	0.891817	aldehyde dehydrogenase	Carbohydrate Metabolism	Glycolysis / Gluconeogenesis
RCAP_rcc00545	0.078847	0.999495	-0.0881768	0.787785	0.0248671	0.977889	deoC	Carbohydrate Metabolism	Pentose phosphate pathway
RCAP_rcc00546	0.0836477	0.999495	0.330173	0.149391	0.249429	0.382243	hypothetical protein	Unknown	Unknown
RCAP_rcc00547	0.0277117	0.999495	-0.259993	0.297955	-0.232473	0.408082	glutaredoxin family protein	Post-translational Modification, Assembly and Chaperones	XXXXX
RCAP_rcc00548	0.0767364	0.999495	-0.211458	0.0975994	-0.213615	0.158353	BolA family protein	Signal Transduction	Kinase/Phosphorelay
RCAP_rcc00549	0.0812392	0.999495	0.11516	0.81812	0.00823716	0.996222	purL	Nucleotide Metabolism	Purine metabolism
RCAP_rcc00550	0.100341	0.999495	0.452184	0.0353795	0.224615	0.539045	LysR family transcriptional regulator	Signal Transduction	Transcription Regulator
RCAP_rcc00551	0.0469768	0.999495	0.165515	0.417215	0.220685	0.289573	murI	Metabolism of Other Amino Acids	D-Glutamine and D-glutamate metabolism
RCAP_rcc00552	0.0049969	0.999495	0.134394	0.513772	0.133305	0.599199	hypothetical protein	Unknown	Unknown
RCAP_rcc00553	0.0419254	0.999495	0.00272429	0.9955	0.0465202	0.935095	argC	Amino Acid Metabolism	Arginine and proline metabolism
RCAP_rcc00554	0.0518924	0.999495	-0.00469343	0.991393	0.0803566	0.860153	ccmE	Energy Metabolism	Cytochrome Biogenesis
RCAP_rcc00555	0.00659532	0.999495	-0.171187	0.555431	-0.0624741	0.920202	hypothetical protein	Unknown	Unknown
RCAP_rcc00556	-0.0336958	0.999495	-0.0672173	0.928688	-0.145933	0.887266	hypothetical protein	Unknown	Unknown
RCAP_rcc00557	0.0853032	0.999495	0.134241	0.834219	-0.0416004	0.98232	metG	Translation, ribosomal structure and biogenesis	Aminoacyl-tRNA biosynthesis
RCAP_rcc00558	-0.0895538	0.999495	0.284656	0.036332	0.129292	0.69096	diguanylate cyclase/phosphodiesterase	Signal Transduction	Kinase/Phosphorelay
RCAP_rcc00559	-0.00673162	0.999495	0.376055	0.00797763	0.0158877	0.986183	pmtA	Lipid Metabolism	Glycerophospholipid metabolism
RCAP_rcc00560	0.0647159	0.999495	0.388607	0.0824067	0.163435	0.760053	mopB	Signal Transduction	Transcription Regulator
RCAP_rcc00561	0.00464564	0.999495	-0.337835	0.590544	0.360776	0.556409	mopA	Signal Transduction	Transcription Regulator
RCAP_rcc00562	0.0766663	0.999495	0.0627987	0.933082	0.236283	0.775376	modA1	Metal and Ion Transport	XXXXX
RCAP_rcc00563	0.184595	0.999495	0.17394	0.417215	0.166355	0.520665	modB1	Metal and Ion Transport	XXXXX
RCAP_rcc00564	0.0398196	0.999495	0.0593584	0.849638	0.0377839	0.953951	modC1	Metal and Ion Transport	XXXXX
RCAP_rcc00565	0.000538187	0.999495	0.107967	0.772859	0.197745	0.634687	modD	Metabolism of Cofactors, Coenzymes and Vitamins	XXXXX
RCAP_rcc00566	-0.0469764	NA	-0.00587562	0.995534	0.192281	NA	nifB1	Energy Metabolism	Nitrogen metabolism
RCAP_rcc00567	0.0408229	0.999495	-0.344112	0.360573	-0.344486	0.402605	nifA1	Signal Transduction	Transcription Regulator
RCAP_rcc00568	-0.0324016	0.999495	-0.0912069	0.8986	-0.0642041	0.960164	rpoN	Replication, Recombination and Repair	Replication
RCAP_rcc00569	-0.187941	NA	-0.248153	0.770574	-0.423356	NA	nifU1	Energy Metabolism	Nitrogen metabolism
RCAP_rcc00570	0.090589	0.999495	0.137447	0.752753	-0.147851	0.818282	nifK	Energy Metabolism	Nitrogen metabolism
RCAP_rcc00571	0.0978734	0.999495	0.183274	0.619877	0.0141394	0.993556	nifD	Energy Metabolism	Nitrogen metabolism
RCAP_rcc00572	-0.00270065	0.999495	-0.124113	0.835068	-0.144222	0.880745	nifH1	Energy Metabolism	Nitrogen metabolism
RCAP_rcc00573	-0.00498181	0.999495	-0.15526	0.834219	-0.246494	0.780546	fdxD	Energy Metabolism	Aerobic/Anaerobic Respiration
RCAP_rcc00574	0.160853	0.999495	0.142129	0.842504	0.29001	0.703308	Crp/Fnr family transcriptional regulator	Signal Transduction	Transcription Regulator
RCAP_rcc00575	-0.0297942	0.999495	-0.0844429	0.89649	0.0559702	0.958696	hypothetical protein	Unknown	Unknown
RCAP_rcc00576	-0.157755	0.999495	0.00822771	0.99351	0.150313	0.889601	cbbO	Energy Metabolism	Carbon fixation in photosynthetic organisms
RCAP_rcc00577	0.22204	0.999495	-0.147395	0.830776	0.0669144	0.958696	cbbQ	Energy Metabolism	Carbon fixation in photosynthetic organisms
RCAP_rcc00578	0.0705824	0.999495	-0.191144	0.797136	-0.096851	0.941455	cbbS	Energy Metabolism	Carbon fixation in photosynthetic organisms
RCAP_rcc00579	-0.0724063	0.999495	-0.234245	0.61797	-0.0455315	0.974182	cbbL	Energy Metabolism	Carbon fixation in photosynthetic organisms
RCAP_rcc00580	-0.0230543	0.999495	-0.278076	0.455793	-0.218972	0.680157	cbbR1	Signal Transduction	Transcription Regulator
RCAP_rcc00581	0.111045	0.999495	-0.179005	0.44032	-0.105904	0.763846	hypothetical protein	Unknown	Unknown
RCAP_rcc00582	0.10075	0.999495	-0.247449	0.464212	-0.221485	0.606161	hypothetical protein	Unknown	Unknown
RCAP_rcc00583	-0.0956932	0.999495	-0.452513	0.265873	-0.289617	0.637701	TetR family transcriptional regulator	Signal Transduction	Transcription Regulator
RCAP_rcc00584	0.189679	0.999495	-0.149007	0.804394	0.062643	0.957194	anfA	Signal Transduction	Transcription Regulator
RCAP_rcc00585	0.0382007	0.999495	-0.119863	0.884548	0.0347673	0.992595	anfH	Energy Metabolism	Nitrogen metabolism
RCAP_rcc00586	0.0154127	0.999495	0.223342	0.572574	0.0587811	0.957194	anfD	Energy Metabolism	Nitrogen metabolism
RCAP_rcc00587	0.151502	NA	0.171778	0.858765	-0.226385	NA	anfG	Energy Metabolism	Nitrogen metabolism
RCAP_rcc00588	0.0316408	0.999495	-0.117169	0.860778	-0.252927	0.708651	anfK	Energy Metabolism	Nitrogen metabolism
RCAP_rcc00589	0.180665	NA	0.436719	0.491444	0.148124	NA	anfO	Energy Metabolism	Nitrogen metabolism
RCAP_rcc00590	-0.0240508	NA	0.100126	0.926536	0.0477075	NA	hypothetical protein	Unknown	Unknown
RCAP_rcc00591	-0.0191387	0.999495	-0.148354	0.722034	-0.0392512	0.972879	flavin-nucleotide-binding protein	Predicted Function	XXXXX
RCAP_rcc00592	-0.0594633	0.999495	0.039062	0.926536	0.0248046	0.979732	hyi	Carbohydrate Metabolism	Glyoxylate and dicarboxylate metabolism
RCAP_rcc00593	-0.0774118	0.999495	0.183279	0.619368	0.146346	0.777503	hypothetical protein	Unknown	Unknown
RCAP_rcc00594	0.013289	0.999495	0.201143	0.645019	0.274127	0.561409	MoxR family ATPase	Predicted Function	XXXXX
RCAP_rcc00595	-0.0627722	0.999495	0.141303	0.808745	0.393421	0.338438	hypothetical protein	Unknown	Unknown
RCAP_rcc00596	-0.0675017	0.999495	0.00654638	0.994396	0.150927	0.878333	hypothetical protein	Unknown	Unknown
RCAP_rcc00597	-0.0663916	0.999495	-0.0226173	0.974421	0.0974305	0.930881	hypothetical protein	Unknown	Unknown
RCAP_rcc00598	-0.288052	0.598601	-0.0919829	0.851316	0.137897	0.821793	M20 family peptidase	Post-translational Modification, Assembly and Chaperones	Peptidase
RCAP_rcc00599	0.0383959	0.999495	0.0829024	0.830148	0.100533	0.884778	hypothetical protein	Unknown	Unknown
RCAP_rcc00600	-0.0109042	0.999495	-0.0712893	0.717983	0.0131192	0.984997	nrdJ1	Metabolism of Other Amino Acids	Glutathione metabolism
RCAP_rcc00601	-0.0322788	0.999495	0.380959	0.413009	0.392818	0.445393	mntH	Metal and Ion Transport	XXXXX
RCAP_rcc00602	0.148504	0.999495	0.369677	0.126693	0.338305	0.215949	mntR	Signal Transduction	Transcription Regulator
RCAP_rcc00603	-0.126195	0.999495	-0.0994111	0.768056	-0.0529691	0.930881	alpha/beta fold family hydrolase	Lipid Metabolism	Glycerophospholipid metabolism
RCAP_rcc00604	-0.0135854	0.999495	-0.232688	0.343461	-0.475715	0.0764352	TerC family integral membrane protein	Metal and Ion Transport	XXXXX
RCAP_rcc00605	0.0645537	0.999495	0.129137	0.754117	-0.331607	0.349122	kup	Metal and Ion Transport	XXXXX
RCAP_rcc00606	0.210706	0.999495	0.443423	0.0638173	0.278378	0.599199	lipoprotein	Predicted Function	Unknown
RCAP_rcc00607	-0.231074	0.999495	-0.378622	0.0619475	-0.42638	0.176416	cspA1	Predicted Function	XXXXX
RCAP_rcc00608	-0.450205	0.133573	-0.607931	0.000194645	-0.367195	0.421497	hypothetical protein	Unknown	Unknown
RCAP_rcc00609	-1.03444	2.59e-11	-0.788446	0.000142802	-0.440851	0.367234	hypothetical protein	Unknown	Unknown
RCAP_rcc00610	-0.739307	0.00671156	-0.922321	0.00559271	-0.953432	0.00990194	hypothetical protein	Unknown	Unknown
RCAP_rcc00611	0.156177	0.999495	-0.0942644	0.767033	0.0429864	0.961542	nikR	Signal Transduction	Transcription Regulator
RCAP_rcc00612	0.0619972	0.999495	0.0141506	0.97994	0.119812	0.887266	hypothetical protein	Unknown	Unknown
RCAP_rcc00613	0.0143023	0.999495	-0.313812	0.462271	-0.267923	0.657707	TetR family transcriptional regulator	Signal Transduction	Transcription Regulator
RCAP_rcc00614	0.0866846	0.999495	0.0288892	0.963364	0.0931167	0.933361	RND efflux system outer membrane lipoprotein	Cell Envelope Biosynthesis	Cell Wall Biosynthesis
RCAP_rcc00615	0.0626296	0.999495	0.370356	0.0276043	0.301467	0.238236	acrA	Defense Mechanisms	XXXXX
RCAP_rcc00616	-0.0631622	0.999495	0.168975	0.408135	0.0207506	0.98232	acrB	Metal and Ion Transport	XXXXX
RCAP_rcc00617	-0.018836	0.999495	0.326068	0.154375	0.202702	0.655859	hemolysin D	Trafficking and Secretion	Secretion
RCAP_rcc00618	-0.0367299	0.999495	0.00911835	0.984056	-0.0535759	0.935422	ABC transporter ATP-binding/permease	Defense Mechanisms	XXXXX
RCAP_rcc00619	0.109499	0.999495	0.034165	0.944915	0.0363611	0.972879	ABC transporter permease	Defense Mechanisms	XXXXX
RCAP_rcc00620	-0.0053418	0.999495	0.130103	0.84007	-0.123595	0.86002	response regulator receiver modulated diguanylate cyclase/phosphodiesterase	Signal Transduction	Transcription Regulator
RCAP_rcc00621	-0.123633	0.999495	0.147659	0.649616	0.238023	0.475549	signal transduction histidine kinase	Signal Transduction	Kinase/Phosphorelay
RCAP_rcc00622	0.0772211	0.999495	0.174775	0.540104	0.223487	0.43948	moeA	Metabolism of Cofactors, Coenzymes and Vitamins	XXXXX
RCAP_rcc00623	0.0260342	0.999495	-0.0635764	0.888238	0.087091	0.908275	RpiR family transcriptional regulator	Signal Transduction	Transcription Regulator
RCAP_rcc00624	-0.0345757	0.999495	0.129684	0.770294	0.268694	0.514434	amino acid ABC transporter periplasmic amino acid-binding protein	Amino Acid Metabolism	Amino Acid Transport
RCAP_rcc00625	-0.0219868	0.999495	0.180147	0.604028	0.252092	0.41945	amino acid ABC transporter permease	Amino Acid Metabolism	Amino Acid Transport
RCAP_rcc00626	-0.0290551	0.999495	-0.170331	0.571217	-0.00124847	0.998953	amino acid ABC transporter permease	Amino Acid Metabolism	Amino Acid Transport
RCAP_rcc00627	-0.0219983	0.999495	-0.123511	0.678248	-0.00221846	0.998727	amino acid ABC transporter ATP-binding protein	Amino Acid Metabolism	Amino Acid Transport
RCAP_rcc00628	0.0427196	0.999495	-0.0497373	0.900371	0.0577698	0.928283	menC	Secondary metabolites biosynthesis, transport, and catabolism	XXXXX
RCAP_rcc00629	0.00535608	0.999495	0.0706336	0.89649	0.211093	0.531017	GNAT family acetyltransferase	Cell Division	Chromosome Partitioning
RCAP_rcc00630	-0.129512	0.999495	0.264169	0.530605	-0.0789845	0.939447	ice nucleation protein repeat family protein	Unknown	XXXXX
RCAP_rcc00631	0.0957185	0.999495	0.332308	0.173873	0.174045	0.731451	hypothetical protein	Unknown	Unknown
RCAP_rcc00632	-0.081829	0.999495	0.381846	0.207548	0.216192	0.686155	hypothetical protein	Unknown	Unknown
RCAP_rcc00633	-0.27018	0.999495	0.652322	0.0438087	0.18417	0.870272	ABC transporter permease	Defense Mechanisms	XXXXX
RCAP_rcc00634	-0.0865385	0.999495	0.569752	0.203633	0.385568	0.549564	ABC transporter ATP-binding protein	Defense Mechanisms	XXXXX
RCAP_rcc00635	-0.264236	0.999495	0.63939	0.00184667	0.296474	0.388882	von Willebrand factor type A domain-containing protein	Signal Transduction	Transcription Regulator
RCAP_rcc00636	-0.148674	0.999495	0.803317	0.0353795	0.398018	0.556409	hypothetical protein	Unknown	Unknown
RCAP_rcc00637	-0.210795	0.999495	0.661529	0.000353168	0.328038	0.395947	hypothetical protein	Unknown	Unknown
RCAP_rcc00638	-0.141273	0.999495	0.47142	0.136344	0.172621	0.819722	srfB	Unknown	XXXXX
RCAP_rcc00639	-0.198561	0.999495	0.275596	0.58714	0.145058	0.890491	hypothetical protein	Unknown	Unknown
RCAP_rcc00640	-0.0435274	0.999495	0.607872	0.0558193	0.278502	0.660873	S1/S6 family peptidase	Post-translational Modification, Assembly and Chaperones	Peptidase
RCAP_rcc00641	-0.170123	0.999495	0.574536	0.0375071	0.21143	0.731451	hypothetical protein	Unknown	Unknown
RCAP_rcc00642	-0.124191	0.999495	0.672952	0.030041	0.281822	0.649306	peptidoglycan binding domain-containing protein	Predicted Function	XXXXX
RCAP_rcc00643	-0.0850819	0.999495	0.347238	0.167891	0.305428	0.329382	diguanylate cyclase/phosphodiesterase	Signal Transduction	Kinase/Phosphorelay
RCAP_rcc00644	-0.438901	0.24421	0.0830537	0.876663	0.0660332	0.939766	mcpX	Motility	Chemotaxis
RCAP_rcc00645	-0.196537	0.999495	0.244694	0.619877	0.286369	0.608739	diguanylate cyclase/phosphodiesterase	Signal Transduction	Kinase/Phosphorelay
RCAP_rcc00646	0.0977655	0.999495	-0.0659103	0.926071	0.0553819	0.964658	GNAT family acetyltransferase	Cell Division	Chromosome Partitioning
RCAP_rcc00647	-0.00853348	0.999495	-0.241401	0.619877	-0.0533019	0.972879	kdtA2	Energy Metabolism	Puromycin biosynthesis
RCAP_rcc00648	0.0327194	0.999495	-0.15516	0.779309	-0.106331	0.921546	kdtA3	Energy Metabolism	Puromycin biosynthesis
RCAP_rcc00649	0.00444362	0.999495	-0.276481	0.362848	-0.0502034	0.939135	dgkA	Signal Transduction	Transcription Regulator
RCAP_rcc00650	-0.0977517	0.999495	-1.05558	8.17e-14	-0.546147	0.000310306	sulfatase	Predicted Function	XXXXX
RCAP_rcc00651	0.0422605	0.999495	0.144067	0.753353	0.249064	0.634137	winged helix family two component transcriptional regulator	Signal Transduction	Transcription Regulator
RCAP_rcc00652	-0.0455513	0.999495	0.0265656	0.961171	0.245344	0.442464	sensor histidine kinase	Signal Transduction	Kinase/Phosphorelay
RCAP_rcc00653	-0.0616214	0.999495	-0.0042704	0.993517	0.0543569	0.921037	ABC transporter	Predicted Function	XXXXX
RCAP_rcc00654	-0.146678	0.999495	0.329705	0.361067	0.221596	0.629022	hypothetical protein	Unknown	Unknown
RCAP_rcc00655	-0.282354	0.658708	0.44332	0.00834313	-0.132673	0.788104	hypothetical protein	Unknown	Unknown
RCAP_rcc00656	-0.495483	0.0806033	0.42017	0.0762258	-1.04739	4.54e-09	hypothetical protein	Unknown	Unknown
RCAP_rcc00657	-0.474368	0.159943	0.549288	0.00314024	-0.91306	2.07e-08	hypothetical protein	Unknown	Unknown
RCAP_rcc00658	-0.449417	0.321571	0.504933	0.0445955	-0.959644	3.01e-06	hypothetical protein	Unknown	Unknown
RCAP_rcc00659	-0.429476	0.503408	0.558156	0.0472524	-0.975079	2.94e-05	puhA	Photosynthesis	Light Harvesting Machinery
RCAP_rcc00660	-0.472473	0.364532	0.595634	0.0212791	-1.02513	2.05e-06	pucC1	Photosynthesis	Light Harvesting Machinery
RCAP_rcc00661	-0.56712	0.0983231	0.619553	0.0141832	-1.15705	3.24e-08	bchM	Photosynthesis	Biosynthesis of Bacteriochlorophyll
RCAP_rcc00662	-0.545216	0.135203	0.55775	0.0289522	-1.20524	8.74e-09	bchL	Photosynthesis	Biosynthesis of Bacteriochlorophyll
RCAP_rcc00663	-0.610985	0.0378501	0.559934	0.0189963	-1.36935	3.48e-13	bchH	Photosynthesis	Biosynthesis of Bacteriochlorophyll
RCAP_rcc00664	-0.624446	0.00178598	0.506129	0.000946664	-1.48042	1.53e-25	bchB	Photosynthesis	Biosynthesis of Bacteriochlorophyll
RCAP_rcc00665	-0.61426	0.00679614	0.462573	0.00754316	-1.51858	4.67e-21	bchN	Photosynthesis	Biosynthesis of Bacteriochlorophyll
RCAP_rcc00666	-0.451063	0.347673	0.681654	0.000946664	-1.40404	1.82e-13	bchF	Photosynthesis	Biosynthesis of Bacteriochlorophyll
RCAP_rcc00667	-0.204703	0.999495	-0.2765	0.0352113	-0.341831	0.00330208	ppaA	Signal Transduction	Transcription Regulator
RCAP_rcc00668	-0.426211	4.27e-05	0.0894876	0.726001	-0.182431	0.250208	ppsR	Signal Transduction	Transcription Regulator
RCAP_rcc00669	-0.296351	0.0329427	0.758034	4.62e-11	-1.97198	6.04e-82	bchE	Photosynthesis	Biosynthesis of Bacteriochlorophyll
RCAP_rcc00670	-0.418365	0.0114062	0.766994	2.18e-18	-1.84752	7.19e-62	bchJ	Photosynthesis	Biosynthesis of Bacteriochlorophyll
RCAP_rcc00671	-0.287137	0.53142	0.776622	4.63e-12	-1.955	3.26e-64	bchG	Photosynthesis	Biosynthesis of Bacteriochlorophyll
RCAP_rcc00672	-0.291094	0.76176	0.694452	1.92e-10	-1.78847	5.02e-67	PUCC family protein	Photosynthesis	Light Harvesting Machinery
RCAP_rcc00673	-0.273915	0.999495	0.742008	6.32e-08	-1.87183	2.06e-48	bchP	Photosynthesis	Biosynthesis of Bacteriochlorophyll
RCAP_rcc00674	-0.33227	0.357381	0.630597	4.34e-08	-1.89506	1.56e-50	idi2	Photosynthesis	Terpenoid backbone biosynthesis
RCAP_rcc00675	0.0016363	0.999495	0.177982	0.423253	-0.265735	0.241975	bchO	Photosynthesis	Biosynthesis of Bacteriochlorophyll
RCAP_rcc00676	0.163387	0.999495	0.660824	0.000956847	-1.1682	1.78e-19	bchD	Photosynthesis	Biosynthesis of Bacteriochlorophyll
RCAP_rcc00677	0.209302	0.559968	0.579856	1.67e-07	-1.26577	5.99e-41	bchI	Photosynthesis	Biosynthesis of Bacteriochlorophyll
RCAP_rcc00678	0.351402	0.194498	0.808449	1.99e-10	-1.52136	2.42e-29	crtA	Photosynthesis	Biosynthesis of Spheroidene
RCAP_rcc00679	0.344787	0.2735	0.54668	0.000449646	-2.01787	2.54e-56	crtI	Photosynthesis	Biosynthesis of Spheroidene
RCAP_rcc00680	0.215595	0.999495	0.558139	0.000892231	-1.76045	8.14e-36	crtB	Photosynthesis	Biosynthesis of Spheroidene
RCAP_rcc00681	-0.0245143	0.999495	0.0817121	0.817107	-0.681354	8.73e-06	tspO	Signal Transduction	Kinase/Phosphorelay
RCAP_rcc00682	-0.570531	0.00208648	0.227753	0.214754	-0.933848	1.16e-12	crtC	Photosynthesis	Biosynthesis of Spheroidene
RCAP_rcc00683	-0.521224	0.0292871	0.317318	0.0202895	-0.904905	2.38e-18	crtD	Photosynthesis	Biosynthesis of Spheroidene
RCAP_rcc00684	-0.442469	0.359087	0.556999	0.00911153	-0.642036	0.00230037	crtE	Photosynthesis	Biosynthesis of Spheroidene
RCAP_rcc00685	-0.570251	0.0292871	0.407228	0.0790599	-0.772221	5.73e-05	crtF	Photosynthesis	Biosynthesis of Spheroidene
RCAP_rcc00686	-1.85063	3.68e-30	0.429455	0.00302899	-2.14631	5.02e-67	bchC	Photosynthesis	Biosynthesis of Bacteriochlorophyll
RCAP_rcc00687	-1.45474	3.11e-18	0.414127	0.0375071	-1.76488	1.64e-27	bchX	Photosynthesis	Biosynthesis of Bacteriochlorophyll
RCAP_rcc00688	-1.49081	1.06e-20	0.472923	0.00549196	-1.70404	1.94e-39	bchY	Photosynthesis	Biosynthesis of Bacteriochlorophyll
RCAP_rcc00689	-1.41521	4.54e-19	0.397347	0.0445955	-1.77992	1.8e-29	bchZ	Photosynthesis	Biosynthesis of Bacteriochlorophyll
RCAP_rcc00690	-1.21501	9.15e-12	0.43138	0.0250777	-1.6796	1.07e-27	pufQ	Photosynthesis	Light Harvesting Machinery
RCAP_rcc00691	-1.18858	4.17e-09	0.478724	0.180626	-1.60277	1.14e-11	pufB	Photosynthesis	Light Harvesting Machinery
RCAP_rcc00692	-1.25523	1.56e-10	0.493405	0.141534	-1.62183	1.28e-12	pufA	Photosynthesis	Light Harvesting Machinery
RCAP_rcc00693	-1.18017	1.33e-09	0.494178	0.0953422	-1.55978	1.64e-13	pufL	Photosynthesis	Light Harvesting Machinery
RCAP_rcc00694	-1.22602	1.03e-10	0.486117	0.079836	-1.5602	5.37e-15	pufM	Photosynthesis	Light Harvesting Machinery
RCAP_rcc00695	-1.18033	3.15e-10	0.485565	0.0921433	-1.46353	2.46e-12	pufX	Photosynthesis	Light Harvesting Machinery
RCAP_rcc00696	-1.18089	2.88e-13	0.56913	0.00201111	-1.26117	1e-16	dxs1	Photosynthesis	Terpenoid backbone biosynthesis
RCAP_rcc00697	0.150473	0.999495	-0.151491	0.561813	0.184638	0.537361	hypothetical protein	Unknown	Unknown
RCAP_rcc00698	-0.00266588	0.999495	0.147183	0.785597	0.384648	0.279005	hypothetical protein	Unknown	Unknown
RCAP_rcc00699	-0.0568363	0.999495	0.0670731	0.929537	0.0470425	0.979732	rpoE	Replication, Recombination and Repair	Replication
RCAP_rcc00700	0.0460191	0.999495	0.00247487	0.997497	0.143229	0.887266	hypothetical protein	Unknown	Unknown
RCAP_rcc00701	0.0673518	0.999495	0.0700361	0.926536	0.0632856	0.957194	bsaA1	Sulfur Metabolism	Glutathione metabolism
RCAP_rcc00702	-0.00708514	0.999495	0.195609	0.759084	0.217325	0.762112	hypothetical protein	Unknown	Unknown
RCAP_rcc00703	-0.04361	0.999495	-0.21091	0.656265	-0.11991	0.915287	deoxyribodipyrimidine photolyase-related protein	Predicted Function	XXXXX
RCAP_rcc00704	-0.0251318	0.999495	-0.353053	0.018548	-0.302698	0.081358	oppC1	Metal, Ion, Cofactor Transport	Nickel Transport
RCAP_rcc00705	-0.0310874	0.999495	-0.274434	0.296452	-0.259491	0.308105	oppB1	Metal, Ion, Cofactor Transport	Nickel Transport
RCAP_rcc00706	0.0440317	0.999495	-0.156158	0.746912	-0.164099	0.844798	oppA1	Predicted Function	XXXXX
RCAP_rcc00707	0.143825	0.999495	-0.480751	0.0638173	-0.39608	0.3053	oppF	Amino Acid Metabolism	Amino Acid Transport
RCAP_rcc00708	0.00545116	0.999495	-0.39371	0.149633	-0.294175	0.450679	oppD1	Amino Acid Metabolism	Amino Acid Transport
RCAP_rcc00709	0.125002	0.999495	-0.21699	0.143741	0.0307931	0.956743	FAD dependent oxidoreductase	Energy Metabolism	XXXXX
RCAP_rcc00710	0.0269387	0.999495	-0.880345	1.87e-07	-0.362031	0.422083	hipO	Amino Acid Metabolism	Phenylalanine metabolism
RCAP_rcc00711	-0.0708521	0.999495	-0.531029	0.000644829	-0.226768	0.606161	universal stress family protein	Stress Response	XXXX
RCAP_rcc00712	0.064833	0.999495	-0.232093	0.352136	-0.0276508	0.981269	moaA1	Metabolism of Cofactors, Coenzymes and Vitamins	XXXXX
RCAP_rcc00713	0.211664	0.999495	0.0633695	0.842504	0.134187	0.625756	kynU	Amino Acid Metabolism	Tryptophan metabolism
RCAP_rcc00714	0.0611448	0.999495	0.0925308	0.847853	0.210439	0.582037	hypothetical protein	Unknown	Unknown
RCAP_rcc00715	0.0684437	0.999495	0.308061	0.208984	0.105719	0.885309	pntA	Metabolism of Cofactors, Coenzymes and Vitamins	Nicotinate and nicotinamide metabolism
RCAP_rcc00716	0.039535	0.999495	0.192042	0.461285	-0.0215823	0.985909	pntB	Metabolism of Cofactors, Coenzymes and Vitamins	Nicotinate and nicotinamide metabolism
RCAP_rcc00717	-0.0295517	0.999495	0.0212905	0.964176	-0.152361	0.708651	hypothetical protein	Unknown	Unknown
RCAP_rcc00718	0.101545	0.999495	0.19029	0.394644	0.0782691	0.908275	mdh	Carbohydrate Metabolism	TCA Cycle
RCAP_rcc00719	0.020138	0.999495	0.219319	0.416814	0.114834	0.845914	hypothetical protein	Unknown	Unknown
RCAP_rcc00720	0.0215497	0.999495	-0.259634	0.10015	-0.0314945	0.962052	sucC	Carbohydrate Metabolism	TCA Cycle
RCAP_rcc00721	-0.0278901	0.999495	-0.297352	0.122813	-0.0392121	0.957194	sucD	Carbohydrate Metabolism	TCA Cycle
RCAP_rcc00722	-0.0789264	0.999495	-0.199375	0.535019	0.0821078	0.914357	lipoprotein	Predicted Function	Unknown
RCAP_rcc00723	-0.117306	0.999495	-0.184598	0.561599	0.0523011	0.939135	lipoprotein	Predicted Function	Unknown
RCAP_rcc00724	-0.0734755	0.999495	-0.102616	0.810545	0.108408	0.884778	sucA	Carbohydrate Metabolism	TCA Cycle
RCAP_rcc00725	-0.147025	0.999495	-0.0413469	0.930303	0.161866	0.737415	sucB	Carbohydrate Metabolism	TCA Cycle
RCAP_rcc00726	-0.121884	0.999495	-0.0278262	0.954749	0.185186	0.637701	lpdA1	Carbohydrate Metabolism	TCA Cycle
RCAP_rcc00727	-0.176578	0.999495	-0.149613	0.525739	-0.0738271	0.919649	citE1	Carbohydrate Metabolism	Glyoxylate and dicarboxylate metabolism
RCAP_rcc00728	0.0357305	0.999495	-0.0431608	0.926071	-0.129056	0.812933	NnrU family protein	Energy Metabolism	Nitrogen Metabolism
RCAP_rcc00729	0.073917	0.999495	-0.000364935	0.998776	-0.155305	0.810937	hypothetical protein	Unknown	Unknown
RCAP_rcc00730	-0.0312223	0.999495	-0.125355	0.615426	-0.161962	0.583556	maoC	Carbohydrate Metabolism	Glyoxylate and dicarboxylate metabolism
RCAP_rcc00731	0.214689	0.620693	0.206696	0.0968849	0.106137	0.73564	sdhC	Carbohydrate Metabolism	TCA Cycle
RCAP_rcc00732	0.157661	0.999495	0.161234	0.300129	0.0711585	0.882243	sdhD	Carbohydrate Metabolism	TCA Cycle
RCAP_rcc00733	-0.0146882	0.999495	0.090324	0.674102	0.0728963	0.825008	sdhA	Carbohydrate Metabolism	TCA Cycle
RCAP_rcc00734	-0.0283775	0.999495	0.232809	0.466627	0.361651	0.16378	lipoprotein	Predicted Function	Unknown
RCAP_rcc00735	-0.0653351	0.999495	0.186398	0.63242	0.230137	0.60377	hypothetical protein	Unknown	Unknown
RCAP_rcc00736	0.0383159	0.999495	0.0986605	0.68481	-0.0381314	0.943702	sdhB	Carbohydrate Metabolism	TCA Cycle
RCAP_rcc00737	0.191564	0.999495	-0.794726	0.0458624	-0.286021	0.764247	hypothetical protein	Unknown	Unknown
RCAP_rcc00738	0.0673883	0.999495	-0.253033	0.633765	-0.14944	0.889454	hypothetical protein	Unknown	Unknown
RCAP_rcc00739	-0.146455	0.999495	-0.19819	0.656477	-0.0919297	0.924418	ArsR family transcriptional regulator	Signal Transduction	Transcription Regulator
RCAP_rcc00740	0.317599	0.999495	0.0848275	0.862736	-0.182079	0.707993	atpI	Unknown	XXXXX
RCAP_rcc00741	0.213471	0.999495	0.188338	0.438847	0.0674847	0.923956	atpB	Energy Metabolism	Methane metabolism
RCAP_rcc00742	0.0832023	0.999495	0.161317	0.443819	0.105941	0.807847	atpE	Energy Metabolism	Methane metabolism
RCAP_rcc00743	0.0927012	0.999495	0.136195	0.4448	0.0586912	0.864413	atpX	Energy Metabolism	Methane metabolism
RCAP_rcc00744	-0.000220762	0.999495	0.124493	0.517884	0.152027	0.570703	atpF	Energy Metabolism	Methane metabolism
RCAP_rcc00745	0.0715524	0.999495	0.187372	0.471301	-0.193885	0.552138	phaZ	Lipid Metabolism	XXXXX
RCAP_rcc00746	0.00967596	0.999495	0.223087	0.693816	-0.0011858	0.999408	phbC	Carbohydrate Metabolism	Polyhydroxybutyrate
RCAP_rcc00747	0.213927	0.999495	0.0567232	0.928688	-0.406502	0.349122	hypothetical protein	Unknown	Unknown
RCAP_rcc00748	0.00727573	0.999495	1.00371	1.28e-10	-0.362954	0.129457	phaR	Carbohydrate Metabolism	Polyhydroxybutyrate
RCAP_rcc00749	0.0356349	0.999495	1.00505	9.46e-14	-0.335765	0.211341	LysR family transcriptional regulator	Signal Transduction	Transcription Regulator
RCAP_rcc00750	0.0105955	0.999495	0.257523	0.25488	0.124283	0.80349	pyrG	Nucleotide Metabolism	Pyrimidine metabolism
RCAP_rcc00751	0.1162	0.999495	0.122032	0.863843	0.189747	0.86002	secG	Trafficking and Secretion	Secretion
RCAP_rcc00752	0.100318	0.999495	0.133036	0.835068	0.125425	0.912954	purA	Amino Acid Metabolism	Alanine, aspartate and glutamate metabolism
RCAP_rcc00753	0.0613055	0.999495	0.0704054	0.926536	0.0627355	0.962052	hypothetical protein	Unknown	Unknown
RCAP_rcc00754	-0.00204941	0.999495	0.471591	0.0252599	0.293464	0.327767	lipoprotein	Predicted Function	Unknown
RCAP_rcc00755	-0.0336655	0.999495	0.115051	0.705186	0.128196	0.778687	thiN	Metabolism of Cofactors, Coenzymes and Vitamins	Thiamine metabolism
RCAP_rcc00756	0.0129597	0.999495	-0.245962	0.0982561	-0.0438914	0.935422	dme family transporter	Predicted Function	Replication
RCAP_rcc00757	0.091137	0.999495	0.0568123	0.926532	0.0364572	0.976345	alpha/beta fold family hydrolase	Photosynthesis	Tropane, piperidine and pyridine alkaloid biosynthesis
RCAP_rcc00758	-0.0259605	0.999495	0.00417602	0.9955	0.119493	0.801441	alpha/beta fold family hydrolase	Predicted Function	XXXXX
RCAP_rcc00759	-0.167945	0.999495	0.0816961	0.893637	-0.0159106	0.993476	mcpB	Motility	Chemotaxis
RCAP_rcc00760	0.0154825	0.999495	0.223404	0.561599	0.080995	0.914549	mcpA1	Motility	Chemotaxis
RCAP_rcc00761	-0.219694	0.999495	0.0884875	0.911642	-0.139423	0.899903	hoxH	Energy Metabolism	Methane metabolism
RCAP_rcc00762	-0.117503	0.999495	0.23269	0.733658	-0.0023091	0.998953	hoxW	Post-translational Modification, Assembly and Chaperones	XXXXX
RCAP_rcc00763	-0.00765809	0.999495	-0.200604	0.307048	-0.0620232	0.906708	hupT	Energy Metabolism	Aerobic/Anaerobic Respiration
RCAP_rcc00764	-0.0589911	0.999495	-0.118189	0.671422	0.0518898	0.935095	hupU	Energy Metabolism	Aerobic/Anaerobic Respiration
RCAP_rcc00765	0.0151632	0.999495	0.0444072	0.941769	0.199792	0.677593	hupV	Energy Metabolism	Aerobic/Anaerobic Respiration
RCAP_rcc00766	0.0220691	0.999495	0.0180322	0.969374	0.0667157	0.914549	hypF	Energy Metabolism	Aerobic/Anaerobic Respiration
RCAP_rcc00767	-0.0312851	0.999495	0.357547	0.54213	0.149562	0.912954	hupA	Energy Metabolism	Aerobic/Anaerobic Respiration
RCAP_rcc00768	-0.0902851	0.999495	0.234712	0.739869	0.0239357	0.993556	hupB	Energy Metabolism	Aerobic/Anaerobic Respiration
RCAP_rcc00769	-0.111529	0.999495	0.229758	0.737679	0.0336203	0.993476	hupC	Energy Metabolism	Aerobic/Anaerobic Respiration
RCAP_rcc00770	-0.0272549	0.999495	0.101561	0.864398	0.0626543	0.954854	hupD	Energy Metabolism	Aerobic/Anaerobic Respiration
RCAP_rcc00771	-0.081219	0.999495	0.212366	0.753353	0.208401	0.778952	hupF	Energy Metabolism	Aerobic/Anaerobic Respiration
RCAP_rcc00772	-0.0629298	0.999495	0.104663	0.876663	-0.0167106	0.995979	hupG	Energy Metabolism	Aerobic/Anaerobic Respiration
RCAP_rcc00773	-0.0300886	0.999495	0.0792512	0.917797	-0.0530681	0.972879	hupH	Energy Metabolism	Aerobic/Anaerobic Respiration
RCAP_rcc00774	-0.083667	0.999495	0.00656906	0.9955	-0.124491	0.917911	hupJ	Energy Metabolism	Aerobic/Anaerobic Respiration
RCAP_rcc00775	-0.165225	0.999495	0.00124286	0.998649	-0.0612908	0.960164	hupK	Energy Metabolism	Aerobic/Anaerobic Respiration
RCAP_rcc00776	-0.0338365	0.999495	0.237918	0.653943	0.165219	0.866927	hypA	Energy Metabolism	Aerobic/Anaerobic Respiration
RCAP_rcc00777	-0.14052	0.999495	0.0576019	0.934822	-0.0739783	0.95381	hypB	Energy Metabolism	Aerobic/Anaerobic Respiration
RCAP_rcc00778	-0.103186	0.999495	0.0227969	0.974421	-0.0508873	0.973923	hupR	Signal Transduction	Transcription Regulator
RCAP_rcc00779	-0.158179	0.999495	0.0728672	0.928688	-0.129254	0.919425	hypC	Energy Metabolism	Aerobic/Anaerobic Respiration
RCAP_rcc00780	-0.150294	0.999495	0.0607588	0.943471	-0.0860434	0.95381	hypD	Energy Metabolism	Aerobic/Anaerobic Respiration
RCAP_rcc00781	-0.263937	0.999495	0.0144408	0.984056	-0.128597	0.898586	hypE	Energy Metabolism	Aerobic/Anaerobic Respiration
RCAP_rcc00782	-0.134057	0.999495	0.00332886	0.9955	-0.02271	0.989555	cheR1	Motility	Chemotaxis
RCAP_rcc00783	-0.177356	0.999495	0.155047	0.786774	0.0988383	0.919649	diguanylate cyclase/phosphodiesterase	Signal Transduction	Kinase/Phosphorelay
RCAP_rcc00784	-0.130484	0.999495	0.229009	0.561599	0.257939	0.625986	hypothetical protein	Unknown	Unknown
RCAP_rcc00785	-0.122119	0.999495	-0.0693758	0.926536	0.0408792	0.984104	sqr	Energy Metabolism	XXXXX
RCAP_rcc00786	-0.0570394	0.999495	0.0129827	0.982671	0.0386807	0.976419	basic membrane lipoprotein family	Predicted Function	Unknown
RCAP_rcc00787	-0.0466765	0.999495	-0.0025827	0.995534	0.207729	0.60377	monosacharide ABC transporter permease	Carbohydrate Metabolism	Aerobic/Anaerobic Respiration
RCAP_rcc00788	0.00944949	0.999495	-0.276159	0.240193	-0.18822	0.708651	monosacharide ABC transporter permease	Carbohydrate Metabolism	Aerobic/Anaerobic Respiration
RCAP_rcc00789	-0.0062224	0.999495	-0.200932	0.408135	-0.0236254	0.985909	monosacharide ABC transporter ATP-binding protein	Carbohydrate Metabolism	Aerobic/Anaerobic Respiration
RCAP_rcc00790	-0.0726942	0.999495	-0.356562	0.470652	-0.055455	0.974229	xdhC	Post-translational Modification, Assembly and Chaperones	XXXXX
RCAP_rcc00791	-0.0893709	0.999495	-0.405647	0.411406	-0.073593	0.96362	xdhB	Nucleotide Metabolism	Purine metabolism
RCAP_rcc00792	-0.0956846	0.999495	-0.297639	0.59625	0.0510285	0.981269	xdhA	Nucleotide Metabolism	XXXXX
RCAP_rcc00793	0.0246426	0.999495	0.0302814	0.939329	0.00885794	0.995979	dnaE1	Replication, Recombination and Repair	Replication
RCAP_rcc00794	-0.0563242	0.999495	0.00908288	0.982436	0.0856571	0.884778	SlyX family protein	Unknown	XXXXX
RCAP_rcc00795	0.072772	0.999495	-0.0545317	0.949576	-0.105704	0.930881	hisS	Translation, ribosomal structure and biogenesis	Aminoacyl-tRNA biosynthesis
RCAP_rcc00796	0.0305772	0.999495	-0.185207	0.785146	-0.151622	0.898867	hisZ	Signal Transduction	Transcription Regulator
RCAP_rcc00797	0.00663645	0.999495	-0.0837253	0.883618	-0.0565229	0.958696	hisG	Amino Acid Metabolism	Histidine metabolism
RCAP_rcc00798	-0.160607	0.999495	0.163252	0.550021	0.142898	0.655859	D-isomer specific 2-hydroxyacid dehydrogenase	Carbohydrate Metabolism	Glyoxylate and dicarboxylate metabolism
RCAP_rcc00799	-0.086603	0.999495	-0.00596689	0.99351	-0.0373287	0.976345	mrdB	Cell Envelope Biosynthesis	Cell Wall Biosynthesis
RCAP_rcc00800	-0.12133	0.999495	0.149229	0.656246	0.155012	0.73289	mrdA	Cell Envelope Biosynthesis	Cell Wall Biosynthesis
RCAP_rcc00801	0.0704511	0.999495	0.180176	0.638742	0.0122577	0.995979	hypothetical protein	Unknown	Unknown
RCAP_rcc00802	-0.0156756	0.999495	0.155781	0.746912	0.0823112	0.930881	mreC	Cell Envelope Biosynthesis	Cell Wall Biosynthesis
RCAP_rcc00803	0.101057	0.999495	0.293101	0.370662	0.128824	0.879895	mreB	Cell Division	Chromosome Partitioning
RCAP_rcc00804	0.174128	0.999495	0.102941	0.746912	-0.0484142	0.949743	nhaA	Metal and Ion Transport	XXXXX
RCAP_rcc00805	0.19631	0.999495	-0.237657	0.362848	-0.103353	0.879895	GNAT family acetyltransferase	Cell Division	Chromosome Partitioning
RCAP_rcc00806	0.0930798	0.999495	-0.214167	0.265873	0.0157431	0.986183	heat shock protein DnaJ domain-containing protein	Stress Response	XXXX
RCAP_rcc00807	-0.1964	0.999495	-0.49373	0.000892231	-0.274028	0.250208	endonuclease/exonuclease/phosphatase	Predicted Function	XXXXX
RCAP_rcc00808	0.100121	0.999495	0.041245	0.953323	0.215439	0.64059	hypothetical protein	Unknown	Unknown
RCAP_rcc00809	-0.070092	0.999495	0.0632695	0.872177	0.0466816	0.943702	ppx	Nucleotide Metabolism	Purine metabolism
RCAP_rcc00810	-0.0178211	0.999495	0.061747	0.901844	0.0273536	0.985951	ppk	Energy Metabolism	Oxidative phosphorylation
RCAP_rcc00811	0.0156287	0.999495	0.113371	0.852695	0.0885036	0.939135	hda	Replication, Recombination and Repair	XXXXX
RCAP_rcc00812	0.0720554	0.999495	-0.145922	0.436465	-0.0597187	0.898867	hypothetical protein	Unknown	Unknown
RCAP_rcc00813	0.146799	0.999495	-0.22222	0.530605	-0.116499	0.879895	hypothetical protein	Unknown	Unknown
RCAP_rcc00814	0.117958	0.999495	-0.11402	0.85004	0.225214	0.660873	LysR family transcriptional regulator	Signal Transduction	Transcription Regulator
RCAP_rcc00815	-0.0562355	0.999495	0.10757	0.872177	0.152599	0.880745	DoxX family protein	Unknown	XXXXX
RCAP_rcc00816	-0.0971221	0.999495	-0.0515051	0.917797	-0.00954452	0.995979	extradiol ring-cleavage dioxygenase subunit B	Unknown	XXXXX
RCAP_rcc00817	0.0184781	0.999495	0.23516	0.465067	0.319914	0.223982	ldh	Carbohydrate Metabolism	Glycolysis / Gluconeogenesis
RCAP_rcc00818	-0.167282	0.999495	0.147766	0.572574	0.230881	0.390048	ftsW	Cell Division	Chromosome Partitioning
RCAP_rcc00819	-0.133516	0.999495	0.272042	0.352439	0.374716	0.118294	murG	Glycan Biosynthesis and Metabolism	Peptidoglycan biosynthesis
RCAP_rcc00820	-0.15988	0.999495	0.0849273	0.721601	0.123324	0.606161	murC	Glycan Biosynthesis and Metabolism	Peptidoglycan biosynthesis
RCAP_rcc00821	-0.235079	0.999495	-0.035996	0.933082	0.11604	0.825008	hypothetical protein	Unknown	Unknown
RCAP_rcc00822	-0.0540577	0.999495	-0.0793857	0.907597	-0.0119278	0.995979	murB	Cell Envelope Biosynthesis	Cell Wall Biosynthesis
RCAP_rcc00823	-0.0679807	0.999495	0.260564	0.186795	0.277077	0.278072	ddl	Glycan Biosynthesis and Metabolism	Peptidoglycan biosynthesis
RCAP_rcc00824	-0.173329	0.999495	0.236343	0.423168	0.301256	0.363084	ftsQ	Cell Envelope Biosynthesis	Cell Wall Biosynthesis
RCAP_rcc00825	-0.188889	0.999495	0.189914	0.534974	0.182475	0.637926	ftsA	Cell Division	Chromosome Partitioning
RCAP_rcc00826	0.010937	0.999495	-0.0398883	0.897366	0.0646119	0.897466	ftsZ	Predicted Function	XXXXX
RCAP_rcc00827	0.00794121	0.999495	-0.453087	0.0234071	-0.0402112	0.97339	lpxC	Xenobiotics Biodegradation and Metabolism	Caprolactam degradation
RCAP_rcc00828	0.0680729	0.999495	0.0206617	0.961422	0.0107514	0.993476	comL	Cell Envelope Biosynthesis	Cell Wall Biosynthesis
RCAP_rcc00829	-0.0452727	0.999495	0.135568	0.66726	0.316173	0.225853	recN	Replication, Recombination and Repair	Recombination
RCAP_rcc00830	-0.144301	0.999495	-0.156338	0.61663	0.0843222	0.899477	hypothetical protein	Unknown	Unknown
RCAP_rcc00831	-0.00823782	0.999495	-0.078103	0.862736	-0.0259131	0.984779	dld	Carbohydrate Metabolism	Pyruvate metabolism
RCAP_rcc00832	0.225944	0.999495	0.35753	0.000306149	0.177034	0.183048	pta	Energy Metabolism	Reductive carboxylate cycle (CO2 fixation)
RCAP_rcc00833	0.157942	0.999495	0.246918	0.0306279	0.0879697	0.724505	ackA1	Energy Metabolism	Reductive carboxylate cycle (CO2 fixation)
RCAP_rcc00834	-0.088563	0.999495	0.124418	0.561599	0.11508	0.732481	pepP	Amino Acid Metabolism	XXXXX
RCAP_rcc00835	-0.0496974	0.999495	0.101046	0.746733	0.0542458	0.930881	cobT	Metabolism of Cofactors, Coenzymes and Vitamins	Cobalamin Biosynthesis
RCAP_rcc00836	0.0983765	0.999495	0.266265	0.368427	0.0919717	0.891817	cobS	Metabolism of Cofactors, Coenzymes and Vitamins	Cobalamin Biosynthesis
RCAP_rcc00837	0.122692	0.999495	0.519304	0.0721825	0.454501	0.238627	hypothetical protein	Unknown	Unknown
RCAP_rcc00838	0.0534096	0.999495	0.105547	0.843894	0.0326844	0.985909	DnaJ domain-containing protein	Post-translational Modification, Assembly and Chaperones	XXXXX
RCAP_rcc00839	0.0976728	0.999495	-0.247019	0.0574401	-0.0959208	0.762576	glcB	Carbohydrate Metabolism	Glyoxylate and dicarboxylate metabolism
RCAP_rcc00840	-0.00899182	0.999495	0.0412735	0.91351	-0.0202308	0.984779	pepN	Metabolism of Other Amino Acids	Glutathione metabolism
RCAP_rcc00841	0.114258	0.999495	-0.0770704	0.81812	-0.12898	0.709249	gatB	Translation, ribosomal structure and biogenesis	Aminoacyl-tRNA biosynthesis
RCAP_rcc00842	0.0421335	0.999495	-0.0685116	0.897937	-0.157681	0.763846	hypothetical protein	Unknown	Unknown
RCAP_rcc00843	-0.100213	0.999495	0.321183	0.138417	0.463075	0.0287987	hypothetical protein	Unknown	Unknown
RCAP_rcc00844	-0.140644	0.999495	0.334131	0.504183	0.362329	0.523173	hypothetical protein	Unknown	Unknown
RCAP_rcc00845	-0.043316	0.999495	0.135384	0.834219	0.00902293	0.997465	hypothetical protein	Unknown	Unknown
RCAP_rcc00846	-0.0473622	0.999495	0.47493	0.386887	0.357941	0.637701	dppA	Predicted Function	XXXXX
RCAP_rcc00847	-0.0440444	0.999495	0.0598203	0.934822	0.077877	0.95381	dppB	Metal, Ion, Cofactor Transport	Nickel Transport
RCAP_rcc00848	-0.00506006	0.999495	0.217516	0.678248	0.185391	0.825008	dppC	Metal, Ion, Cofactor Transport	Nickel Transport
RCAP_rcc00849	-0.0643266	0.999495	0.103779	0.893317	0.0816773	0.95381	dppD	Predicted Function	Nickel Transport
RCAP_rcc00850	-0.0663776	0.999495	0.0859549	0.900701	0.0669112	0.958696	dppF	Amino Acid Metabolism	Amino Acid Transport
RCAP_rcc00851	-0.0414235	0.999495	0.117275	0.857023	0.091032	0.935095	membrane dipeptidase	Cell Envelope Biosynthesis	Cell Wall Biosynthesis
RCAP_rcc00852	0.00704742	0.999495	0.215039	0.54213	-0.00894505	0.995979	srmB	Replication, Recombination and Repair	XXXXX
RCAP_rcc00853	0.11206	0.999495	-0.139239	0.66726	0.00193757	0.998953	hypothetical protein	Unknown	Unknown
RCAP_rcc00854	0.0516833	0.999495	-0.100053	0.808481	-0.129395	0.811299	argS	Translation, ribosomal structure and biogenesis	Aminoacyl-tRNA biosynthesis
RCAP_rcc00855	-0.000197682	0.999495	-0.177223	0.540104	0.00437148	0.9983	sporulation domain-containing protein	Unknown	XXXXX
RCAP_rcc00856	-0.0779541	0.999495	-0.332716	0.137269	-0.0583222	0.930881	nagZ	Glycan Biosynthesis and Metabolism	Glycosphingolipid biosynthesis - ganglio series
RCAP_rcc00857	-0.0466731	0.999495	-0.512761	5e-06	-0.319366	0.082638	scpA	Unknown	XXXXX
RCAP_rcc00858	-0.0123769	0.999495	-0.431335	0.00206301	-0.227612	0.445393	scpB	Transcription	XXXXX
RCAP_rcc00859	-0.085601	0.999495	-0.17915	0.638679	0.0623872	0.953951	hypothetical protein	Unknown	Unknown
RCAP_rcc00860	-0.0793316	0.999495	0.149598	0.804394	0.292782	0.606161	enoyl-CoA hydratase/isomerase	Xenobiotics Biodegradation and Metabolism	Caprolactam degradation
RCAP_rcc00861	0.0209056	0.999495	0.000670541	0.998776	0.023119	0.993476	thioesterase	Secondary metabolites biosynthesis, transport, and catabolism	XXXXX
RCAP_rcc00862	-0.113303	0.999495	0.347767	0.284258	0.375697	0.338856	divalent anion:Na+ symporter	Metal and Ion Transport	Replication
RCAP_rcc00863	0.143009	0.999495	0.130718	0.886202	-0.0718194	0.967945	rplM	Translation, ribosomal structure and biogenesis	XXXXX
RCAP_rcc00864	0.0535496	0.999495	0.138334	0.876663	0.0636981	0.973923	rpsI	Translation, ribosomal structure and biogenesis	XXXXX
RCAP_rcc00865	-0.0247043	0.999495	0.702326	0.00426713	0.202934	0.720309	hemolysin-type calcium-binding repeat family protein	Trafficking and Secretion	Secretion
RCAP_rcc00866	-0.145528	0.999495	0.737909	0.000451195	0.287117	0.499176	argO	Predicted fucntion	XXXXX
RCAP_rcc00867	-0.0836761	0.999495	-0.209416	0.79485	0.246369	0.798185	LysR family transcriptional regulator	Signal Transduction	Transcription Regulator
RCAP_rcc00868	0.0864393	0.999495	1.84451	1.38e-36	0.734939	8.09e-05	hypothetical protein	Unknown	Unknown
RCAP_rcc00869	-0.125858	0.999495	1.57694	2.44e-07	0.614896	0.159555	adhC	Carbohydrate Metabolism	Glycolysis / Gluconeogenesis
RCAP_rcc00870	-0.199907	0.999495	1.5362	6.66e-08	0.591603	0.148396	fghA	Sulfur Metabolism	Glutathione metabolism
RCAP_rcc00871	0.0611532	0.999495	0.0317103	0.926536	-0.39998	0.0129121	hypothetical protein	Unknown	Unknown
RCAP_rcc00872	-0.0560567	0.999495	0.173523	0.676155	0.205044	0.694835	alcohol dehydrogenase	Energy Metabolism	XXXXX
RCAP_rcc00873	-0.0234259	0.999495	0.638099	0.000392496	-0.00736971	0.995979	XRE family transcriptional regulator	Signal Transduction	Transcription Regulator
RCAP_rcc00874	0.0047221	0.999495	0.204879	0.39208	0.202276	0.514856	inositol monophosphatase	Amino Acid Metabolism	Histidine metabolism
RCAP_rcc00875	-0.0822661	0.999495	0.0538962	0.866699	0.0338009	0.954202	atzB	Metabolism of Cofactors, Coenzymes and Vitamins	Riboflavin metabolism
RCAP_rcc00876	-0.0323362	0.999495	0.0484023	0.910661	0.0686596	0.919649	guaD	Nucleotide Metabolism	Purine metabolism
RCAP_rcc00877	-0.0519675	0.999495	0.00940954	0.981077	0.0439861	0.941687	mgtE	Metal, Ion, Cofactor Transport	Magnesium Transport
RCAP_rcc00878	-0.0590623	0.999495	0.119612	0.820801	0.322843	0.552664	5-formyltetrahydrofolate cyclo-ligase	Metabolism of Cofactors, Coenzymes and Vitamins	One carbon pool by folate
RCAP_rcc00879	-0.0135321	0.999495	-0.418263	0.175375	-0.208044	0.708651	phnA	Metal and Ion Transport	XXXXX
RCAP_rcc00880	0.188681	0.999495	-0.458663	0.00686125	-0.164381	0.686661	CHAP domain-containing protein	Unknown	XXXXX
RCAP_rcc00881	-0.0360702	0.999495	-0.0483222	0.913944	-0.0766156	0.910917	metallophosphoesterase	Unknown	Unknown
RCAP_rcc00882	-0.0177206	0.999495	-0.143146	0.367671	-0.0704417	0.864643	divalent ion symporter	Metal and Ion Transport	Replication
RCAP_rcc00883	0.0496908	0.999495	-0.0183971	0.964427	-0.0234173	0.981269	lipoprotein	Predicted Function	Unknown
RCAP_rcc00884	0.118783	0.999495	0.0788668	0.919047	-0.0627396	0.964658	hypothetical protein	Unknown	Unknown
RCAP_rcc00885	0.0438076	0.999495	-0.199734	0.710131	0.0695543	0.953951	hypothetical protein	Unknown	Unknown
RCAP_rcc00886	-0.0249858	0.999495	-0.058968	0.943211	0.0901019	0.94141	ABC transporter ATP-binding protein	Defense Mechanisms	XXXXX
RCAP_rcc00887	-0.0919046	0.999495	-0.250491	0.344587	-0.0554908	0.941687	hypothetical protein	Unknown	Unknown
RCAP_rcc00888	-0.254539	0.999495	-0.335611	0.599799	-0.0630175	0.972879	hypothetical protein	Unknown	Unknown
RCAP_rcc00889	-0.245889	0.999495	-0.263982	0.504183	0.0352323	0.98232	NosL family protein	Unknown	XXXXX
RCAP_rcc00890	0.0300236	0.999495	-0.546299	0.000504247	-0.159122	0.669338	hypothetical protein	Unknown	Unknown
RCAP_rcc00891	-0.131066	0.999495	0.0422925	0.952292	0.37479	0.279005	hypothetical protein	Unknown	Unknown
RCAP_rcc00892	-0.202929	0.999495	0.590284	0.0596827	0.286189	0.625986	hypothetical protein	Unknown	Unknown
RCAP_rcc00893	-0.127818	0.999495	0.591237	0.122598	0.447097	0.367951	proV1	Amino Acid Metabolism	Amino Acid Transport
RCAP_rcc00894	-0.0873562	0.999495	0.552861	0.184004	0.350737	0.59099	proW1	Predicted Function	XXXXX
RCAP_rcc00895	-0.0380388	0.999495	0.568548	0.149972	0.374869	0.517567	proX1	Amino Acid Metabolism	Amino Acid Transport
RCAP_rcc00896	-0.0542169	0.999495	0.753928	0.000508335	0.511825	0.0834663	betI	Signal Transduction	Transcription Regulator
RCAP_rcc00897	-0.142566	0.999495	0.675138	9.41e-05	0.455786	0.0224793	betB	Amino Acid Metabolism	Glycine, serine and threonine metabolism
RCAP_rcc00898	-0.173193	0.999495	0.687926	0.000808131	0.419698	0.135849	betA	Amino Acid Metabolism	Glycine, serine and threonine metabolism
RCAP_rcc00899	-0.100796	0.999495	0.0916686	0.808745	0.12056	0.810937	nuclease	Replication, Recombination and Repair	XXXXX
RCAP_rcc00900	0.049739	0.999495	0.10309	0.813096	0.122074	0.864413	hypothetical protein	Unknown	Unknown
RCAP_rcc00901	0.0337099	0.999495	0.0284523	0.962638	0.00837756	0.996222	hypothetical protein	Unknown	Unknown
RCAP_rcc00902	-0.000695966	0.999495	-0.366891	0.0202734	-0.149508	0.595843	XRE family transcriptional regulator	Signal Transduction	Transcription Regulator
RCAP_rcc00903	-0.0708527	0.999495	0.476935	0.00692582	0.467437	0.0796455	hypothetical protein	Unknown	Unknown
RCAP_rcc00904	-0.138983	0.999495	0.449844	7.95e-05	0.301763	0.363084	major facilitator superfamily protein	Metal and Ion Transport	XXXXX
RCAP_rcc00905	0.166682	0.999495	0.175086	0.570897	0.140716	0.778952	hypothetical protein	Unknown	Unknown
RCAP_rcc00906	0.0737743	0.999495	0.0800167	0.847853	0.0435558	0.953951	pccB	Carbohydrate Metabolism	Glyoxylate and dicarboxylate metabolism
RCAP_rcc00907	-0.0924432	0.999495	-0.106545	0.835688	0.0790984	0.930881	hypothetical protein	Unknown	Unknown
RCAP_rcc00908	-0.039416	0.999495	-0.0387739	0.928688	-0.0723178	0.899903	lipoprotein	Predicted Function	Unknown
RCAP_rcc00909	0.0232788	0.999495	0.140586	0.483569	0.158432	0.606161	hypothetical protein	Unknown	Unknown
RCAP_rcc00910	0.0995152	0.999495	-0.353605	0.348494	0.177732	0.825008	hypothetical protein	Unknown	Unknown
RCAP_rcc00911	0.00102207	0.999495	-0.13271	0.525687	-0.0664565	0.890004	pccA	Carbohydrate Metabolism	Glyoxylate and dicarboxylate metabolism
RCAP_rcc00912	-0.00706421	0.999495	0.0303397	0.929096	0.0356475	0.953951	bhbA	Carbohydrate Metabolism	Glyoxylate and dicarboxylate metabolism
RCAP_rcc00913	-0.0681669	0.999495	0.373805	0.517394	0.221308	NA	bfr	Metal, Ion, Cofactor Transport	Iron and Heme Transport
RCAP_rcc00914	-0.00226736	0.999495	-0.670365	0.00019116	-0.641134	0.0380867	hypothetical protein	Unknown	Unknown
RCAP_rcc00915	0.0811772	0.999495	0.125612	0.544138	0.0648268	0.900184	psd	Lipid Metabolism	Glycerophospholipid metabolism
RCAP_rcc00916	0.0352552	0.999495	0.0812132	0.727527	0.107027	0.719223	pssA	Lipid Metabolism	Glycerophospholipid metabolism
RCAP_rcc00917	-0.0233403	0.999495	-0.0802202	0.808041	-0.0616634	0.91961	hypothetical protein	Unknown	Unknown
RCAP_rcc00918	-0.113329	0.999495	-0.492834	0.198421	-0.19592	0.803894	N-acetylmuramoyl-L-alanine amidase	Cell Envelope Biosynthesis	Cell Wall Biosynthesis
RCAP_rcc00919	0.184043	0.999495	-0.452305	0.0891402	-0.158633	0.808702	hypothetical protein	Unknown	Unknown
RCAP_rcc00920	0.134029	0.999495	-0.342534	0.188591	-0.0420287	0.968284	hypothetical protein	Unknown	Unknown
RCAP_rcc00921	0.0544189	0.999495	-0.286087	0.720883	-0.126549	0.930881	NlpC/P60 family phage cell wall peptidase	Replication, Recombination and Repair	Phage Interaction
RCAP_rcc00922	-0.0645072	0.999495	-0.385668	0.482729	-0.123524	0.925891	hypothetical protein	Unknown	Unknown
RCAP_rcc00923	-0.0145588	NA	-0.558145	0.346882	-0.352101	NA	hypothetical protein	Unknown	Unknown
RCAP_rcc00924	-0.098466	NA	-0.0994604	0.926536	-0.274443	NA	hypothetical protein	Unknown	Unknown
RCAP_rcc00925	0.278354	0.999495	-0.210894	0.759578	0.0491342	0.98232	hypothetical protein	Unknown	Unknown
RCAP_rcc00926	0.274384	NA	-0.322474	0.673931	0.0281554	NA	hypothetical protein	Unknown	Unknown
RCAP_rcc00927	0.258683	0.999495	-0.0233435	0.981472	-0.059266	0.976345	hypothetical protein	Unknown	Unknown
RCAP_rcc00928	0.0800465	0.999495	-0.315865	0.537331	-0.311433	0.627923	hypothetical protein	Unknown	Unknown
RCAP_rcc00929	-0.00884378	0.999495	-0.321568	0.344587	-0.122744	0.891817	hypothetical protein	Unknown	Unknown
RCAP_rcc00930	0.119567	0.999495	-0.0604548	0.928688	-0.121866	0.907667	hypothetical protein	Unknown	Unknown
RCAP_rcc00931	0.161813	0.999495	-0.131395	0.881936	-0.00301024	0.998953	hypothetical protein	Unknown	Unknown
RCAP_rcc00932	0.113655	NA	0.00541471	0.995534	0.0388962	NA	hypothetical protein	Unknown	Unknown
RCAP_rcc00933	0.222031	NA	0.288989	0.71624	0.317872	NA	hypothetical protein	Unknown	Unknown
RCAP_rcc00934	0.24448	0.999495	-0.166921	0.784939	0.102734	0.925709	U35 family peptidase	Post-translational Modification, Assembly and Chaperones	Peptidase
RCAP_rcc00935	0.198049	0.999495	-0.183006	0.442171	-0.0138276	0.993476	hypothetical protein	Unknown	Unknown
RCAP_rcc00936	0.15097	0.999495	-0.21858	0.346882	-0.0224421	0.984779	lambda family phage portal protein	Replication, Recombination and Repair	Phage Interaction
RCAP_rcc00937	-0.00876816	0.999495	-0.585535	0.223312	-0.367482	0.612152	hypothetical protein	Unknown	Unknown
RCAP_rcc00938	0.118199	0.999495	-0.304362	0.265873	-0.0711927	0.939135	phage terminase large subunit	Replication, Recombination and Repair	Phage Interaction
RCAP_rcc00939	0.0126816	NA	-0.258581	0.75596	0.24433	NA	hypothetical protein	Unknown	Unknown
RCAP_rcc00940	0.0822009	0.999495	-0.317526	0.669613	-0.0464178	0.985951	hypothetical protein	Unknown	Unknown
RCAP_rcc00941	-0.040602	0.999495	0.171915	0.590544	0.174977	0.703308	hypothetical protein	Unknown	Unknown
RCAP_rcc00942	0.0738723	0.999495	-0.145	0.865999	-0.0977565	0.95381	hypothetical protein	Unknown	Unknown
RCAP_rcc00943	0.158195	0.999495	-0.707643	0.153561	-0.184057	0.889525	cytosine-N(4)-specific DNA-methyltransferase	Replication, Recombination and Repair	XXXXX
RCAP_rcc00944	0.0582857	0.999495	-0.0133582	0.99351	-0.268191	NA	ParB domain-containing protein nuclease	Transcription	XXXXX
RCAP_rcc00945	-0.116603	NA	-0.331889	0.661877	-0.145578	NA	hypothetical protein	Unknown	Unknown
RCAP_rcc00946	-0.0974003	0.999495	-0.0349962	0.965932	-0.131599	0.919649	MarR family transcriptional regulator	Signal Transduction	Transcription Regulator
RCAP_rcc00947	0.213547	NA	-0.182198	0.847853	-0.361355	NA	hypothetical protein	Unknown	Unknown
RCAP_rcc00948	0.114493	0.999495	-0.051918	0.962638	0.166177	0.910917	hypothetical protein	Unknown	Unknown
RCAP_rcc00949	-0.236828	0.999495	0.597468	0.152388	0.432535	0.440554	hypothetical protein	Unknown	Unknown
RCAP_rcc00950	-0.194408	0.999495	0.38781	0.170773	0.265785	0.476097	phage integrase	Replication, Recombination and Repair	Phage Interaction
RCAP_rcc00951	0.0745124	0.999495	-0.115536	0.832939	-0.268045	0.573133	hsdR1	Defense Mechanisms	XXXXX
RCAP_rcc00952	0.0564218	0.999495	-0.116106	0.804058	-0.273107	0.527161	hsdM1	Defense Mechanisms	XXXXX
RCAP_rcc00953	-0.00332757	0.999495	-0.177671	0.684588	-0.277154	0.556409	hypothetical protein	Unknown	Unknown
RCAP_rcc00954	0.0972253	0.999495	-0.067761	0.907597	-0.259374	0.63181	hsdS1	Defense Mechanisms	XXXXX
RCAP_rcc00955	0.0282549	0.999495	-0.098345	0.87133	-0.208853	0.763846	SMC protein, N-terminal domain-containing protein	Unknown	XXXXX
RCAP_rcc00956	0.00997428	0.999495	-0.171691	0.717983	-0.25595	0.595843	hypothetical protein	Unknown	Unknown
RCAP_rcc00957	0.0839671	0.999495	-0.190649	0.733391	-0.245069	0.69096	hypothetical protein	Unknown	Unknown
RCAP_rcc00960	-0.165289	0.999495	-0.709068	0.0756557	-0.502872	0.296644	IS111A/IS1328/IS1533 family transposase/IS116/IS110/IS902 family transposase	Replication, Recombination and Repair	Recombination
RCAP_rcc00961	0.0568383	0.999495	-0.284837	0.202536	-0.284905	0.296644	hypothetical protein	Unknown	Unknown
RCAP_rcc00962	0.155302	0.999495	0.176851	0.673818	0.201858	0.727246	hypothetical protein	Unknown	Unknown
RCAP_rcc00963	0.0577836	0.999495	-0.2788	0.262392	-0.267237	0.367951	hypothetical protein	Unknown	Unknown
RCAP_rcc00964	0.0169939	0.999495	-0.0352204	0.950723	0.0695434	0.933361	phage tail fiber protein	Replication, Recombination and Repair	Phage Interaction
RCAP_rcc00965	-0.0675204	NA	-0.216196	0.810044	-0.237825	NA	phage tail assembly protein	Replication, Recombination and Repair	Phage Interaction
RCAP_rcc00966	0.164597	NA	0.0890716	0.930439	-0.330301	NA	hypothetical protein	Unknown	Unknown
RCAP_rcc00967	-0.0542463	NA	-0.0568405	0.962638	-0.223621	NA	hypothetical protein	Unknown	Unknown
RCAP_rcc00968	0.116968	0.999495	-0.0474756	0.943471	-0.247844	0.637701	hypothetical protein	Unknown	Unknown
RCAP_rcc00969	-0.0698296	NA	0.192077	0.82836	0.146755	NA	hypothetical protein	Unknown	Unknown
RCAP_rcc00970	-0.0567056	NA	0.379854	0.556809	-0.042798	NA	hypothetical protein	Unknown	Unknown
RCAP_rcc00971	-0.0448903	0.999495	0.263098	0.562088	0.179099	0.855784	hypothetical protein	Unknown	Unknown
RCAP_rcc00972	-0.129605	NA	0.0403006	0.96955	-0.174141	NA	hypothetical protein	Unknown	Unknown
RCAP_rcc00973	-0.102849	NA	0.130182	0.8999	0.0917554	NA	hypothetical protein	Unknown	Unknown
RCAP_rcc00974	0.0785831	NA	0.456751	0.486705	0.148691	NA	hypothetical protein	Unknown	Unknown
RCAP_rcc00975	-0.089399	NA	0.319871	0.677215	0.0746959	NA	cyclic nucleotide-binding domain-containing protein	Unknown	XXXXX
RCAP_rcc00976	-0.00280327	NA	0.568678	0.311893	0.380852	NA	hypothetical protein	Unknown	Unknown
RCAP_rcc00977	-0.0818308	0.999495	0.726263	0.0847928	0.0377473	0.990927	hypothetical protein	Unknown	Unknown
RCAP_rcc00978	0.00232446	NA	0.44465	0.506287	0.0809908	NA	hypothetical protein	Unknown	Unknown
RCAP_rcc00979	0.0705531	0.999495	0.704891	0.0773831	0.304084	0.648325	hypothetical protein	Unknown	Unknown
RCAP_rcc00980	-0.012504	0.999495	0.0819624	0.919206	0.0868642	0.942344	phage virion morphogenesis protein	Replication, Recombination and Repair	Phage Interaction
RCAP_rcc00981	0.10828	0.999495	-0.621081	0.0605214	-0.294826	0.627295	phage head morphogenesis protein	Replication, Recombination and Repair	Phage Interaction
RCAP_rcc00982	-0.122556	0.999495	-0.450578	0.233962	-0.133137	0.898867	hypothetical protein	Unknown	Unknown
RCAP_rcc00983	0.0286358	NA	-0.133977	0.897366	0.177536	NA	hypothetical protein	Unknown	Unknown
RCAP_rcc00984	0.0808228	0.999495	-0.34238	0.436851	-0.386527	0.356531	hypothetical protein	Unknown	Unknown
RCAP_rcc00985	0.0861204	0.999495	-0.200436	0.760826	-0.320425	0.657707	hypothetical protein	Unknown	Unknown
RCAP_rcc00986	0.0115737	0.999495	-0.0901442	0.928688	-0.132097	0.9237	hypothetical protein	Unknown	Unknown
RCAP_rcc00987	0.27546	0.999495	0.289105	0.648634	0.169976	0.898586	hypothetical protein	Unknown	Unknown
RCAP_rcc00988	-0.0317639	NA	0.429514	0.45982	0.0216348	NA	hypothetical protein	Unknown	Unknown
RCAP_rcc00989	0.127932	0.999495	0.495833	0.292107	-0.0564169	0.976345	lysozyme	Unknown	XXXXX
RCAP_rcc00990	0.0248364	0.999495	0.0610451	0.926536	0.272197	0.539045	hypothetical protein	Unknown	Unknown
RCAP_rcc00991	0.125279	0.999495	-0.0542401	0.961171	-0.0687124	0.971751	hypothetical protein	Unknown	Unknown
RCAP_rcc00992	-0.0190142	NA	-0.0868378	0.916254	-0.059649	NA	hypothetical protein	Unknown	Unknown
RCAP_rcc00993	0.0122743	NA	-0.17483	0.847853	0.0125981	NA	hypothetical protein	Unknown	Unknown
RCAP_rcc00994	0.0807467	NA	-0.0142817	0.99351	-0.365901	NA	hypothetical protein	Unknown	Unknown
RCAP_rcc00995	0.00681154	0.999495	0.185121	0.698691	0.0995523	0.91961	hypothetical protein	Unknown	Unknown
RCAP_rcc00996	-0.227993	0.999495	-0.209831	0.741624	-0.180749	0.864413	hup2	Energy Metabolism	Aerobic/Anaerobic Respiration
RCAP_rcc00997	0.246577	0.999495	0.448499	0.455213	0.146601	NA	hypothetical protein	Unknown	Unknown
RCAP_rcc00998	-0.190191	0.999495	-0.286562	0.593849	-0.308196	0.662898	gam	Predicted Function	XXXXX
RCAP_rcc00999	-0.072316	NA	-0.113544	0.919206	-0.199613	NA	hypothetical protein	Unknown	Unknown
RCAP_rcc01000	-0.173773	0.999495	-0.317926	0.619877	-0.297756	0.719223	hypothetical protein	Unknown	Unknown
RCAP_rcc01001	0.0335729	0.999495	-0.672832	0.0276043	-0.157021	0.879895	bacteriophage DNA transposition B protein	Replication, Recombination and Repair	Phage Interaction
RCAP_rcc01002	-0.0265404	0.999495	-0.196523	0.562088	-0.166116	0.719724	integrase catalytic subunit	Replication, Recombination and Repair	Recombination
RCAP_rcc01003	-0.186674	0.999495	-0.148144	0.87133	-0.457332	NA	hypothetical protein	Unknown	Unknown
RCAP_rcc01004	-0.127437	0.999495	-0.201185	0.799389	-0.304318	0.70267	ParB domain-containing protein nuclease	Cell Division	Chromosome Partitioning
RCAP_rcc01005	0.0779101	NA	-0.00100055	0.998776	0.164732	NA	hypothetical protein	Unknown	Unknown
RCAP_rcc01006	0.0126333	NA	-0.280481	0.730705	0.185361	NA	hypothetical protein	Unknown	Unknown
RCAP_rcc01007	-0.0483093	NA	-0.427501	0.405556	-0.0824495	NA	hypothetical protein	Unknown	Unknown
RCAP_rcc01008	-0.0245593	NA	0.187019	0.815259	-0.0303164	NA	lipoprotein	Predicted Function	Unknown
RCAP_rcc01009	0.086192	NA	0.538283	0.3515	0.330616	NA	hypothetical protein	Unknown	Unknown
RCAP_rcc01010	-0.0116294	0.999495	0.290233	0.374281	0.133388	0.856239	DNA binding protein	Signal Transduction	Transcription Regulator
RCAP_rcc01011	-0.079017	0.999495	0.270548	0.256755	0.0512121	0.943702	S24 family peptidase	Post-translational Modification, Assembly and Chaperones	Peptidase
RCAP_rcc01012	0.00118501	0.999495	0.0797409	0.787785	0.159232	0.626752	hypothetical protein	Unknown	Unknown
RCAP_rcc01013	0.0479983	0.999495	0.146791	0.613352	0.0979846	0.874069	hypothetical protein	Unknown	Unknown
RCAP_rcc01014	0.0127742	0.999495	0.249497	0.180626	0.198505	0.455589	hypothetical protein	Unknown	Unknown
RCAP_rcc01015	-0.104099	0.999495	0.111399	0.766628	0.110669	0.864152	hypothetical protein	Unknown	Unknown
RCAP_rcc01019	-0.393905	0.769809	-0.0317984	0.965932	-0.090144	0.935095	PHP domain-containing protein	Unknown	XXXXX
RCAP_rcc01020	0.151125	0.999495	-0.134005	0.752985	-0.0274774	0.984779	diguanylate cyclase/phosphodiesterase	Signal Transduction	Kinase/Phosphorelay
RCAP_rcc01021	0.0330076	0.999495	-0.132721	0.870941	-0.00490155	0.9983	ugpC	Amino Acid Metabolism	XXXXX
RCAP_rcc01022	-0.0418248	0.999495	-0.318924	0.561599	-0.232971	0.791803	ugpE	Metal and Ion Transport	XXXXX
RCAP_rcc01023	-0.132202	0.999495	-0.190334	0.682608	-0.157276	0.811254	ugpA	Metal and Ion Transport	XXXXX
RCAP_rcc01024	-0.0928143	0.999495	-0.436483	0.149972	-0.15274	0.825726	ugpB	Carbohydrate Metabolism	XXXXX
RCAP_rcc01025	-0.137421	0.999495	-0.155186	0.679348	0.0590769	0.953951	regA2	Signal Transduction	Transcription Regulator
RCAP_rcc01026	0.171118	0.999495	0.146679	0.68481	0.464706	0.018445	sensor histidine kinase	Signal Transduction	Kinase/Phosphorelay
RCAP_rcc01027	-0.129895	0.999495	0.0324703	0.965929	0.525178	0.14043	hypothetical protein	Unknown	Unknown
RCAP_rcc01028	-0.181692	0.999495	-0.905831	6.78e-06	-0.281529	0.404028	iron siderophore/cobalamin ABC transporter periplasmic iron siderophore/cobalamin-binding protein	Metal, Ion, Cofactor Transport	Iron and Heme Transport
RCAP_rcc01029	-0.143944	0.999495	-0.299384	0.678248	0.449502	0.461824	iron siderophore/cobalamin ABC transporter permease	Metal, Ion, Cofactor Transport	Iron and Heme Transport
RCAP_rcc01030	-0.148641	0.999495	-0.230393	0.759084	0.236596	0.812933	iron siderophore/cobalamin ABC transporter permease	Metal, Ion, Cofactor Transport	Iron and Heme Transport
RCAP_rcc01031	-0.221565	0.999495	0.14873	0.785146	0.541003	0.150033	iron siderophore/cobalamin ABC transporter ATP-binding protein	Metal, Ion, Cofactor Transport	Iron and Heme Transport
RCAP_rcc01032	-0.11427	0.999495	0.161905	0.774299	0.353744	0.444984	cbiO1	Metabolism of Cofactors, Coenzymes and Vitamins	Cobalamin Biosynthesis
RCAP_rcc01033	-0.164412	0.999495	0.131203	0.837847	0.290818	0.606161	cbiQ1	Metabolism of Cofactors, Coenzymes and Vitamins	Cobalamin Biosynthesis
RCAP_rcc01034	-0.0834989	0.999495	0.307447	0.530605	0.406919	0.408368	CbiM family cobalamin biosynthesis protein	Metabolism of Cofactors, Coenzymes and Vitamins	Cobalamin Biosynthesis
RCAP_rcc01035	-0.266145	0.999495	-1.54957	1.66e-07	-0.433132	0.437034	hypothetical protein	Unknown	Unknown
RCAP_rcc01036	-0.188185	0.999495	-1.42086	0.000194645	-0.0978084	0.95381	hypothetical protein	Unknown	Unknown
RCAP_rcc01037	-0.218019	0.999495	-1.11598	0.00466677	0.0939801	0.943702	hypothetical protein	Unknown	Unknown
RCAP_rcc01038	-0.173254	0.999495	-1.68555	2.75e-11	-0.473699	0.272841	hypothetical protein	Unknown	Unknown
RCAP_rcc01039	-0.0483906	0.999495	-0.252372	0.570198	-0.449045	0.168787	hypothetical protein	Unknown	Unknown
RCAP_rcc01040	-0.044336	0.999495	-0.0947906	0.893317	-0.154579	0.873666	hypothetical protein	Unknown	Unknown
RCAP_rcc01041	-0.146123	0.999495	-0.344593	0.388866	-0.328276	0.511604	hypothetical protein	Unknown	Unknown
RCAP_rcc01042	-0.0590331	0.999495	-0.284999	0.476648	-0.257911	0.594633	copA1	Metal, Ion, Cofactor Transport	Copper Transport
RCAP_rcc01043	-0.0998089	0.999495	-0.221605	0.483569	-0.101156	0.887266	hypothetical protein	Unknown	Unknown
RCAP_rcc01044	-0.209996	0.999495	-0.10067	0.84897	0.0756038	0.930881	RimK-like ATP-grasp domain-containing protein	Unknown	XXXXX
RCAP_rcc01045	-0.184673	0.999495	-0.469937	0.176808	-0.270605	0.685955	iron siderophore/cobalamin ABC transporter ATP-binding protein	Metal, Ion, Cofactor Transport	Iron and Heme Transport
RCAP_rcc01046	-0.0726526	0.999495	-0.39094	0.268966	-0.272898	0.564352	iron siderophore/cobalamin ABC transporter permease	Metal, Ion, Cofactor Transport	Iron and Heme Transport
RCAP_rcc01047	-0.131024	0.999495	-0.41611	0.123196	-0.628499	0.0264685	iron siderophore/cobalamin ABC transporter periplasmic iron siderophore/cobalamin-binding protein	Metal, Ion, Cofactor Transport	Iron and Heme Transport
RCAP_rcc01048	-0.101674	0.999495	-0.254083	0.696836	0.0463888	0.975803	AraC family transcriptional regulator	Signal Transduction	Transcription Regulator
RCAP_rcc01049	0.0455729	0.999495	-0.212673	0.592029	-0.252733	0.556409	TonB-dependent siderophore receptor	Metal, Ion, Cofactor Transport	Iron and Heme Transport
RCAP_rcc01050	-0.269608	0.999495	-0.0534617	0.962638	-0.325739	0.719223	fes	Metal and Ion Transport	XXXXX
RCAP_rcc01051	0.0905989	0.999495	0.148385	0.821685	0.0965116	0.926774	gvpN	Motility	Gas Vesicle
RCAP_rcc01052	0.0972617	NA	0.251014	0.75721	0.244675	NA	hypothetical protein	Unknown	Unknown
RCAP_rcc01053	-0.0621406	0.999495	-0.160076	0.863035	-0.0540427	0.982593	gvpO	Motility	Gas Vesicle
RCAP_rcc01054	-0.253662	0.999495	-0.322064	0.673818	-0.211671	0.864643	gvpJ	Motility	Gas Vesicle
RCAP_rcc01055	-0.113375	NA	0.0177119	0.987587	-0.112226	NA	hypothetical protein	Unknown	Unknown
RCAP_rcc01056	-0.0438639	0.999495	-0.0334347	0.969221	0.0857804	0.95381	gas vesicle synthesis protein GvpL/GvpF	Motility	Gas Vesicle
RCAP_rcc01057	0.0465484	0.999495	-0.0152866	0.99045	-0.191731	0.887266	gvpG	Motility	Gas Vesicle
RCAP_rcc01058	0.128606	0.999495	0.162944	0.839445	0.0931214	0.957194	gas vesicle synthesis protein GvpL/GvpF	Motility	Gas Vesicle
RCAP_rcc01059	0.198476	NA	0.489615	0.392509	0.570598	0.308105	gas vesicle synthesis protein GvpL/GvpF	Motility	Gas Vesicle
RCAP_rcc01060	-0.208867	NA	-0.344038	0.639377	-0.424536	NA	gas vesicle protein GvpA	Motility	Gas Vesicle
RCAP_rcc01061	-0.0566845	0.999495	-0.0136808	0.987587	0.229859	0.729127	hypothetical protein	Unknown	Unknown
RCAP_rcc01062	-0.0137178	0.999495	0.11758	0.875897	0.000248778	0.999861	gvpK	Motility	Gas Vesicle
RCAP_rcc01063	0.025486	0.999495	0.403008	0.449398	0.0158455	0.995979	pcl	Lipid Metabolism	XXXXX
RCAP_rcc01064	0.0790273	0.999495	0.616147	0.0681955	0.132682	0.910917	hypothetical protein	Unknown	Unknown
RCAP_rcc01065	0.0578071	0.999495	0.410742	0.456339	0.184471	0.879895	hypothetical protein	Unknown	Unknown
RCAP_rcc01066	-0.116265	0.999495	0.415789	0.476648	-0.14519	0.910917	pyp	Predicted Function	XXXXX
RCAP_rcc01067	-0.203613	0.999495	0.289753	0.617959	-0.14567	0.864643	hypothetical protein	Unknown	Unknown
RCAP_rcc01068	-0.0144774	0.999495	0.371239	0.417215	0.115005	0.917654	hypothetical protein	Unknown	Unknown
RCAP_rcc01069	-0.218443	0.999495	0.116796	0.884248	-0.140732	0.909818	hypothetical protein	Unknown	Unknown
RCAP_rcc01070	-0.500326	0.359087	-0.224879	0.75768	0.277238	0.725146	hypothetical protein	Unknown	Unknown
RCAP_rcc01071	-0.368818	NA	0.0613993	0.956468	-0.176445	NA	hypothetical protein	Unknown	Unknown
RCAP_rcc01072	-0.221834	0.999495	0.0463646	0.954252	0.0450734	0.975622	hutH	Amino Acid Metabolism	Histidine metabolism
RCAP_rcc01073	-0.13308	0.999495	0.47987	0.445031	0.0311474	0.992603	gvpA	Motility	Gas Vesicle
RCAP_rcc01074	-0.0605333	NA	-0.051672	0.963364	0.126428	NA	hypothetical protein	Unknown	Unknown
RCAP_rcc01075	-0.146814	0.999495	0.235073	0.718544	-0.154515	0.855784	methyl-accepting chemotaxis protein	Motility	Chemotaxis
RCAP_rcc01076	0.128383	NA	0.535509	0.381542	0.0585186	NA	hypothetical protein	Unknown	Unknown
RCAP_rcc01077	0.0128465	0.999495	-0.1809	0.639377	0.00168445	0.998953	hypothetical protein	Unknown	Unknown
RCAP_rcc01078	-0.0141866	0.999495	-0.0092488	0.982436	0.0848718	0.884757	SH3 domain-containing protein	Unknown	XXXXX
RCAP_rcc01079	-0.106784	0.999495	-0.680679	0.0517403	-0.451127	0.351447	hypothetical protein	Unknown	Unknown
RCAP_rcc01080	0.0468305	0.999495	-0.556325	0.0446967	-0.341911	0.39806	hypothetical protein	Unknown	Unknown
RCAP_rcc01081	-0.0350274	0.999495	-0.031663	0.928688	0.148988	0.642536	group 1 glycosyl transferase	Cell Envelope Biosynthesis	Cell Wall Biosynthesis
RCAP_rcc01082	0.0371472	0.999495	-0.0831117	0.754492	0.126448	0.657707	group 1 glycosyl transferase	Cell Envelope Biosynthesis	Cell Wall Biosynthesis
RCAP_rcc01083	-0.0157663	0.999495	-0.0826885	0.812642	0.0992922	0.85974	lspL1	Carbohydrate Metabolism	Amino sugar and nucleotide sugar metabolism
RCAP_rcc01084	-0.0187315	0.999495	0.154896	0.445031	0.390058	0.00330208	hypothetical protein	Unknown	Unknown
RCAP_rcc01085	0.113243	0.999495	0.107083	0.754086	0.193555	0.625986	hypothetical protein	Unknown	Unknown
RCAP_rcc01086	-0.123019	0.999495	0.187104	0.36295	0.34066	0.00557399	family 2 glycosyl transferase	Cell Envelope Biosynthesis	Cell Wall Biosynthesis
RCAP_rcc01087	-0.115709	0.999495	-0.0630929	0.861944	0.169351	0.593456	pip2	Amino Acid Metabolism	Arginine and proline metabolism
RCAP_rcc01088	0.0356866	0.999495	0.186824	0.544138	0.183134	0.629022	LuxR family autoinducer-binding transcriptional regulator	Signal Transduction	Transcription Regulator
RCAP_rcc01089	-0.0841777	0.999495	0.450906	0.319205	0.226664	NA	gsiB	Sulfur Metabolism	Glutathione metabolism
RCAP_rcc01090	-0.0406185	0.999495	0.348661	0.368875	0.217781	0.741416	gsiD	Sulfur Metabolism	Glutathione metabolism
RCAP_rcc01091	-0.132655	0.999495	0.126848	0.800239	-0.0180834	0.993476	gsiC	Sulfur Metabolism	Glutathione metabolism
RCAP_rcc01092	-0.0209475	0.999495	0.436377	0.0850631	0.353144	0.303011	gsiA	Sulfur Metabolism	Glutathione metabolism
RCAP_rcc01093	-0.0917037	0.999495	0.482106	0.179843	0.371474	0.44262	pepA1	Metabolism of Other Amino Acids	Glutathione metabolism
RCAP_rcc01094	-0.116739	0.999495	0.332788	0.129202	0.269248	0.43948	flavin-nucleotide-binding protein	Unknown	XXXXX
RCAP_rcc01095	-0.394114	0.76176	0.221349	0.555431	0.459127	0.210021	GntR family transcriptional regulator	Signal Transduction	Transcription Regulator
RCAP_rcc01096	-0.156079	0.999495	0.433651	0.205323	0.328099	0.473251	abgB	Amino Acid Metabolism	Amino Acid Transport
RCAP_rcc01097	-0.0375698	0.999495	0.210741	0.735848	0.135401	0.917654	hypothetical protein	Unknown	Unknown
RCAP_rcc01099	0.136207	0.999495	-0.146583	0.726748	-0.117389	0.860153	IS4 family transposase	Replication, Recombination and Repair	Recombination
RCAP_rcc01100	0.139446	0.999495	0.258737	0.562088	0.575367	0.0950883	XRE family transcriptional regulator	Signal Transduction	Transcription Regulator
RCAP_rcc01101	-0.0317887	0.999495	-0.0422846	0.933084	0.154042	0.778952	HipA domain-containing protein	Predicted Function	XXXXX
RCAP_rcc01102	0.124736	0.999495	0.062903	0.930843	0.026724	0.993476	hypothetical protein	Unknown	Unknown
RCAP_rcc01103	0.0207664	0.999495	-0.155199	0.841413	-0.062928	0.966297	hypothetical protein	Unknown	Unknown
RCAP_rcc01104	0.0087683	0.999495	-0.0410063	0.96955	0.0841116	0.96362	hypothetical protein	Unknown	Unknown
RCAP_rcc01105	-0.0361969	NA	-0.0107444	0.994208	-0.183553	NA	hypothetical protein	Unknown	Unknown
RCAP_rcc01107	0.021732	0.999495	-0.140749	0.648252	-0.08901	0.884757	hypothetical protein	Unknown	Unknown
RCAP_rcc01108	0.0681774	0.999495	0.552861	0.144327	0.62675	0.0195182	pyrroline-5-carboxylate reductase	Amino Acid Metabolism	Arginine and proline metabolism
RCAP_rcc01109	-0.0442907	0.999495	0.425056	0.137658	0.459945	0.150033	rsbQ	Signal Transduction	Transcription Regulator
RCAP_rcc01110	-0.141789	0.999495	0.251945	0.637527	0.335901	0.550846	diguanylate cyclase/phosphodiesterase	Signal Transduction	Kinase/Phosphorelay
RCAP_rcc01111	-0.229235	0.999495	-0.49699	0.0158784	-0.356232	0.150033	hypothetical protein	Unknown	Unknown
RCAP_rcc01112	-0.188307	0.999495	-0.568823	0.0031836	-0.358323	0.0306111	hypothetical protein	Unknown	Unknown
RCAP_rcc01113	0.0587592	0.999495	0.213182	0.700796	0.158421	0.885309	MiaB family RNA modification enzyme	Translation, ribosomal structure and biogenesis	XXXXX
RCAP_rcc01114	0.081114	0.999495	0.559522	0.0034916	0.166116	0.719223	OmpA/MotB domain-containing protein	Unknown	XXXXX
RCAP_rcc01115	0.0399523	0.999495	0.527668	0.0636232	0.174719	0.791619	lipoprotein	Predicted Function	Unknown
RCAP_rcc01116	-0.0321402	0.999495	-0.0848593	0.916254	-0.00847196	0.998262	PhoH family protein	Signal Transduction	Kinase/Phosphorelay
RCAP_rcc01117	0.0476915	0.999495	-0.171959	0.480356	-0.145976	0.684764	hypothetical protein	Unknown	Unknown
RCAP_rcc01118	0.0328875	0.999495	-0.0401061	0.896454	-0.00985429	0.993476	corC	Metal, Ion, Cofactor Transport	Cobalt Transport
RCAP_rcc01119	-0.0462824	0.999495	0.0631053	0.800239	0.0949208	0.815905	lnt	Cell Envelope Biosynthesis	Cell Wall Biosynthesis
RCAP_rcc01120	0.0785114	0.999495	0.16831	0.319583	0.063437	0.869504	metK	Amino Acid Metabolism	Cysteine and methionine metabolism
RCAP_rcc01121	0.0830189	0.999495	0.0610817	0.943471	-0.0943266	0.942859	trmB	Predicted Function	XXXXX
RCAP_rcc01122	0.089449	0.999495	0.0735677	0.926536	0.156713	0.887266	aroA	Amino Acid Metabolism	Phenylalanine, tyrosine and tryptophan biosynthesis
RCAP_rcc01123	0.0998492	0.999495	0.0781135	0.926536	0.282875	0.703308	cmk	Nucleotide Metabolism	Pyrimidine metabolism
RCAP_rcc01124	-0.0133416	0.999495	0.0638734	0.835068	-0.0427743	0.930881	nfnB	Energy Metabolism	XXXXX
RCAP_rcc01125	0.0800252	0.999495	0.0574485	0.955869	-0.125188	0.929114	rpsA	Translation, ribosomal structure and biogenesis	XXXXX
RCAP_rcc01126	0.217079	0.999495	0.483496	0.0843662	0.121808	0.887266	ihfB	Transcription	XXXXX
RCAP_rcc01127	0.0821655	0.999495	0.366083	0.208984	0.184551	0.758934	hypothetical protein	Unknown	Unknown
RCAP_rcc01128	0.00309995	0.999495	0.369344	0.19005	0.346775	0.25354	trpF	Amino Acid Metabolism	Phenylalanine, tyrosine and tryptophan biosynthesis
RCAP_rcc01129	0.0864926	0.999495	0.0586666	0.81812	0.0175008	0.981319	trpB1	Amino Acid Metabolism	Phenylalanine, tyrosine and tryptophan biosynthesis
RCAP_rcc01130	-0.0548211	0.999495	0.340981	0.0822884	0.316342	0.123239	LuxR family transcriptional regulator	Signal Transduction	Transcription Regulator
RCAP_rcc01131	-0.0593096	0.999495	0.11327	0.696659	0.213547	0.378276	MarR family transcriptional regulator	Signal Transduction	Transcription Regulator
RCAP_rcc01132	0.0474426	0.999495	0.0256912	0.953767	0.217695	0.30893	galM	Carbohydrate Metabolism	Glycolysis / Gluconeogenesis
RCAP_rcc01133	0.226429	0.999495	-0.328307	0.562088	-0.00291922	0.998953	znuA	Metal, Ion, Cofactor Transport	Zinc Transport
RCAP_rcc01134	-0.0391664	0.999495	-0.157625	0.77	0.0545971	0.972879	Fur family transcriptional regulator	Signal Transduction	Transcription Regulator
RCAP_rcc01135	0.130734	0.999495	0.100083	0.870941	0.290433	0.614745	znuC	Metal, Ion, Cofactor Transport	Zinc Transport
RCAP_rcc01136	-0.0492415	0.999495	0.061681	0.858955	0.199307	0.518348	znuB	Metal, Ion, Cofactor Transport	Zinc Transport
RCAP_rcc01137	0.053079	0.999495	0.231962	0.123295	0.261186	0.131984	pfkB	Carbohydrate Metabolism	Glycolysis / Gluconeogenesis
RCAP_rcc01138	-0.21069	0.999495	0.355111	0.633079	-0.464256	0.394532	hypothetical protein	Unknown	Unknown
RCAP_rcc01139	-0.0844593	0.999495	0.235882	0.746912	-0.255636	0.415511	hypothetical protein	Unknown	Unknown
RCAP_rcc01140	0.047377	0.999495	0.302612	0.500446	0.106937	0.906708	hypothetical protein	Unknown	Unknown
RCAP_rcc01141	0.0970075	0.999495	0.0257095	0.965932	0.03582	0.980396	gltX1	Translation, ribosomal structure and biogenesis	Aminoacyl-tRNA biosynthesis
RCAP_rcc01142	-0.390182	0.453645	0.761362	3.51e-06	0.68581	5.96e-05	gcvT1	Energy Metabolism	Nitrogen metabolism
RCAP_rcc01143	-0.251459	0.999495	0.719006	0.000150594	0.582656	4.08e-05	gcvH	Carbohydrate Metabolism	Glyoxylate and dicarboxylate metabolism
RCAP_rcc01144	-0.270026	0.999495	0.612484	1.62e-05	0.515793	1.31e-06	gcvP	Amino Acid Metabolism	Glycine, serine and threonine metabolism
RCAP_rcc01145	-0.0139568	0.999495	-0.0196751	0.961171	-0.0122583	0.993476	fabH1	Lipid Metabolism	Biotin metabolism
RCAP_rcc01146	-0.0605	0.999495	-0.176138	0.512308	0.000481352	0.999861	gyaR2	Energy Metabolism	Methane metabolism
RCAP_rcc01147	0.0157552	0.999495	-0.155033	0.471297	-0.115574	0.731451	csaA	Unknown	XXXXX
RCAP_rcc01148	0.0661621	0.999495	-0.0518512	0.873215	0.133029	0.607906	proC	Amino Acid Metabolism	Arginine and proline metabolism
RCAP_rcc01149	0.138565	0.999495	-0.0762713	0.849638	0.00518499	0.995979	hypothetical protein	Unknown	Unknown
RCAP_rcc01150	0.0795909	0.999495	0.0327466	0.943502	0.0330602	0.972879	aroC	Amino Acid Metabolism	Phenylalanine, tyrosine and tryptophan biosynthesis
RCAP_rcc01151	0.0969142	0.999495	-0.00664468	0.986349	0.0482692	0.927107	hypothetical protein	Unknown	Unknown
RCAP_rcc01152	0.0843645	0.999495	0.118907	0.678248	0.0226602	0.985909	hisE	Amino Acid Metabolism	Histidine metabolism
RCAP_rcc01153	0.0951971	0.999495	0.0937171	0.82836	0.00125264	0.998953	hisF	Amino Acid Metabolism	Histidine metabolism
RCAP_rcc01154	0.200207	0.999495	0.103821	0.893637	0.0615688	0.967945	hisA	Amino Acid Metabolism	Histidine metabolism
RCAP_rcc01155	-0.0952661	0.999495	0.426654	0.456339	0.225853	0.851787	hypothetical protein	Unknown	Unknown
RCAP_rcc01156	-0.110707	0.999495	0.240938	0.48387	0.433549	0.120306	UspA domain-containing protein	Stress Response	XXXX
RCAP_rcc01157	0.246793	0.598601	0.301957	0.0562117	0.0848278	0.878333	ccoN	Energy Metabolism	Aerobic/Anaerobic Respiration
RCAP_rcc01158	0.231799	0.503408	0.304579	0.0279826	0.116395	0.729947	ccoO	Energy Metabolism	Aerobic/Anaerobic Respiration
RCAP_rcc01159	0.174279	0.999495	0.216029	0.316067	0.0151902	0.993229	ccoQ	Energy Metabolism	Aerobic/Anaerobic Respiration
RCAP_rcc01160	0.21081	0.491533	0.326441	0.0105661	0.0926712	0.770741	ccoP	Energy Metabolism	Aerobic/Anaerobic Respiration
RCAP_rcc01161	0.0924939	0.999495	0.249022	0.131043	-0.170431	0.490455	ccoG	Energy Metabolism	Aerobic/Anaerobic Respiration
RCAP_rcc01162	-0.00762363	0.999495	0.0194537	0.964427	-0.0787032	0.900333	ccoH	Energy Metabolism	Aerobic/Anaerobic Respiration
RCAP_rcc01163	0.0271264	0.999495	0.117425	0.615426	-0.0234582	0.975803	ccoI	Energy Metabolism	Aerobic/Anaerobic Respiration
RCAP_rcc01164	0.150194	0.999495	0.0852696	0.820996	-0.107118	0.880745	ccoS	Energy Metabolism	Aerobic/Anaerobic Respiration
RCAP_rcc01165	0.04097	0.999495	0.075952	0.813414	0.0425177	0.945434	dacC1	Glycan Biosynthesis and Metabolism	Peptidoglycan biosynthesis
RCAP_rcc01166	0.0202367	0.999495	0.0292278	0.933084	0.0799923	0.887266	HAD superfamily hydrolase	Predicted Function	XXXXX
RCAP_rcc01167	0.0982278	0.999495	0.319515	0.0859539	0.192089	0.568216	clpS	Post-translational Modification, Assembly and Chaperones	XXXXX
RCAP_rcc01168	-0.0533777	0.999495	0.0870966	0.753353	0.0880148	0.825726	methyltransferase small domain-containing protein	Translation, ribosomal structure and biogenesis	XXXXX
RCAP_rcc01169	0.00421521	0.999495	0.0910015	0.753353	0.0416838	0.946585	lipoprotein	Predicted Function	Unknown
RCAP_rcc01170	-0.198816	0.999495	-0.489424	0.4448	-0.248618	0.825008	hypothetical protein	Unknown	Unknown
RCAP_rcc01171	-0.0100241	0.999495	0.0726081	0.928688	0.0608946	0.96812	ATP-dependent RNA helicase DbpA	Replication, Recombination and Repair	XXXXX
RCAP_rcc01172	0.306286	0.0759671	0.266362	0.173873	-0.605014	1.6e-10	hemE	Metabolism of Cofactors, Coenzymes and Vitamins	Heme Biosynthesis
RCAP_rcc01173	0.35096	0.0805505	0.272226	0.0288507	-0.299981	0.0518061	hemC	Metabolism of Cofactors, Coenzymes and Vitamins	Heme Biosynthesis
RCAP_rcc01174	0.324589	0.910235	-0.00241702	0.995534	-0.454335	0.00784712	D-2-hydroxyglutarate dehydrogenase	Energy Metabolism	XXXXX
RCAP_rcc01175	-0.114075	0.999495	0.0257897	0.956146	-0.0066757	0.995979	major facilitator superfamily protein	Metal and Ion Transport	XXXXX
RCAP_rcc01176	-0.036321	0.999495	0.280833	0.185038	0.201325	0.557613	GDSL-like lipase/acylhydrolase	Xenobiotics Biodegradation and Metabolism	Bisphenol A degradation
RCAP_rcc01177	0.128899	0.999495	0.195795	0.471301	0.106944	0.860153	ABC transporter ATP-binding protein	Secondary metabolites biosynthesis, transport, and catabolism	XXXXX
RCAP_rcc01178	-0.0956281	0.999495	0.178205	0.537892	0.0335575	0.967945	hypothetical protein	Unknown	Unknown
RCAP_rcc01179	0.228902	0.999495	-0.19332	0.449398	-0.0926405	0.890495	transglycosylase, Slt family	Cell Envelope Biosynthesis	Cell Wall Biosynthesis
RCAP_rcc01180	-0.0192996	0.999495	-0.0822805	0.847853	-0.0178059	0.993476	copA2	Metal, Ion, Cofactor Transport	Copper Transport
RCAP_rcc01181	0.0136998	0.999495	0.0413281	0.928688	-0.187608	0.594633	hypothetical protein	Unknown	Unknown
RCAP_rcc01182	0.0408063	0.999495	0.0506094	0.926071	0.0533829	0.953951	hisH	Nucleotide Metabolism	Purine metabolism
RCAP_rcc01183	0.125164	0.999495	0.0582252	0.922843	0.0138916	0.995979	hisB	Amino Acid Metabolism	Histidine metabolism
RCAP_rcc01184	-0.170948	0.999495	0.264267	0.635587	0.0840201	0.941687	CsbD family protein	Unknown	XXXXX
RCAP_rcc01185	0.104129	0.999495	0.211023	0.797136	0.490833	0.265566	methyl-accepting chemotaxis sensory transducer	Motility	Chemotaxis
RCAP_rcc01186	0.0603424	0.999495	-0.254282	0.658751	-0.148832	0.898867	hypothetical protein	Unknown	Unknown
RCAP_rcc01187	0.0565313	NA	-0.193303	0.837123	-0.0349645	NA	phnC	Metal and Ion Transport	XXXXX
RCAP_rcc01188	0.123489	0.999495	-0.249881	0.476648	-0.169229	0.841141	phnD	Metal and Ion Transport	XXXXX
RCAP_rcc01189	0.204778	0.999495	-0.199708	0.82836	-0.122085	0.932903	phnE1	Metal and Ion Transport	XXXXX
RCAP_rcc01190	0.056148	0.999495	-0.486219	0.359774	-0.229549	0.825008	phnE2	Metal and Ion Transport	XXXXX
RCAP_rcc01191	-0.0928935	0.999495	-0.300513	0.528598	-0.14454	0.887266	transferase hexapeptide repeat family protein	Predicted Function	XXXXX
RCAP_rcc01192	-0.0152562	0.999495	-0.260282	0.640754	0.228178	0.777503	phnF	Signal Transduction	Transcription Regulator
RCAP_rcc01193	0.0674201	NA	-0.331713	0.658751	0.0666712	NA	phnG	Metal and Ion Transport	XXXXX
RCAP_rcc01194	0.00441524	0.999495	-0.36581	0.570124	0.235342	0.825008	phnH	Metal and Ion Transport	XXXXX
RCAP_rcc01195	-0.0720058	0.999495	-0.0545063	0.934962	0.00769943	0.997872	phnI	Metal and Ion Transport	XXXXX
RCAP_rcc01197	-0.0522167	0.999495	-0.235439	0.733391	-0.118327	0.926339	phnJ	Metal and Ion Transport	XXXXX
RCAP_rcc01198	0.0785312	0.999495	0.16863	0.836503	0.138921	0.919425	phnK	Metal and Ion Transport	XXXXX
RCAP_rcc01199	0.193906	NA	0.129937	0.897937	0.192999	NA	phnL	Metal and Ion Transport	XXXXX
RCAP_rcc01200	-0.0984962	NA	0.124632	0.901909	0.222802	NA	phnN	Carbohydrate Metabolism	Pentose phosphate pathway
RCAP_rcc01201	-0.0319503	0.999495	0.28309	0.658751	0.17974	0.884778	hypothetical protein	Unknown	Unknown
RCAP_rcc01202	0.0417817	0.999495	-0.418837	0.325194	-0.489748	0.308698	phnM	Metal and Ion Transport	XXXXX
RCAP_rcc01203	0.229893	0.999495	-1.42199	2.56e-12	-1.40627	6.26e-13	pyc	Carbohydrate Metabolism	TCA Cycle
RCAP_rcc01204	0.0558681	0.999495	0.0612826	0.830776	0.128171	0.583556	peptidoglycan binding domain-containing protein	Predicted Function	XXXXX
RCAP_rcc01205	0.10495	0.999495	0.0323283	0.964427	0.00712405	0.9983	glyQ	Translation, ribosomal structure and biogenesis	Aminoacyl-tRNA biosynthesis
RCAP_rcc01206	0.0413591	0.999495	0.145636	0.847853	0.161401	0.904353	hypothetical protein	Unknown	Unknown
RCAP_rcc01207	0.108571	0.999495	-0.151137	0.766628	-0.165625	0.825008	glyS	Translation, ribosomal structure and biogenesis	Aminoacyl-tRNA biosynthesis
RCAP_rcc01208	-0.000233399	0.999495	-0.0997896	0.753353	-0.102371	0.856648	ppdK	Energy Metabolism	Carbon fixation in photosynthetic organisms
RCAP_rcc01209	0.0786546	0.999495	-0.0911167	0.637527	0.108666	0.754442	cell wall hydrolase, SleB	Cell Envelope Biosynthesis	Cell Wall Biosynthesis
RCAP_rcc01210	0.0137581	0.999495	-0.127749	0.575837	-0.0627697	0.919425	folB	Metabolism of Cofactors, Coenzymes and Vitamins	Folate biosynthesis
RCAP_rcc01211	0.106691	0.999495	-0.390091	0.206813	-0.0751434	0.941687	folP	Metabolism of Cofactors, Coenzymes and Vitamins	Folate biosynthesis
RCAP_rcc01212	0.155997	0.999495	-0.428898	0.0638173	-0.277598	0.421497	glmM	Carbohydrate Metabolism	Amino sugar and nucleotide sugar metabolism
RCAP_rcc01213	0.0627173	0.999495	-0.235395	0.262392	-0.0913876	0.860153	hypothetical protein	Unknown	Unknown
RCAP_rcc01214	-0.146134	0.999495	0.0143767	0.974421	0.0356236	0.966675	ilvC	Metabolism of Cofactors, Coenzymes and Vitamins	Pantothenate and CoA biosynthesis
RCAP_rcc01215	0.0183451	0.999495	0.29273	0.570361	0.127439	0.910917	AsnC/Lrp family transcriptional regulator	Signal Transduction	Transcription Regulator
RCAP_rcc01216	-0.0122754	0.999495	0.0301891	0.965932	-0.0697057	0.95381	AsnC/Lrp family transcriptional regulator	Signal Transduction	Transcription Regulator
RCAP_rcc01217	0.0359027	0.999495	-0.087059	0.890836	0.22103	0.666076	ureD	Energy Metabolism	Urea Cycle
RCAP_rcc01218	-0.124894	0.999495	-0.259311	0.679296	0.173585	0.85974	ureA	Energy Metabolism	Urea Cycle
RCAP_rcc01219	-0.107994	0.999495	-0.0244478	0.969599	-0.0270447	0.992595	ureB	Energy Metabolism	Urea Cycle
RCAP_rcc01220	-0.0356246	0.999495	-0.0481585	0.8986	0.0069017	0.996086	ureC	Energy Metabolism	Urea Cycle
RCAP_rcc01221	-0.00277205	0.999495	0.157717	0.812074	0.0721853	0.954854	hypothetical protein	Unknown	Unknown
RCAP_rcc01222	-0.118189	0.999495	0.0411008	0.960197	0.140733	0.86002	ureE	Energy Metabolism	Urea Cycle
RCAP_rcc01223	-0.147019	0.999495	-0.103082	0.842504	-0.0884928	0.912954	ureF	Energy Metabolism	Urea Cycle
RCAP_rcc01224	-0.0840426	0.999495	-0.0867995	0.850584	0.0137658	0.993556	ureG	Energy Metabolism	Urea Cycle
RCAP_rcc01225	-0.137767	NA	-0.0827171	0.933082	0.112377	NA	hypothetical protein	Unknown	Unknown
RCAP_rcc01226	0.136205	0.999495	-0.0521816	0.951546	-0.0454736	0.982593	urtB	Energy Metabolism	Urea Cycle
RCAP_rcc01227	-0.0175629	0.999495	-0.0512661	0.952292	-0.00195393	0.998953	urtA	Energy Metabolism	Urea Cycle
RCAP_rcc01228	-0.00748802	0.999495	-0.0979404	0.896786	-0.143028	0.887266	urtC	Energy Metabolism	Urea Cycle
RCAP_rcc01229	-0.0515077	0.999495	-0.167497	0.789053	-0.485478	0.338856	urtD	Energy Metabolism	Urea Cycle
RCAP_rcc01230	-0.0448105	0.999495	-0.142497	0.604258	-0.105929	0.869504	urtE	Energy Metabolism	Urea Cycle
RCAP_rcc01231	-0.0296029	0.999495	0.0975704	0.810545	0.180808	0.634687	UbiH/UbiF/VisC/COQ6 family ubiquinone biosynthesis hydroxylase	Energy Metabolism	Biosynthesis of Ubiquinone
RCAP_rcc01232	-0.0808529	0.999495	-0.318405	0.590544	-0.441157	0.44321	hypothetical protein	Unknown	Unknown
RCAP_rcc01233	0.138264	0.999495	-0.275682	0.234175	-0.0389223	0.962052	hypothetical protein	Unknown	Unknown
RCAP_rcc01234	0.176015	0.999495	0.0334805	0.928688	0.199839	0.378276	hypothetical protein	Unknown	Unknown
RCAP_rcc01235	0.00938635	0.999495	0.210394	0.517884	0.0239549	0.989585	pyrimidine 5'-nucleotidase	Metabolism of Cofactors, Coenzymes and Vitamins	Vitamin B6 metabolism
RCAP_rcc01236	0.190264	0.999495	-0.218951	0.70336	-0.074595	0.954944	GntR family transcriptional regulator	Signal Transduction	Transcription Regulator
RCAP_rcc01237	0.0596699	0.999495	-0.255245	0.637179	-0.153654	NA	family 2 glycosyl transferase	Cell Envelope Biosynthesis	Cell Wall Biosynthesis
RCAP_rcc01238	0.119293	0.999495	0.25481	0.248434	0.16659	0.727246	carA	Amino Acid Metabolism	Alanine, aspartate and glutamate metabolism
RCAP_rcc01239	-0.068797	0.999495	0.233434	0.464212	0.288295	0.41945	glyoxalase/bleomycin resistance protein/dioxygenase	Carbohydrate Metabolism	Pyruvate metabolism
RCAP_rcc01240	0.0179591	0.999495	0.424005	0.0203708	0.142034	0.720362	cycA1	Energy Metabolism	Aerobic/Anaerobic Respiration
RCAP_rcc01241	0.0201606	0.999495	0.362095	0.0638173	0.291341	0.211763	lipB	Metabolism of Cofactors, Coenzymes and Vitamins	XXXXX
RCAP_rcc01242	0.0605038	0.999495	0.0763304	0.912717	-0.0884644	0.928513	hemolysin-type calcium-binding repeat family protein	Trafficking and Secretion	Secretion
RCAP_rcc01243	-0.0205577	0.999495	0.450923	0.474343	0.28193	0.788104	potA1	Amino Acid Metabolism	Amino Acid Transport
RCAP_rcc01244	-0.0349571	0.999495	0.398732	0.553208	0.242486	0.825008	potD1	Predicted Function	XXXXX
RCAP_rcc01245	-0.0390556	0.999495	0.318261	0.671422	0.211065	NA	potB1	Amino Acid Metabolism	Amino Acid Transport
RCAP_rcc01246	-0.0715012	0.999495	0.412356	0.544138	0.299276	0.766646	potI1	Amino Acid Metabolism	Amino Acid Transport
RCAP_rcc01247	-0.0644488	0.999495	-0.0691267	0.836503	-0.0348344	0.972879	membrane transport family protein	Predicted Function	XXXXX
RCAP_rcc01248	0.0165248	0.999495	0.0714862	0.881936	0.127648	0.851787	metallo-beta-lactamase	Predicted Function	XXXXX
RCAP_rcc01249	0.0255251	0.999495	0.126296	0.562088	0.0211253	0.98232	TatD-related deoxyribonuclease	Trafficking and Secretion	Secretion
RCAP_rcc01250	-0.161579	0.999495	0.0211503	0.968025	0.110155	0.898855	holB	Replication, Recombination and Repair	Replication
RCAP_rcc01251	-0.142883	0.999495	-0.0122841	0.980781	0.00362762	0.9983	tmk	Nucleotide Metabolism	Pyrimidine metabolism
RCAP_rcc01252	-0.0504301	0.999495	0.124868	0.717465	0.121559	0.757677	dacC2	Glycan Biosynthesis and Metabolism	Peptidoglycan biosynthesis
RCAP_rcc01253	-0.0859853	0.999495	0.272561	0.190139	0.30484	0.120306	sporulation domain-containing protein	Unknown	XXXXX
RCAP_rcc01254	0.0536955	0.999495	-0.0109635	0.982671	-0.0705527	0.926339	phage integrase	Replication, Recombination and Repair	Phage Interaction
RCAP_rcc01255	-0.129227	0.999495	-0.0897358	0.869439	0.124307	0.885309	hypothetical protein	Unknown	Unknown
RCAP_rcc01256	-0.0121641	0.999495	0.144172	0.718929	0.0627833	0.942344	hypothetical protein	Unknown	Unknown
RCAP_rcc01257	-0.0234142	0.999495	0.407285	0.258603	0.157954	0.882243	hypothetical protein	Unknown	Unknown
RCAP_rcc01258	0.0187442	0.999495	-0.155337	0.745811	-0.0516256	0.960392	hypothetical protein	Unknown	Unknown
RCAP_rcc01259	0.0835847	0.999495	0.12242	0.834219	-0.0734247	0.941687	hypothetical protein	Unknown	Unknown
RCAP_rcc01260	0.0858175	0.999495	0.00698085	0.99351	-0.109419	0.891817	mod	Replication, Recombination and Repair	XXXXX
RCAP_rcc01261	-0.0153492	0.999495	-0.0473758	0.926071	-0.147019	0.785485	res	Defense Mechanisms	XXXXX
RCAP_rcc01262	0.0502409	0.999495	0.0630018	0.834219	0.0965184	0.85974	recombinase	Replication, Recombination and Repair	Recombination
RCAP_rcc01263	0.212182	0.999495	-0.146709	0.644302	-0.212022	0.42549	hypothetical protein	Unknown	Unknown
RCAP_rcc01264	0.119479	0.999495	-0.261488	0.0820323	-0.383958	0.0113057	reverse transcriptase	Predicted Function	XXXXX
RCAP_rcc01267	-0.0518029	0.999495	-0.495826	0.115704	-0.242587	0.766396	hypothetical protein	Unknown	Unknown
RCAP_rcc01268	0.0340276	0.999495	-0.478227	0.299926	-0.551906	0.312032	hypothetical protein	Unknown	Unknown
RCAP_rcc01269	0.145272	0.999495	2.04525	4.46e-20	-0.0724441	0.928283	hypothetical protein	Unknown	Unknown
RCAP_rcc01270	0.125772	0.999495	0.540725	0.0902529	0.420602	0.41771	XRE family transcriptional regulator	Signal Transduction	Transcription Regulator
RCAP_rcc01271	0.156025	0.999495	-0.177559	0.436851	-0.206953	0.42549	hypothetical protein	Unknown	Unknown
RCAP_rcc01272	-0.115177	0.999495	0.255857	0.502761	0.0653142	0.95381	hypothetical protein	Unknown	Unknown
RCAP_rcc01273	-0.109648	0.999495	0.50144	0.151175	0.055472	0.967945	hypothetical protein	Unknown	Unknown
RCAP_rcc01274	-0.086982	0.999495	0.37664	0.357148	-0.00774761	0.9983	RAMP family CRISPR-associated protein	Replication, Recombination and Repair	XXXXX
RCAP_rcc01275	-0.0738837	0.999495	0.583223	0.0566604	0.29332	0.552664	Cas2 family CRISPR-associated protein	Predicted Function	XXXXX
RCAP_rcc01276	-0.219815	0.999495	0.372968	0.260238	0.240502	0.669338	Cas1 family CRISPR-associated protein	Replication, Recombination and Repair	XXXXX
RCAP_rcc01277	0.24585	0.999495	0.424335	0.149524	0.208912	0.654434	RNA-directed DNA polymerase	Replication, Recombination and Repair	Replication
RCAP_rcc01278	-0.106694	0.999495	0.0913369	0.835068	0.222109	0.507793	hypothetical protein	Unknown	Unknown
RCAP_rcc01279	-0.254732	0.999495	-0.243663	0.423168	-0.245971	0.548554	hypothetical protein	Unknown	Unknown
RCAP_rcc01280	-0.0427644	0.999495	0.0209792	0.971799	0.0523727	0.962052	exonuclease	Unknown	XXXXX
RCAP_rcc01281	-0.173499	0.999495	0.0467262	0.961021	-0.0828771	0.953951	hypothetical protein	Unknown	Unknown
RCAP_rcc01282	-0.140256	0.999495	0.11965	0.810039	0.163868	0.795647	relaxase/mobilization nuclease domain-containing protein	Unknown	XXXXX
RCAP_rcc01283	-0.143664	0.999495	0.447995	0.318501	0.16792	0.878333	hypothetical protein	Unknown	Unknown
RCAP_rcc01284	-0.230436	0.999495	0.22377	0.52981	-0.0222211	0.993476	hypothetical protein	Unknown	Unknown
RCAP_rcc01285	0.0258171	0.999495	0.249291	0.457915	0.146137	0.825008	GntR family transcriptional regulator	Signal Transduction	Transcription Regulator
RCAP_rcc01286	0.0435606	0.999495	-0.0653938	0.850584	-0.061824	0.919425	mcrB	Defense Mechanisms	XXXXX
RCAP_rcc01287	-0.0521274	0.999495	-0.136491	0.820128	-0.0766924	0.91961	mcrC	Defense Mechanisms	XXXXX
RCAP_rcc01288	-0.024116	0.999495	-0.481371	0.0858435	-0.018631	0.993476	hypothetical protein	Unknown	Unknown
RCAP_rcc01289	-0.0360777	0.999495	0.0594004	0.913944	0.0870107	0.923471	hypothetical protein	Unknown	Unknown
RCAP_rcc01290	-0.0975658	0.999495	-0.0189196	0.96955	-7.94e-05	0.999861	UvrD/REP helicase	Replication, Recombination and Repair	XXXXX
RCAP_rcc01291	-0.051443	0.999495	0.351098	0.109294	-0.0399164	0.964658	kinetochore Spc7 domain-containing protein	Unknown	XXXXX
RCAP_rcc01292	-0.0497953	0.999495	0.335054	0.225965	0.051091	0.954854	OmpA/MotB domain-containing protein	Unknown	XXXXX
RCAP_rcc01293	-0.199639	0.999495	0.267179	0.349528	-0.173121	0.728778	hypothetical protein	Unknown	Unknown
RCAP_rcc01294	-0.110933	0.999495	0.367737	0.00917434	0.0634891	0.923097	SNF2 family helicase	Replication, Recombination and Repair	XXXXX
RCAP_rcc01298	-0.104333	0.999495	-0.146129	0.847853	0.0379763	0.990927	SNF2 family helicase	Predicted Function	XXXXX
RCAP_rcc01299	0.00898059	0.999495	0.058163	0.928688	-0.0687339	0.953951	hypothetical protein	Unknown	Unknown
RCAP_rcc01300	0.131076	0.999495	-0.194688	0.469644	-0.230693	0.313474	Cas3 family CRISPR-associated helicase	Replication, Recombination and Repair	XXXXX
RCAP_rcc01301	0.0951407	0.999495	-0.171744	0.449581	0.0199762	0.985909	Cas5 family CRISPR-associated protein	Replication, Recombination and Repair	XXXXX
RCAP_rcc01302	0.0490427	0.999495	-0.250293	0.180442	-0.128823	0.660543	Csd1 family CRISPR-associated protein	Replication, Recombination and Repair	XXXXX
RCAP_rcc01303	0.0578136	0.999495	-0.196247	0.528598	-0.128963	0.833576	Cas2 family CRISPR-associated protein	Replication, Recombination and Repair	XXXXX
RCAP_rcc01304	-0.0472226	0.999495	-0.221021	0.467625	-0.0338751	0.972879	Cas4 family CRISPR-associated protein	Replication, Recombination and Repair	XXXXX
RCAP_rcc01305	-0.0358419	0.999495	-0.185796	0.672829	-0.191156	0.735147	Cas1 family CRISPR-associated protein	Replication, Recombination and Repair	XXXXX
RCAP_rcc01306	0.0181918	0.999495	-0.0306548	0.96955	0.0557951	0.972879	Cas2 family CRISPR-associated protein	Replication, Recombination and Repair	XXXXX
RCAP_rcc01307	-0.0647412	0.999495	0.03855	0.952292	-0.0100574	0.995979	hypothetical protein	Unknown	Unknown
RCAP_rcc01309	-0.000359551	0.999495	-0.166748	0.741624	-0.0390759	0.980396	IS66 family transposase	Replication, Recombination and Repair	Recombination
RCAP_rcc01310	0.162724	0.999495	-0.149397	0.753353	-0.0648057	0.947311	hypothetical protein	Unknown	Unknown
RCAP_rcc01311	-0.128777	0.999495	-0.0627698	0.8986	0.0855862	0.917654	hypothetical protein	Unknown	Unknown
RCAP_rcc01312	-0.100812	0.999495	0.113129	0.843006	-0.103547	0.917654	hypothetical protein	Unknown	Unknown
RCAP_rcc01313	-0.0801405	0.999495	0.141016	0.717465	-0.16113	0.747746	hypothetical protein	Unknown	Unknown
RCAP_rcc01314	0.0876592	0.999495	-0.0625702	0.877825	-0.174227	0.606161	hypothetical protein	Unknown	Unknown
RCAP_rcc01315	0.069797	0.999495	-0.166365	0.619877	-0.324124	0.260088	hypothetical protein	Unknown	Unknown
RCAP_rcc01316	-0.0847748	0.999495	-0.269173	0.438847	-0.399766	0.198044	hypothetical protein	Unknown	Unknown
RCAP_rcc01317	-0.0677752	0.999495	-0.175427	0.68481	-0.18482	0.768948	pirin domain-containing protein	Predicted Function	XXXXX
RCAP_rcc01318	0.00681157	0.999495	-0.0353156	0.950968	-0.0713514	0.935095	outer membrane autotransporter barrel domain-containing protein	Predicted Function	XXXXX
RCAP_rcc01319	0.0468405	0.999495	0.0796413	0.926071	0.0812526	0.953951	hypothetical protein	Unknown	Unknown
RCAP_rcc01320	-0.0421909	0.999495	0.285162	0.553208	0.134398	0.907802	hypothetical protein	Unknown	Unknown
RCAP_rcc01321	-0.131571	0.999495	0.242624	0.573645	0.0748777	0.949944	GNAT family acetyltransferase	Cell Division	Chromosome Partitioning
RCAP_rcc01323	0.0297227	0.999495	0.0382914	0.928688	-0.0536623	0.943702	IS66 family transposase	Replication, Recombination and Repair	Recombination
RCAP_rcc01324	-0.0383761	0.999495	0.0759142	0.884055	0.00448968	0.9983	hsdR2	Defense Mechanisms	XXXXX
RCAP_rcc01325	-0.0371455	0.999495	-0.019409	0.96955	-0.269446	0.397586	hsdM2	Defense Mechanisms	XXXXX
RCAP_rcc01326	-0.00325137	0.999495	0.051413	0.912723	-0.138348	0.825008	hsdS2	Defense Mechanisms	XXXXX
RCAP_rcc01327	0.0758415	0.999495	0.0405701	0.950936	-0.138779	0.821793	hypothetical protein	Unknown	Unknown
RCAP_rcc01328	0.0886513	0.999495	0.0223669	0.963364	-0.21569	0.537909	hypothetical protein	Unknown	Unknown
RCAP_rcc01329	0.0204993	0.999495	0.033348	0.953767	-0.227642	0.634621	hypothetical protein	Unknown	Unknown
RCAP_rcc01330	-0.100392	0.999495	-0.509737	0.284258	-0.290609	0.703308	hypothetical protein	Unknown	Unknown
RCAP_rcc01333	0.246936	0.999495	0.230378	0.752985	0.0117466	0.997465	IS66 family transposase	Replication, Recombination and Repair	Recombination
RCAP_rcc01334	-0.0237071	0.999495	-0.0117439	0.99045	-0.0678292	0.960173	hypothetical protein	Unknown	Unknown
RCAP_rcc01335	-0.0997552	0.999495	0.198872	0.693987	0.137396	0.887266	Fis family GAF modulated sigma54 specific transcriptional regulator	Signal Transduction	Transcription Regulator
RCAP_rcc01336	-0.0972389	0.999495	0.127522	0.820996	0.0853419	0.930881	acxA	Amino Acid Metabolism	Arginine and proline metabolism
RCAP_rcc01337	-0.0570422	0.999495	0.156533	0.640793	0.0821013	0.917853	acxB	Amino Acid Metabolism	XXXXX
RCAP_rcc01338	-0.0249871	0.999495	0.0317232	0.968025	-0.028827	0.993476	acxC	Secondary metabolites biosynthesis, transport, and catabolism	XXXXX
RCAP_rcc01339	0.0408038	0.999495	0.275771	0.483576	0.109692	0.914549	hypothetical protein	Unknown	Unknown
RCAP_rcc01340	0.123034	0.999495	0.273095	0.619877	0.410196	0.421497	LysR family transcriptional regulator	Signal Transduction	Transcription Regulator
RCAP_rcc01341	0.0901291	0.999495	0.0488477	0.961171	0.379754	0.465055	hypothetical protein	Unknown	Unknown
RCAP_rcc01342	NA	NA	NA	NA	NA	NA	iron siderophore/cobalamin ABC transporter periplasmic iron siderophore/cobalamin-binding protein	Metal, Ion, Cofactor Transport	Iron and Heme Transport
RCAP_rcc01343	0.0955634	0.999495	-0.549025	0.206046	-0.570565	0.211763	iron siderophore/cobalamin ABC transporter permease	Metal, Ion, Cofactor Transport	Iron and Heme Transport
RCAP_rcc01345	-0.467351	0.403793	-0.125007	0.843006	-0.0394686	0.983361	hypothetical protein	Unknown	Unknown
RCAP_rcc01347	0.121334	0.999495	0.0437601	0.926536	0.0223909	0.985909	pirin domain-containing protein	Predicted Function	XXXXX
RCAP_rcc01348	-0.0384474	0.999495	0.188729	0.671422	0.17887	0.798185	exonuclease	Replication, Recombination and Repair	Replication
RCAP_rcc01349	0.000422697	0.999495	0.0357275	0.951546	0.103203	0.898867	pirin domain-containing protein	Predicted Function	XXXXX
RCAP_rcc01350	-0.156097	0.999495	-0.0473166	0.952055	-0.236669	0.541632	hypothetical protein	Unknown	Unknown
RCAP_rcc01351	0.070367	0.999495	0.0605783	0.95854	-0.199755	NA	hypothetical protein	Unknown	Unknown
RCAP_rcc01352	-0.0484533	0.999495	-0.00254382	0.997645	-0.118106	0.915507	cheY1	Motility	Chemotaxis
RCAP_rcc01353	-0.216182	0.999495	0.279439	0.682608	-0.162177	0.825008	cheA1	Motility	Chemotaxis
RCAP_rcc01354	-0.155447	0.999495	0.257258	0.746912	0.00316014	0.998953	cheW1	Motility	Chemotaxis
RCAP_rcc01355	-0.241668	0.999495	0.354987	0.58074	-0.229727	0.692637	methyl-accepting chemotaxis sensory transducer	Motility	Chemotaxis
RCAP_rcc01356	-0.0528991	0.999495	0.321095	0.570897	-0.0618579	0.972226	chemotaxis protein CheW	Motility	Chemotaxis
RCAP_rcc01357	-0.0133785	0.999495	0.213181	0.776238	-0.0786837	0.95381	cheR2	Motility	Chemotaxis
RCAP_rcc01358	-0.189589	0.999495	0.154404	0.847853	0.0175159	0.995979	cheB1	Signal Transduction	Transcription Regulator
RCAP_rcc01359	-0.094726	0.999495	0.242147	0.507358	0.19902	0.70528	hypothetical protein	Unknown	Unknown
RCAP_rcc01360	-0.128105	0.999495	0.159382	0.75596	0.270064	0.598159	adenylate/guanylate cyclase/CHASE2 sensor domain-containing protein	Nucleotide Metabolism	Purine metabolism
RCAP_rcc01361	0.000113029	0.999495	0.13891	0.808745	0.262766	0.616713	Crp/Fnr family transcriptional regulator	Signal Transduction	Transcription Regulator
RCAP_rcc01362	-0.0026961	0.999495	0.076752	0.847853	0.242509	0.260501	hemolysin-type calcium-binding repeat family protein	Trafficking and Secretion	Secretion
RCAP_rcc01363	0.0489188	0.999495	-0.0354044	0.926071	-0.0415765	0.936071	leuA	Carbohydrate Metabolism	Pyruvate metabolism
RCAP_rcc01364	-0.160227	0.999495	0.163338	0.561599	0.0975063	0.879895	signal transduction histidine kinase	Signal Transduction	Kinase/Phosphorelay
RCAP_rcc01365	0.0994544	0.999495	0.143798	0.414783	0.145312	0.63065	MORN repeat family protein	Predicted Function	XXXXX
RCAP_rcc01366	0.0121089	0.999495	-0.125227	0.641853	-0.0914299	0.86378	nadE	Metabolism of Cofactors, Coenzymes and Vitamins	Nicotinate and nicotinamide metabolism
RCAP_rcc01367	-0.0874819	0.999495	-0.0312553	0.962638	0.0670648	0.951159	hypothetical protein	Unknown	Unknown
RCAP_rcc01368	0.0106795	0.999495	0.0962916	0.897366	-0.0160578	0.995979	antibiotic biosynthesis monooxygenase	Predicted Function	XXXXX
RCAP_rcc01369	-0.099661	0.999495	0.636596	0.195972	0.472069	0.445393	ABC transporter periplasmic substrate-binding protein	Metal and Ion Transport	XXXXX
RCAP_rcc01370	-0.0707615	0.999495	0.461688	0.347966	0.304985	0.689826	ABC transporter permease	Predicted Function	XXXXX
RCAP_rcc01371	-0.0823056	0.999495	0.316732	0.589381	0.185542	0.879098	ABC transporter permease	Amino Acid Metabolism	Amino Acid Transport
RCAP_rcc01372	-0.120675	0.999495	0.351633	0.494368	0.248773	NA	ABC transporter ATP-binding protein	Amino Acid Metabolism	Amino Acid Transport
RCAP_rcc01373	-0.244262	0.999495	0.0118936	0.989451	0.0103042	0.996086	RpiR family transcriptional regulator	Signal Transduction	Transcription Regulator
RCAP_rcc01374	-0.000567687	0.999495	0.262166	0.718575	0.143722	0.91961	dctQ1	Predicted Function	XXXXX
RCAP_rcc01375	-0.0333671	0.999495	0.14266	0.865999	0.0986342	0.947311	dctM1	Secondary metabolites biosynthesis, transport, and catabolism	XXXXX
RCAP_rcc01376	-0.0578892	0.999495	0.301378	NA	0.197099	0.887266	dctP1	Predicted Function	XXXXX
RCAP_rcc01377	-0.023609	0.999495	0.207101	0.776565	0.0720009	0.964658	glnA2	Carbohydrate Metabolism	Glyoxylate and dicarboxylate metabolism
RCAP_rcc01378	-0.069564	0.999495	0.276054	0.635572	0.137276	0.914549	aldehyde dehydrogenase	Energy Metabolism	Limonene and pinene degradation
RCAP_rcc01379	-0.0697585	0.999495	0.293722	0.614981	0.135772	0.917654	iron-containing alcohol dehydrogenase	Xenobiotics Biodegradation and Metabolism	Drug metabolism - cytochrome P450
RCAP_rcc01380	-0.0408435	0.999495	0.0457733	0.920693	0.0419091	0.95951	hypothetical protein	Unknown	Unknown
RCAP_rcc01381	-0.0556434	0.999495	0.0597584	0.864398	0.131649	0.754512	lipoprotein	Predicted Function	Unknown
RCAP_rcc01382	0.0697155	0.999495	-0.0207124	0.962638	0.10208	0.825008	hypothetical protein	Unknown	Unknown
RCAP_rcc01383	0.182761	0.999495	0.00453158	0.99351	-0.158181	0.549564	ugd	Carbohydrate Metabolism	Pentose and glucuronate interconversions
RCAP_rcc01384	0.0439758	0.999495	-0.126148	0.640307	-0.160508	0.606161	uvrB	Replication, Recombination and Repair	Repair
RCAP_rcc01385	0.294355	0.177518	-0.130336	0.626497	-0.132931	0.741416	NDUFA4 family NADH ubiquinone oxidoreductase subunit	Energy Metabolism	XXXXX
RCAP_rcc01386	0.0440478	0.999495	-0.263136	0.661877	-0.119648	0.921037	hypothetical protein	Unknown	Unknown
RCAP_rcc01387	0.0703354	0.999495	0.260247	0.268966	0.23338	0.437725	RpiR family transcriptional regulator	Signal Transduction	Transcription Regulator
RCAP_rcc01388	-0.0682245	0.999495	0.216243	0.746912	0.172581	0.884778	potD2	Amino Acid Metabolism	Amino Acid Transport
RCAP_rcc01389	-0.0351902	0.999495	0.332882	0.604258	0.359786	0.625986	potA2	Amino Acid Metabolism	Amino Acid Transport
RCAP_rcc01390	-0.0993094	0.999495	0.080566	0.920479	-0.0635141	0.964658	potB2	Metal and Ion Transport	XXXXX
RCAP_rcc01391	-0.0831756	0.999495	-0.0429776	0.959801	-0.0181952	0.995979	potC1	Amino Acid Metabolism	Amino Acid Transport
RCAP_rcc01392	-0.094994	0.999495	0.239935	0.718042	0.0631097	0.971751	S58 family peptidase	Post-translational Modification, Assembly and Chaperones	Peptidase
RCAP_rcc01393	-0.176027	0.999495	0.644374	0.0753148	0.125673	0.919425	LuxR family two component transcriptional regulator	Signal Transduction	Transcription Regulator
RCAP_rcc01394	-0.0770717	0.999495	0.033048	0.96955	0.0204623	0.99565	hypothetical protein	Unknown	Unknown
RCAP_rcc01395	-0.0803287	0.999495	-0.050192	0.943303	-0.101113	0.920202	pentapeptide repeat family protein	Unknown	XXXXX
RCAP_rcc01396	0.0152191	0.999495	0.126649	0.746912	0.00750657	0.996086	exaA1	Carbohydrate Metabolism	Glycolysis / Gluconeogenesis
RCAP_rcc01397	-0.23316	NA	-0.552679	0.356326	-0.535941	NA	metallo-beta-lactamase	Predicted Function	XXXXX
RCAP_rcc01398	0.00976603	NA	-0.315251	0.684146	-0.1318	NA	hypothetical protein	Unknown	Unknown
RCAP_rcc01399	-0.125001	0.999495	-0.278	0.718929	-0.0359076	0.992595	rhodanese domain-containing protein	Metal and Ion Transport	XXXXX
RCAP_rcc01400	-0.0103274	0.999495	0.743199	0.000140298	0.384758	0.175988	signal transduction histidine kinase	Signal Transduction	Kinase/Phosphorelay
RCAP_rcc01401	-0.104083	0.999495	0.147311	0.590294	0.161097	0.627923	AraC family transcriptional regulator	Signal Transduction	Transcription Regulator
RCAP_rcc01402	-0.00683453	0.999495	0.26896	0.203526	0.213141	0.44321	ABC transporter substrate-binding protein	Predicted Function	XXXXX
RCAP_rcc01403	-0.044005	0.999495	0.135112	0.532563	0.0733393	0.898586	ABC transporter permease	Metal and Ion Transport	XXXXX
RCAP_rcc01404	-0.0472101	0.999495	0.16543	0.35539	0.102328	0.792016	ABC transporter ATP-binding protein	Metal and Ion Transport	XXXXX
RCAP_rcc01405	-0.208038	0.999495	-0.156996	0.671422	-0.0415283	0.972879	hypothetical protein	Unknown	Unknown
RCAP_rcc01406	-0.058783	0.999495	-0.486019	NA	-0.350868	0.69096	phage lysozyme	Replication, Recombination and Repair	Phage Interaction
RCAP_rcc01407	-0.0370432	NA	-0.308084	0.649616	-0.363915	NA	hypothetical protein	Unknown	Unknown
RCAP_rcc01408	-0.167894	NA	-0.338309	0.656265	-0.145834	NA	hypothetical protein	Unknown	Unknown
RCAP_rcc01409	0.0175848	0.999495	-0.297116	0.673818	-0.365715	0.625986	hypothetical protein	Unknown	Unknown
RCAP_rcc01410	0.130882	0.999495	-0.337731	0.623202	-0.0387362	0.990927	hypothetical protein	Unknown	Unknown
RCAP_rcc01412	0.207648	0.999495	0.122893	0.8986	0.358801	0.629022	hypothetical protein	Unknown	Unknown
RCAP_rcc01413	0.227681	0.999495	-0.419815	0.427931	-0.283408	0.727246	hypothetical protein	Unknown	Unknown
RCAP_rcc01414	0.0343044	0.999495	-0.171029	0.849638	-0.264156	NA	hypothetical protein	Unknown	Unknown
RCAP_rcc01415	0.159528	0.999495	0.0345979	0.952292	-0.0714146	0.933794	serine/threonine-protein kinase	Signal Transduction	Kinase/Phosphorelay
RCAP_rcc01416	-0.109919	0.999495	-0.072254	0.847853	-0.0169512	0.990625	hypothetical protein	Unknown	Unknown
RCAP_rcc01417	-0.092146	0.999495	-0.239354	0.759084	-0.105002	0.941687	hypothetical protein	Unknown	Unknown
RCAP_rcc01418	-0.0879624	0.999495	-0.349107	0.209425	-0.458594	0.141905	hypothetical protein	Unknown	Unknown
RCAP_rcc01419	0.0870769	0.999495	-0.436074	0.0176689	-0.196005	0.668923	hypothetical protein	Unknown	Unknown
RCAP_rcc01420	0.0894426	0.999495	-0.480215	0.248434	-0.391829	0.450679	S49 family peptidase	Post-translational Modification, Assembly and Chaperones	Peptidase
RCAP_rcc01421	-0.202372	0.999495	-0.522529	0.30104	-0.414961	0.486753	fldA	Energy Metabolism	XXXXX
RCAP_rcc01422	-0.00450179	0.999495	-0.00480646	0.995534	0.137346	0.917772	hypothetical protein	Unknown	Unknown
RCAP_rcc01423	-0.106601	0.999495	0.273489	0.587316	0.121791	0.917654	hypothetical protein	Unknown	Unknown
RCAP_rcc01424	0.164747	0.999495	-0.124489	0.871919	-0.055462	0.975803	hypothetical protein	Unknown	Unknown
RCAP_rcc01425	0.146227	0.999495	0.389096	0.369777	0.168344	0.868382	hypothetical protein	Unknown	Unknown
RCAP_rcc01426	0.0214341	0.999495	-0.270087	0.619877	-0.0614959	0.967945	ABC transporter ATP-binding/permease	Predicted Function	XXXXX
RCAP_rcc01427	0.0366678	0.999495	-0.321074	0.561599	0.027065	0.993476	ABC transporter ATP-binding/permease	Predicted Function	XXXXX
RCAP_rcc01428	0.0497458	0.999495	0.176698	0.840922	0.0578573	NA	major facilitator superfamily protein	Predicted Function	XXXXX
RCAP_rcc01429	0.179029	0.999495	-0.168373	0.721601	0.0958394	0.922203	TonB-dependent receptor	Metal and Ion Transport	XXXXX
RCAP_rcc01430	-0.00285289	0.999495	-0.137461	0.837123	-0.175876	0.855784	O-methyltransferase domain-containing protein	Secondary metabolites biosynthesis, transport, and catabolism	XXXXX
RCAP_rcc01431	-0.0528493	0.999495	-0.327142	0.370662	-0.122792	0.890004	AraC family transcriptional regulator	Signal Transduction	Transcription Regulator
RCAP_rcc01432	-0.00151981	0.999495	-0.366574	0.00956278	-0.133966	0.703308	AraC family transcriptional regulator	Signal Transduction	Transcription Regulator
RCAP_rcc01433	-0.0266693	0.999495	-0.128553	0.731484	-0.0640264	0.935422	TonB-dependent siderophore receptor	Metal, Ion, Cofactor Transport	Iron and Heme Transport
RCAP_rcc01434	0.0510609	0.999495	-0.128872	0.75721	-0.0731161	0.935095	fepB1	Metal, Ion, Cofactor Transport	Iron and Heme Transport
RCAP_rcc01435	-0.0351372	0.999495	-0.263709	0.682608	-0.275577	0.698119	fepD1	Metal, Ion, Cofactor Transport	Iron and Heme Transport
RCAP_rcc01436	-0.0693084	0.999495	-0.483642	0.198214	-0.0776387	0.953951	fepG1	Metal, Ion, Cofactor Transport	Iron and Heme Transport
RCAP_rcc01437	0.0973339	0.999495	0.184916	0.740635	0.173633	0.851787	fepC1	Metal, Ion, Cofactor Transport	Iron and Heme Transport
RCAP_rcc01438	0.076668	0.999495	-0.0912817	0.8986	0.0467598	0.979813	siderophore-interacting protein	Metal, Ion, Cofactor Transport	Iron and Heme Transport
RCAP_rcc01439	-0.150843	0.999495	-0.49028	0.00401745	-0.205645	0.499176	ABC transporter ATP-binding/permease	Metal, Ion, Cofactor Transport	Iron and Heme Transport
RCAP_rcc01440	-0.0363756	0.999495	-0.278012	0.300129	-0.0827137	0.916547	ABC transporter ATP-binding/permease	Metal, Ion, Cofactor Transport	Iron and Heme Transport
RCAP_rcc01441	-0.00389856	0.999495	-0.250465	0.534189	-0.153363	0.843548	fepC2	Metal, Ion, Cofactor Transport	Iron and Heme Transport
RCAP_rcc01442	-0.136694	0.999495	-0.197663	0.759084	-0.414434	0.41945	fepG2	Metal, Ion, Cofactor Transport	Iron and Heme Transport
RCAP_rcc01443	0.105426	0.999495	-0.173635	0.817107	-0.268628	0.758934	fepD2	Metal, Ion, Cofactor Transport	Iron and Heme Transport
RCAP_rcc01444	-0.00693734	0.999495	-0.131948	0.833114	-0.187628	0.700733	fepB2	Metal, Ion, Cofactor Transport	Iron and Heme Transport
RCAP_rcc01445	-0.0791415	0.999495	-0.270012	0.619877	-0.295546	0.655859	tonB-dependent receptor	Metal and Ion Transport	XXXXX
RCAP_rcc01446	0.031267	0.999495	-0.0545035	0.863349	0.0332299	0.958696	M20 family peptidase	Post-translational Modification, Assembly and Chaperones	Peptidase
RCAP_rcc01447	0.0482054	0.999495	0.274691	0.0147683	-0.0211834	0.978628	hemA	Metabolism of Cofactors, Coenzymes and Vitamins	Heme Biosynthesis
RCAP_rcc01448	-0.0393373	0.999495	0.0539805	0.843894	0.00696538	0.995979	hypothetical protein	Unknown	Unknown
RCAP_rcc01449	-0.061012	0.999495	0.0288648	0.928688	0.0946979	0.825008	ispG	Lipid	Terpenoid backbone biosynthesis
RCAP_rcc01450	0.032608	0.999495	0.124164	0.726748	0.141313	0.796336	serS	Translation, ribosomal structure and biogenesis	Aminoacyl-tRNA biosynthesis
RCAP_rcc01451	0.114539	0.999495	0.286024	0.591812	0.110151	0.926339	RND family efflux transporter subunit MFP	Cell Envelope Biosynthesis	Cell Wall Biosynthesis
RCAP_rcc01452	0.0138324	0.999495	0.0421452	0.926071	-0.0205449	0.989921	acriflavin resistance protein family	Metal and Ion Transport	XXXXX
RCAP_rcc01453	-0.0770438	0.999495	0.43043	0.0401342	0.377155	0.135849	ArsR family transcriptional regulator	Signal Transduction	Transcription Regulator
RCAP_rcc01454	0.012395	0.999495	-0.113696	0.676452	-0.0543036	0.926155	corA	Metal, Ion, Cofactor Transport	Cobalt Transport
RCAP_rcc01455	0.007658	0.999495	-0.265409	0.345294	-0.156167	0.807727	hypothetical protein	Unknown	Unknown
RCAP_rcc01456	0.0548277	0.999495	-0.034812	0.943502	0.128637	0.778687	MarC family membrane protein	Trafficking and Secretion	Trafficing
RCAP_rcc01457	-0.189118	0.999495	-0.06906	0.875897	0.177598	0.655859	DeoR family transcriptional regulator	Signal Transduction	Transcription Regulator
RCAP_rcc01458	0.183099	0.999495	0.141775	0.655762	-0.013764	0.993476	tatA	Trafficking and Secretion	Secretion
RCAP_rcc01459	0.113028	0.999495	0.207908	0.210865	0.222051	0.159852	tatB	Trafficking and Secretion	Secretion
RCAP_rcc01460	-0.00587674	0.999495	0.00461873	0.993713	0.063012	0.923097	tatC	Trafficking and Secretion	Secretion
RCAP_rcc01461	0.0115644	0.999495	0.0792748	0.849638	0.0552326	0.946585	ATPase AAA	Predicted Function	XXXXX
RCAP_rcc01462	-0.00461684	0.999495	0.557673	9.84e-07	0.490509	0.000403896	nrdJ2	Metabolism of Other Amino Acids	Glutathione metabolism
RCAP_rcc01463	0.0439234	0.999495	0.750306	3.88e-08	0.473487	0.00198988	hypothetical protein	Unknown	Unknown
RCAP_rcc01464	-0.00950055	0.999495	0.844381	2.62e-15	0.637452	2.06e-06	hypothetical protein	Unknown	Unknown
RCAP_rcc01465	0.0192571	0.999495	0.287429	0.0218918	0.269529	0.0324274	hypothetical protein	Unknown	Unknown
RCAP_rcc01466	0.00823563	0.999495	0.131248	0.753353	0.125413	0.86002	glutamate synthase domain-containing protein	Energy Metabolism	Nitrogen metabolism
RCAP_rcc01467	-0.0285906	0.999495	0.153509	0.71624	0.197881	0.726009	gcvA	Transcription	XXXXX
RCAP_rcc01468	-0.0465987	0.999495	0.465684	0.277894	0.756848	0.0823878	FAD dependent oxidoreductase	Energy Metabolism	XXXXX
RCAP_rcc01469	-0.129753	0.999495	0.024098	0.96955	0.302201	0.70528	hypothetical protein	Unknown	Unknown
RCAP_rcc01470	-0.154131	0.999495	-0.12018	0.82836	0.328194	0.60377	L-aminoadipate-semialdehyde dehydrogenase	Carbohydrate Metabolism	Glycolysis / Gluconeogenesis
RCAP_rcc01471	-0.0758299	0.999495	-0.00324665	0.9955	0.2674	0.521745	aspC1	Energy Metabolism	Tropane, piperidine and pyridine alkaloid biosynthesis
RCAP_rcc01472	0.232689	0.999495	0.0131934	0.980781	0.0993709	0.86378	aroQ	Amino Acid Metabolism	Phenylalanine, tyrosine and tryptophan biosynthesis
RCAP_rcc01473	0.102715	0.999495	-0.150478	0.722805	0.0172587	0.993476	AraC family transcriptional regulator	Signal Transduction	Transcription Regulator
RCAP_rcc01474	-0.185871	0.999495	-0.0411469	0.949171	0.10507	0.891817	amino acid permease	Amino Acid Metabolism	XXXXX
RCAP_rcc01475	0.0556924	0.999495	0.29574	0.542618	0.0626547	0.96362	ocd	Amino Acid Metabolism	Arginine and proline metabolism
RCAP_rcc01476	-0.0200874	NA	-0.0509705	0.963364	-0.0283009	NA	endoribonuclease L-PSP family protein	Unknown	XXXXX
RCAP_rcc01477	0.0315802	0.999495	0.184789	0.826193	0.469042	0.42549	FAD dependent oxidoreductase	Amino Acid Metabolism	Phenylalanine metabolism
RCAP_rcc01478	-0.00274917	0.999495	-0.0316308	0.962638	0.0791905	0.930881	CIA30 family NADH ubiquinone oxidoreductase subunit	Energy Metabolism	XXXXX
RCAP_rcc01479	-0.133141	0.999495	-0.047904	0.939329	0.120869	0.889601	hypothetical protein	Unknown	Unknown
RCAP_rcc01480	0.0873347	0.999495	-0.356393	0.260605	-0.351672	0.355265	transmembrane pair family protein	Predicted Function	XXXXX
RCAP_rcc01481	0.0292665	0.999495	0.16817	0.337764	0.230773	0.17894	murE	Glycan Biosynthesis and Metabolism	Peptidoglycan biosynthesis
RCAP_rcc01482	-0.106136	0.999495	0.065068	0.82836	0.14584	0.41945	murF	Glycan Biosynthesis and Metabolism	Peptidoglycan biosynthesis
RCAP_rcc01483	0.000928291	0.999495	0.0926988	0.639377	0.0986704	0.726162	mraY	Glycan Biosynthesis and Metabolism	Peptidoglycan biosynthesis
RCAP_rcc01484	-0.116394	0.999495	0.179838	0.453759	0.180397	0.556409	hypothetical protein	Unknown	Unknown
RCAP_rcc01485	0.0589281	0.999495	-0.125694	0.717147	-0.0734977	0.915287	murD	Glycan Biosynthesis and Metabolism	Peptidoglycan biosynthesis
RCAP_rcc01486	-0.0269446	0.999495	-0.0952354	0.746912	-0.0418014	0.947311	hypothetical protein	Unknown	Unknown
RCAP_rcc01487	0.0268489	0.999495	0.0208387	0.962638	0.103459	0.825008	glutathione-dependent formaldehyde-activating enzyme family protein	Sulfur Metabolism	Glutathione metabolism
RCAP_rcc01488	0.0840114	0.999495	0.188454	0.661877	0.12862	0.887266	purM	Nucleotide Metabolism	Purine metabolism
RCAP_rcc01489	0.0324306	0.999495	0.0896519	0.886202	0.0943692	0.928283	purN	Metabolism of Cofactors, Coenzymes and Vitamins	One carbon pool by folate
RCAP_rcc01490	-0.029658	0.999495	0.0430445	0.893279	0.0965673	0.801483	rnd2	Translation, ribosomal structure and biogenesis	XXXXX
RCAP_rcc01491	0.00384723	0.999495	-0.229565	0.137658	-0.169132	0.407547	uvrD	Replication, Recombination and Repair	Repair
RCAP_rcc01492	-0.159369	0.999495	-0.474957	0.262392	-0.217172	0.795647	hypothetical protein	Unknown	Unknown
RCAP_rcc01493	-0.0467393	0.999495	0.176347	0.799389	0.115839	0.926339	hypothetical protein	Unknown	Unknown
RCAP_rcc01494	0.115783	0.999495	0.170134	0.52974	0.142284	0.729127	mdeA	Amino Acid Metabolism	Cysteine and methionine metabolism
RCAP_rcc01495	-0.176622	0.999495	0.104982	0.673931	0.3082	0.0287987	fusA2	Signal Transduction	Kinase/Phosphorelay
RCAP_rcc01496	0.0889983	0.999495	0.0111326	0.969599	0.010206	0.993476	lipoprotein	Predicted Function	Unknown
RCAP_rcc01497	0.183949	0.999495	0.247052	0.349528	-0.110639	0.86378	sufE	Predicted Function	XXXXX
RCAP_rcc01498	-0.00474731	0.999495	-0.148391	0.47958	-0.238387	0.215646	puuD	Predicted Function	XXXXX
RCAP_rcc01499	-0.021855	0.999495	-0.269866	0.108733	-0.147161	0.580744	DNA alkylation repair enzyme family protein	Replication, Recombination and Repair	Repair
RCAP_rcc01500	0.0283457	0.999495	-0.283237	0.0386803	-0.123258	0.625986	glmS	Carbohydrate Metabolism	Amino sugar and nucleotide sugar metabolism
RCAP_rcc01501	0.131921	0.999495	-0.250135	0.059703	-0.0773572	0.855784	glmU	Carbohydrate Metabolism	Amino sugar and nucleotide sugar metabolism
RCAP_rcc01502	0.00463053	0.999495	-0.0611081	0.887965	0.105043	0.86002	gph2	Carbohydrate Metabolism	Glyoxylate and dicarboxylate metabolism
RCAP_rcc01503	0.0016653	0.999495	-0.290695	0.119916	-0.203726	0.412703	tetA	Metal and Ion Transport	XXXXX
RCAP_rcc01504	0.0468402	0.999495	-0.169248	0.408318	-0.18462	0.440554	DegT/DnrJ/EryC1/StrS family aminotransferase	Cell Envelope Biosynthesis	Cell Wall Biosynthesis
RCAP_rcc01505	0.0731003	0.999495	-0.203449	0.465487	-0.0589875	0.939766	hypothetical protein	Unknown	Unknown
RCAP_rcc01506	0.162058	0.999495	0.106088	0.881936	-0.175379	0.860153	signal transduction histidine kinase	Signal Transduction	Kinase/Phosphorelay
RCAP_rcc01507	0.22647	0.999495	0.338234	0.36295	0.0973541	0.925096	hypothetical protein	Unknown	Unknown
RCAP_rcc01508	-0.0662614	0.999495	-0.0346439	0.943303	0.280338	0.25354	LuxR family two component transcriptional regulator	Signal Transduction	Transcription Regulator
RCAP_rcc01509	-0.086093	0.999495	-0.329983	0.370847	0.0489442	0.964658	hypothetical protein	Unknown	Unknown
RCAP_rcc01510	0.0390295	0.999495	0.0162473	0.981596	0.0860367	0.939135	ivdH	Lipid Metabolism	XXXXX
RCAP_rcc01511	0.014513	0.999495	0.410838	0.113949	0.437725	0.0934451	hypothetical protein	Unknown	Unknown
RCAP_rcc01512	-0.0264545	0.999495	0.000393517	0.998776	0.0887934	0.930881	mccB	Amino Acid Metabolism	Valine, leucine and isoleucine degradation
RCAP_rcc01513	-0.106589	0.999495	0.116567	0.808745	0.36638	0.198044	mccA	Amino Acid Metabolism	Valine, leucine and isoleucine degradation
RCAP_rcc01514	0.00658389	0.999495	-0.0041125	0.9955	0.0177159	0.993476	glutathione S-transferase	Sulfur Metabolism	Glutathione metabolism
RCAP_rcc01515	-0.0392161	0.999495	0.299751	0.561599	0.458494	0.192913	hmgL	Carbohydrate Metabolism	Butanoate metabolism
RCAP_rcc01516	-0.191127	0.999495	-0.124095	0.855312	-0.00152872	0.999261	menB	Amino Acid Metabolism	Valine, leucine and isoleucine degradation
RCAP_rcc01517	0.193372	0.999495	-0.161876	0.614981	-0.096685	0.889367	nuoA	Energy Metabolism	Aerobic/Anaerobic Respiration
RCAP_rcc01518	0.0852285	0.999495	-0.126093	0.799389	0.0532158	0.961426	nuoB	Energy Metabolism	Aerobic/Anaerobic Respiration
RCAP_rcc01519	0.0731121	0.999495	-0.268285	0.25144	-0.12789	0.803894	nuoC	Energy Metabolism	Aerobic/Anaerobic Respiration
RCAP_rcc01520	0.118204	0.999495	-0.325606	0.141534	-0.217401	0.514532	nuoD	Energy Metabolism	Aerobic/Anaerobic Respiration
RCAP_rcc01521	0.0663937	0.999495	-0.323378	0.132401	-0.197862	0.558832	nuoE	Energy Metabolism	Aerobic/Anaerobic Respiration
RCAP_rcc01522	0.0191884	0.999495	-0.271599	0.115704	-0.168125	0.552138	hypothetical protein	Unknown	Unknown
RCAP_rcc01523	0.0620673	0.999495	-0.216815	0.36295	-0.113601	0.825008	nuoF	Energy Metabolism	Aerobic/Anaerobic Respiration
RCAP_rcc01524	-0.0400511	0.999495	-0.342463	0.209309	-0.0823852	0.922203	hypothetical protein	Unknown	Unknown
RCAP_rcc01525	-0.00239588	0.999495	0.0595338	0.944506	0.176189	0.880745	hypothetical protein	Unknown	Unknown
RCAP_rcc01526	0.0684892	0.999495	-0.237201	0.405134	-0.207486	0.609242	hypothetical protein	Unknown	Unknown
RCAP_rcc01527	0.0440079	0.999495	-0.178421	0.525739	-0.0542456	0.939135	nuoG	Energy Metabolism	Aerobic/Anaerobic Respiration
RCAP_rcc01528	0.124521	0.999495	-0.231619	0.378251	-0.0905567	0.885309	hypothetical protein	Unknown	Unknown
RCAP_rcc01529	0.0735175	0.999495	-0.202939	0.381542	-0.0921361	0.880745	nuoH	Energy Metabolism	Aerobic/Anaerobic Respiration
RCAP_rcc01530	0.186242	0.999495	-0.113829	0.688317	-0.0599063	0.924418	hypothetical protein	Unknown	Unknown
RCAP_rcc01531	0.105803	0.999495	-0.0694224	0.821685	-0.0573508	0.919425	nuoI	Energy Metabolism	Aerobic/Anaerobic Respiration
RCAP_rcc01532	0.158816	0.999495	-0.00992468	0.982436	0.0302925	0.973923	pcaC	Xenobiotics Biodegradation and Metabolism	Benzoate degradation via hydroxylation
RCAP_rcc01533	0.128033	0.999495	-0.0671813	0.87133	-0.00555011	0.997465	nuoJ	Energy Metabolism	Aerobic/Anaerobic Respiration
RCAP_rcc01534	0.106476	0.999495	-0.125545	0.707073	-0.0944051	0.88838	nuoK	Energy Metabolism	Aerobic/Anaerobic Respiration
RCAP_rcc01535	0.0292817	0.999495	-0.129139	0.561814	-0.135761	0.719724	nuoL	Energy Metabolism	Aerobic/Anaerobic Respiration
RCAP_rcc01536	-0.00495736	0.999495	-0.133534	0.561599	-0.149219	0.70528	nuoM	Energy Metabolism	Aerobic/Anaerobic Respiration
RCAP_rcc01537	-0.0354842	0.999495	-0.102911	0.671422	-0.0514791	0.930881	nuoN	Energy Metabolism	Aerobic/Anaerobic Respiration
RCAP_rcc01538	-0.098273	0.999495	0.0701296	0.847853	-0.0180325	0.990927	birA1	Metabolism of Cofactors, Coenzymes and Vitamins	Biotin metabolism
RCAP_rcc01539	0.0674951	0.999495	-0.038987	0.934962	-0.134763	0.805875	coaX	Metabolism of Cofactors, Coenzymes and Vitamins	Pantothenate and CoA biosynthesis
RCAP_rcc01540	0.0383596	0.999495	-0.103792	0.684146	-0.144826	0.625986	metallo-beta-lactamase	Predicted Function	XXXXX
RCAP_rcc01541	-0.122703	0.999495	-0.00703486	0.97994	-0.342824	0.00769017	hypothetical protein	Unknown	Unknown
RCAP_rcc01542	0.137528	0.999495	0.365171	0.317048	0.160875	0.850436	ilvH	Metabolism of Cofactors, Coenzymes and Vitamins	Pantothenate and CoA biosynthesis
RCAP_rcc01543	0.128466	0.999495	0.275798	0.525687	0.0454183	0.972879	ilvI	Metabolism of Cofactors, Coenzymes and Vitamins	Pantothenate and CoA biosynthesis
RCAP_rcc01544	0.246626	0.999495	-0.763784	0.00013699	-0.674715	0.00246869	dctQ2	Secondary metabolites biosynthesis, transport, and catabolism	XXXXX
RCAP_rcc01545	0.188814	0.999495	-0.78927	0.000366649	-0.747716	0.00075924	dctM2	Secondary metabolites biosynthesis, transport, and catabolism	XXXXX
RCAP_rcc01546	-0.0295735	0.999495	0.395765	0.466627	0.0903528	0.95381	AMP-dependent synthetase and ligase	Energy Metabolism	Tropane, piperidine and pyridine alkaloid biosynthesis
RCAP_rcc01547	0.0491205	0.999495	-0.0415163	0.953767	-0.12096	0.910151	prfB	Translation, ribosomal structure and biogenesis	XXXXX
RCAP_rcc01548	0.026413	0.999495	-0.154456	0.834219	-0.0969421	0.94141	shikimate kinase domain-containing protein	Nucleotide Metabolism	XXXXX
RCAP_rcc01549	0.0930107	0.999495	0.182339	0.284258	0.294058	0.101635	hypothetical protein	Unknown	Unknown
RCAP_rcc01550	0.170109	0.999495	-0.522369	0.00159789	-0.230849	0.412703	M23 family peptidase	Post-translational Modification, Assembly and Chaperones	Peptidase
RCAP_rcc01551	-0.090239	0.999495	0.0127344	0.985229	-0.00677177	0.9983	bcp	Metabolism of Other Amino Acids	Glutathione metabolism
RCAP_rcc01552	-0.0452415	0.999495	-0.193242	0.328826	0.00270134	0.9983	hypothetical protein	Unknown	Unknown
RCAP_rcc01553	-0.064141	0.999495	-0.200252	0.185516	-0.0371933	0.939135	queA	Lipid Metabolism	Steroid biosynthesis
RCAP_rcc01554	0.0233636	0.999495	0.147113	0.392509	0.122336	0.618742	major facilitator superfamily protein	Carbohydrate Metabolism	XXXXX
RCAP_rcc01555	-0.0689313	0.999495	0.0910253	0.736023	0.121096	0.725146	hypothetical protein	Unknown	Unknown
RCAP_rcc01556	0.126486	0.999495	1.50397	8.8e-27	-0.125949	0.800688	lpdA2	Carbohydrate Metabolism	TCA Cycle
RCAP_rcc01557	0.0650983	0.999495	0.04831	0.926536	0.0739984	0.917654	rhodanese domain-containing protein	Metal and Ion Transport	XXXXX
RCAP_rcc01558	0.0254216	0.999495	0.067404	0.808041	-0.0073855	0.995979	uvrA	Replication, Recombination and Repair	Repair
RCAP_rcc01559	-0.103168	0.999495	0.132555	0.804058	0.241835	0.549564	type 11 family methyltransferase	Predicted Function	XXXXX
RCAP_rcc01560	-0.196202	0.999495	0.00737218	0.987587	-0.165904	0.625986	hypothetical protein	Unknown	Unknown
RCAP_rcc01561	-0.0988907	0.999495	-0.343367	0.0594443	-0.149794	0.778952	Crp/Fnr family transcriptional regulator	Signal Transduction	Transcription Regulator
RCAP_rcc01562	-0.222772	0.999495	-0.504574	0.337764	0.121258	0.933794	mmsB	Amino Acid Metabolism	Valine, leucine and isoleucine degradation
RCAP_rcc01563	-0.206874	0.999495	-0.354139	0.562088	0.20129	0.881728	3-hydroxyisobutyryl-CoA hydrolase	Carbohydrate Metabolism	Propanoate metabolism
RCAP_rcc01564	-0.226446	0.999495	-0.638784	0.172869	0.00234893	0.998953	isobutyryl-CoA dehydrogenase	Amino Acid Metabolism	Valine, leucine and isoleucine degradation
RCAP_rcc01565	-0.230019	0.999495	-0.464786	0.44464	0.315087	0.73564	mmsA	Carbohydrate Metabolism	Propanoate metabolism
RCAP_rcc01566	0.104433	0.999495	-0.0602507	0.93197	-0.0843942	0.939766	LysR family transcriptional regulator	Signal Transduction	Transcription Regulator
RCAP_rcc01567	0.193223	0.999495	0.0362608	0.957482	0.015186	0.995979	coaD	Metabolism of Cofactors, Coenzymes and Vitamins	Pantothenate and CoA biosynthesis
RCAP_rcc01568	-0.0828014	0.999495	-0.156791	0.840129	-0.0388609	0.990308	RES domain family protein	Predicted Function	XXXXX
RCAP_rcc01569	0.0896797	0.999495	0.0827923	0.8986	-0.00405159	0.9983	purF	Amino Acid Metabolism	Alanine, aspartate and glutamate metabolism
RCAP_rcc01570	0.197212	0.999495	0.0560329	0.896454	-0.007454	0.995979	cvpA	Predicted Function	XXXXX
RCAP_rcc01571	0.0335662	0.999495	-0.233942	0.383764	-0.0940123	0.890004	radA	Post-translational Modification, Assembly and Chaperones	XXXXX
RCAP_rcc01572	0.122281	0.999495	-0.162394	0.319583	-0.101708	0.777503	ABC transporter ATP-binding protein	Secondary metabolites biosynthesis, transport, and catabolism	XXXXX
RCAP_rcc01573	0.112745	0.999495	-0.210067	0.370847	-0.121447	0.801483	ABC transporter permease	Secondary metabolites biosynthesis, transport, and catabolism	XXXXX
RCAP_rcc01574	0.212368	0.999495	0.0231654	0.959696	0.0897548	0.872511	alr	Metabolism of Other Amino Acids	D-Alanine metabolism
RCAP_rcc01575	0.0875996	0.999495	0.0931823	0.849638	0.0763955	0.930881	dnaB	Metabolism of Cofactors, Coenzymes and Vitamins	Folate biosynthesis
RCAP_rcc01576	0.143606	0.999495	-0.0776754	0.896454	-0.0315417	0.985909	pyrE	Xenobiotics Biodegradation and Metabolism	Drug metabolism - other enzymes
RCAP_rcc01577	0.113458	0.999495	0.020151	0.974334	0.0141237	0.995979	pyrC2	Nucleotide Metabolism	Pyrimidine metabolism
RCAP_rcc01578	0.0402962	0.999495	-0.0781906	0.847853	-0.011634	0.993556	lipoprotein	Predicted Function	Unknown
RCAP_rcc01579	0.0630338	0.999495	-0.167644	0.661877	-0.143329	0.860153	hypothetical protein	Unknown	Unknown
RCAP_rcc01580	0.144394	0.999495	-0.324464	NA	-0.195047	0.856239	hypothetical protein	Unknown	Unknown
RCAP_rcc01581	0.0801447	0.999495	0.503515	0.00965618	0.19938	0.726157	hypothetical protein	Unknown	Unknown
RCAP_rcc01582	0.0354816	0.999495	0.0435218	0.949171	0.169604	0.795647	hypothetical protein	Unknown	Unknown
RCAP_rcc01583	-0.0822008	0.999495	-0.0586308	0.815259	-0.0511862	0.920605	hypothetical protein	Unknown	Unknown
RCAP_rcc01584	0.0630537	0.999495	-0.125593	0.641	-0.0919805	0.885309	hypothetical protein	Unknown	Unknown
RCAP_rcc01585	-0.00275669	0.999495	-0.0896197	0.804394	0.0597872	0.925709	hypothetical protein	Unknown	Unknown
RCAP_rcc01586	-0.00202032	0.999495	-0.012307	0.969667	0.101347	0.719223	GSCFA family protein	Unknown	XXXXX
RCAP_rcc01587	-0.0574851	0.999495	-0.17207	0.555419	0.0966817	0.855784	hypothetical protein	Unknown	Unknown
RCAP_rcc01588	-0.0369299	0.999495	0.0283847	0.961171	0.271172	0.313146	GSCFA family protein	Predicted Function	XXXXX
RCAP_rcc01589	0.075978	0.999495	0.237747	0.385923	0.307612	0.25354	ErfK/YbiS/YcfS/YnhG family protein	Unknown	XXXXX
RCAP_rcc01590	0.0922191	0.999495	0.134621	0.525687	-0.0735086	0.879895	infC	Translation, ribosomal structure and biogenesis	XXXXX
RCAP_rcc01591	0.106058	0.999495	0.161507	0.385923	0.0125883	0.993476	fpr	Energy Metabolism	Aerobic/Anaerobic Respiration
RCAP_rcc01592	0.0205624	0.999495	-0.0609929	0.926536	-0.120745	0.891817	hypothetical protein	Unknown	Unknown
RCAP_rcc01593	0.107791	0.999495	-0.169248	0.690159	-0.300774	0.431396	cysH	Energy Metabolism	Sulfur metabolism
RCAP_rcc01594	0.0842212	0.999495	-0.261931	0.52981	-0.325755	0.451959	cysI	Energy Metabolism	Sulfur metabolism
RCAP_rcc01595	0.173328	0.999495	-0.332032	0.470955	-0.38663	0.43521	hypothetical protein	Unknown	Unknown
RCAP_rcc01596	0.167803	0.999495	-0.431946	0.465487	-0.765344	0.0925911	cobA1	Metabolism of Cofactors, Coenzymes and Vitamins	Cobalamin Biosynthesis
RCAP_rcc01597	0.099932	0.999495	-0.0940854	0.87133	-0.182245	0.781858	AsnC/Lrp family transcriptional regulator	Signal Transduction	Transcription Regulator
RCAP_rcc01598	0.0968258	0.999495	0.0991629	0.834219	0.122612	0.884757	tpiA	Carbohydrate Metabolism	Glycolysis / Gluconeogenesis
RCAP_rcc01599	0.0271815	0.999495	-0.153445	0.359774	-0.139996	0.583556	iscA	Energy Metabolism	Aerobic/Anaerobic Respiration
RCAP_rcc01600	0.0100496	0.999495	-0.261744	0.0289522	-0.11397	0.523173	nemA	Energy Metabolism	XXXXX
RCAP_rcc01601	-0.0673988	0.999495	-0.171482	0.316241	-0.25724	0.0874271	FeS assembly SUF system protein	Unknown	XXXXX
RCAP_rcc01602	0.039508	0.999495	0.00520462	0.9955	-0.0157791	0.995979	tgt	Translation, ribosomal structure and biogenesis	XXXXX
RCAP_rcc01603	-0.0159572	0.999495	-0.126954	0.60925	-0.195246	0.431884	hemolysin-III family protein	Trafficking and Secretion	Secretion
RCAP_rcc01604	-0.00858372	0.999495	-0.0315832	0.96955	0.0899169	0.947311	hypothetical protein	Unknown	Unknown
RCAP_rcc01605	0.108769	0.999495	0.0835517	0.914492	0.0161495	0.995979	thiamine monophosphate synthase	Metabolism of Cofactors, Coenzymes and Vitamins	Thiamine metabolism
RCAP_rcc01606	0.10876	0.999495	-0.135633	0.834498	-0.176122	0.856239	tRNA/rRNA methyltransferase, SpoU family	Translation, ribosomal structure and biogenesis	XXXXX
RCAP_rcc01607	-0.0202959	0.999495	0.0502259	0.954252	0.224428	0.763846	hypothetical protein	Unknown	Unknown
RCAP_rcc01608	0.0300578	0.999495	-0.120578	0.661877	0.122572	0.728778	cytochrome c oxidase assembly protein	Energy Metabolism	Aerobic/Anaerobic Respiration
RCAP_rcc01609	-0.00224222	0.999495	-0.257109	0.0274228	-0.131711	0.481132	cxp	Amino Acid Metabolism	XXXXX
RCAP_rcc01610	-0.0558406	0.999495	-0.229966	0.162991	-0.0850846	0.798185	hypothetical protein	Unknown	Unknown
RCAP_rcc01611	0.0698797	0.999495	-0.0022726	0.995534	0.0103949	0.994974	M48 family peptidase	Post-translational Modification, Assembly and Chaperones	Peptidase
RCAP_rcc01612	0.101761	0.999495	0.0944248	0.682608	0.0447541	0.935095	hypothetical protein	Unknown	Unknown
RCAP_rcc01613	0.0479668	0.999495	0.83576	4.04e-05	0.49287	0.0962431	hypothetical protein	Unknown	Unknown
RCAP_rcc01614	0.0350383	0.999495	-0.0316685	0.96955	-0.0946048	0.943702	metH4	Amino Acid Metabolism	XXXXX
RCAP_rcc01615	0.0421913	0.999495	0.0862042	0.928688	-0.0509351	0.984779	methylenetetrahydrofolate reductase	Energy Metabolism	Reductive carboxylate cycle (CO2 fixation)
RCAP_rcc01616	0.115959	0.999495	0.108172	0.912717	-0.0155292	0.995979	hypothetical protein	Unknown	Unknown
RCAP_rcc01617	-0.0158801	0.999495	-0.178631	0.696659	-0.145786	0.86378	gppA	Nucleotide Metabolism	Purine metabolism
RCAP_rcc01618	0.0620914	0.999495	-0.169601	0.732875	-0.279899	0.57222	rrmJ	Translation, ribosomal structure and biogenesis	XXXXX
RCAP_rcc01619	-0.0474116	0.999495	0.791567	0.000827715	0.41457	0.256036	Fis family transcriptional regulator	Signal Transduction	Transcription Regulator
RCAP_rcc01620	-0.0495764	0.999495	0.621807	0.206467	0.316881	0.665263	aldB	Carbohydrate Metabolism	Glycolysis / Gluconeogenesis
RCAP_rcc01621	-0.0334337	0.999495	0.206322	0.530193	-0.000431712	0.999861	mcpC	Motility	Chemotaxis
RCAP_rcc01622	0.0438762	0.999495	0.23156	0.447002	-0.0549704	0.953951	hypothetical protein	Unknown	Unknown
RCAP_rcc01623	0.00512902	0.999495	0.43643	0.160595	0.325767	0.441491	AraC family transcriptional regulator	Signal Transduction	Transcription Regulator
RCAP_rcc01624	0.225755	0.999495	0.329473	0.380924	0.368881	0.308105	miaA	Translation, ribosomal structure and biogenesis	XXXXX
RCAP_rcc01625	0.186061	0.999495	0.112094	0.732436	0.0593995	0.930881	pyrH	Xenobiotics Biodegradation and Metabolism	Drug metabolism - other enzymes
RCAP_rcc01626	0.185186	0.999495	0.0228388	0.962638	-0.0188099	0.990927	frr	Translation, ribosomal structure and biogenesis	XXXXX
RCAP_rcc01627	0.12168	0.999495	-0.0151289	0.965932	0.0521095	0.925709	uppS	Lipid transport and metabolism	XXXXXX
RCAP_rcc01628	0.00146175	0.999495	-0.116937	0.815259	0.0693161	0.930881	cdsA1	Signal Transduction	Transcription Regulator
RCAP_rcc01629	0.08009	0.999495	-0.116129	0.696836	-0.0425842	0.95381	dxr	Photosynthesis	Terpenoid backbone biosynthesis
RCAP_rcc01630	0.086959	0.999495	-0.043909	0.899788	-0.0531252	0.930881	M50 family peptidase	Post-translational Modification, Assembly and Chaperones	Peptidase
RCAP_rcc01631	0.0149088	0.999495	-0.0309052	0.933726	0.0217542	0.972879	hypothetical protein	Unknown	Unknown
RCAP_rcc01632	0.0142955	0.999495	-0.0389245	0.884248	0.050379	0.917654	yaeT	Cell Envelope Biosynthesis	Cell Wall Biosynthesis
RCAP_rcc01633	-0.0799137	0.999495	0.0905508	0.847853	0.27663	0.442464	outer membrane chaperone Skp family protein	Cell Envelope Biosynthesis	Cell Wall Biosynthesis
RCAP_rcc01634	0.199553	0.999495	-0.253433	0.446989	-0.22087	0.606161	fabZ	Lipid Metabolism	XXXXX
RCAP_rcc01635	0.112407	0.999495	-0.383451	0.110462	-0.274658	0.42808	lpxA	Glycan Biosynthesis and Metabolism	Lipopolysaccharide biosynthesis
RCAP_rcc01636	0.0713378	0.999495	-0.3228	0.421867	-0.145586	NA	hypothetical protein	Unknown	Unknown
RCAP_rcc01637	0.0285266	0.999495	-0.537147	0.0243597	-0.287514	0.465055	lpxB	Glycan Biosynthesis and Metabolism	Lipopolysaccharide biosynthesis
RCAP_rcc01638	0.0295852	0.999495	-0.394854	0.0148334	-0.171299	0.556409	LamB/YcsF family protein	Unknown	XXXXX
RCAP_rcc01639	-0.0805654	0.999495	-0.298515	0.131168	-0.0822445	0.898867	allophanate hydrolase subunit 2	Xenobiotics Biodegradation and Metabolism	Atrazine degradation
RCAP_rcc01640	0.0619115	0.999495	0.0432909	0.952292	0.273932	0.655859	allophanate hydrolase subunit 1	Xenobiotics Biodegradation and Metabolism	Atrazine degradation
RCAP_rcc01641	-0.0580211	0.999495	-0.0511419	0.922897	0.131409	0.825008	transglutaminase-like family protein	Amino Acid Metabolism	XXXXX
RCAP_rcc01642	-0.00158609	0.999495	-0.110814	0.570897	0.0498155	0.912954	hypothetical protein	Unknown	Unknown
RCAP_rcc01643	0.0348467	0.999495	-0.155818	0.626026	0.0165057	0.993476	transglutaminase-like family protein	Amino Acid Metabolism	XXXXX
RCAP_rcc01644	0.00153018	0.999495	1.15038	5.85e-10	0.273444	0.499851	FMN-binding domain-containing protein	Metabolism of Cofactors, Coenzymes and Vitamins	XXXXX
RCAP_rcc01645	0.0357256	0.999495	1.42969	1.25e-06	0.442913	0.421497	lipoprotein	Predicted Function	Unknown
RCAP_rcc01646	0.0192938	0.999495	1.42185	7.28e-05	0.358008	0.655859	cytochrome c domain-containing protein	Energy Metabolism	Aerobic/Anaerobic Respiration
RCAP_rcc01647	-0.0284514	0.999495	1.26103	0.00113881	0.349773	0.685649	ABC transporter periplasmic substrate-binding protein	Metal and Ion Transport	XXXXX
RCAP_rcc01648	-0.136766	0.999495	1.26422	1.62e-05	0.32681	0.627295	ABC transporter permease	Metal and Ion Transport	XXXXX
RCAP_rcc01649	-0.107859	0.999495	0.831928	0.0607972	0.261241	0.812933	ABC transporter ATP-binding protein	Metal and Ion Transport	XXXXX
RCAP_rcc01650	-0.0200397	0.999495	0.830143	0.0122763	0.0666451	0.964658	ABC transporter permease	Predicted Function	XXXXX
RCAP_rcc01651	-0.0530337	0.999495	1.45782	9.54e-06	0.467491	0.42549	ABC transporter ATP-binding protein	Predicted Function	XXXXX
RCAP_rcc01652	-0.0157851	0.999495	1.33299	0.00014505	0.315771	0.716777	hypothetical protein	Unknown	Unknown
RCAP_rcc01653	-0.0548907	0.999495	0.999775	0.0133004	0.0466598	0.985951	YVTN beta-propeller repeat family protein	Unknown	XXXXX
RCAP_rcc01654	0.0413991	0.999495	1.44452	9.27e-06	0.514892	0.349122	hypothetical protein	Unknown	Unknown
RCAP_rcc01655	-0.0260964	0.999495	1.28631	0.000425633	0.260485	0.807727	hypothetical protein	Unknown	Unknown
RCAP_rcc01656	-0.0181478	0.999495	1.39972	6.84e-05	0.260235	0.801483	cycA2	Energy Metabolism	Aerobic/Anaerobic Respiration
RCAP_rcc01657	0.0131389	0.999495	1.31402	2.38e-06	0.339635	0.570894	exaA2	Carbohydrate Metabolism	Glycolysis / Gluconeogenesis
RCAP_rcc01658	0.029218	0.999495	0.737156	0.00721404	0.124303	0.907802	two component LuxR family transcriptional regulator	Signal Transduction	Transcription Regulator
RCAP_rcc01659	0.0329833	0.999495	0.209144	0.636396	0.31725	0.437725	hypothetical protein	Unknown	Unknown
RCAP_rcc01660	-0.0949996	0.999495	-0.0299374	0.963364	0.0716088	0.94141	signal transduction histidine kinase	Signal Transduction	Kinase/Phosphorelay
RCAP_rcc01661	0.0934097	0.999495	0.18136	0.330445	-0.0295075	0.96362	trmU	Predicted Function	XXXXX
RCAP_rcc01662	0.0787902	0.999495	0.262483	0.672542	-0.00548871	0.9983	hypothetical protein	Unknown	Unknown
RCAP_rcc01663	0.0159035	0.999495	-0.146755	0.834219	0.036854	0.986183	ctrA	Signal Transduction	Transcription Regulator
RCAP_rcc01664	0.0106808	0.999495	-0.155514	0.673818	0.017167	0.993476	ligA	Replication, Recombination and Repair	XXXXX
RCAP_rcc01665	0.010516	0.999495	-0.160829	0.619877	-0.154026	0.70528	recG	Metabolism of Cofactors, Coenzymes and Vitamins	Folate biosynthesis
RCAP_rcc01666	0.157523	0.999495	-0.467555	0.0217396	-0.299556	0.300577	hypothetical protein	Unknown	Unknown
RCAP_rcc01667	0.0835822	0.999495	0.0292647	0.950936	0.0680589	0.919359	methyl-accepting chemotaxis sensory transducer	Motility	Chemotaxis
RCAP_rcc01668	0.058016	0.999495	0.42816	0.228514	0.30437	0.556409	hypothetical protein	Unknown	Unknown
RCAP_rcc01669	0.101786	0.999495	0.0816561	0.767033	0.0796072	0.887266	hisI	Amino Acid Metabolism	Histidine metabolism
RCAP_rcc01670	-0.190566	0.999495	-0.0935159	0.843894	0.146014	0.762576	hypothetical protein	Unknown	Unknown
RCAP_rcc01671	-0.0560505	0.999495	-0.00928651	0.984056	0.320644	0.150033	carbohydrate kinase	Carbohydrate Metabolism	XXXXX
RCAP_rcc01672	0.168755	0.999495	0.355892	0.167903	0.697815	0.000290984	YjeF-related family protein	Predicted Function	XXXXX
RCAP_rcc01673	0.0912261	0.999495	0.0885777	0.766628	0.12091	0.759435	glnB1	Signal Transduction	Transcription Regulator
RCAP_rcc01674	0.0203968	0.999495	0.117979	0.660949	0.12809	0.757325	glnA3	Carbohydrate Metabolism	Glyoxylate and dicarboxylate metabolism
RCAP_rcc01675	0.0850239	0.999495	-0.127365	0.808041	-0.0726399	0.941687	fabD	Lipid Metabolism	Fatty acid biosynthesis
RCAP_rcc01676	0.107476	0.999495	-0.0786239	0.894502	-0.0970758	0.916859	fabG	Lipid Metabolism	Biotin metabolism
RCAP_rcc01677	0.177797	0.999495	-0.0126797	0.987576	-0.0990731	0.925891	hypothetical protein	Unknown	Unknown
RCAP_rcc01678	0.0773936	0.999495	0.0196073	0.96955	0.0451164	0.960131	acpP1	Lipid Metabolism	XXXXX
RCAP_rcc01679	0.0525602	0.999495	0.228261	0.562088	0.177416	0.791619	ligT	Predicted Function	XXXXX
RCAP_rcc01680	0.136772	0.999495	-0.208724	0.494468	-0.140722	0.819722	fabF1	Lipid Metabolism	Biotin metabolism
RCAP_rcc01681	0.0777682	0.999495	-0.364326	0.0364039	-0.33013	0.1229	aminodeoxychorismate lyase	Unknown	XXXXX
RCAP_rcc01682	0.0157138	0.999495	-0.527799	0.215924	-0.399322	0.548554	hypothetical protein	Unknown	Unknown
RCAP_rcc01683	0.0540132	0.999495	-0.196928	0.772859	-0.166367	0.887266	terminase-like family protein	Predicted Function	XXXXX
RCAP_rcc01684	-0.0334143	0.999495	-1.40166	0.000102176	-1.18876	0.00059815	HK97 family phage portal protein	Replication, Recombination and Repair	Phage Interaction
RCAP_rcc01685	0.0500953	NA	-0.782242	0.0488057	-0.304068	NA	hypothetical protein	Unknown	Unknown
RCAP_rcc01686	-0.0604344	0.999495	-1.09357	0.0111342	-1.019	0.0118659	phage prohead protease	Replication, Recombination and Repair	Phage Interaction
RCAP_rcc01687	-0.0213788	0.999495	-1.49979	4.77e-13	-1.11622	6.87e-07	HK97 family phage major capsid protein	Replication, Recombination and Repair	Phage Interaction
RCAP_rcc01688	0.0719203	0.999495	-1.42831	0.000212751	-0.872617	0.0516002	hypothetical protein	Unknown	Unknown
RCAP_rcc01689	-0.124711	NA	-0.572719	0.148257	-0.286031	NA	hypothetical protein	Unknown	Unknown
RCAP_rcc01690	0.068085	NA	-0.624419	0.260605	-0.517149	NA	hypothetical protein	Unknown	Unknown
RCAP_rcc01691	-0.149507	0.999495	-1.01174	0.0238187	-0.752703	NA	TP901-1 family phage major tail protein	Replication, Recombination and Repair	Phage Interaction
RCAP_rcc01692	0.209477	NA	-0.0977103	0.872177	-0.16461	NA	hypothetical protein	Unknown	Unknown
RCAP_rcc01693	0.00284804	NA	-0.0987603	0.743547	-0.0489232	NA	hypothetical protein	Unknown	Unknown
RCAP_rcc01694	-0.212062	NA	-0.561011	0.350963	-0.444092	NA	hypothetical protein	Unknown	Unknown
RCAP_rcc01695	-0.0629075	NA	-0.686238	0.193586	-0.81541	NA	hypothetical protein	Unknown	Unknown
RCAP_rcc01696	-0.0737139	0.999495	-0.749243	0.124264	-0.578379	0.311184	hypothetical protein	Unknown	Unknown
RCAP_rcc01697	0.123553	NA	-0.0356404	0.974231	-0.0225254	NA	NlpC/P60 family phage cell wall peptidase	Replication, Recombination and Repair	Phage Interaction
RCAP_rcc01698	0.0061152	0.999495	-0.708599	0.0243597	-0.474461	0.245747	hypothetical protein	Unknown	Unknown
RCAP_rcc01699	0.0708771	NA	-0.147399	0.884548	0.115624	NA	hypothetical protein	Unknown	Unknown
RCAP_rcc01700	0.0334657	0.999495	-0.12843	0.562088	-0.109803	0.801441	cysE1	Energy Metabolism	Sulfur metabolism
RCAP_rcc01701	-0.105389	0.999495	-0.24604	0.122598	0.039212	0.957194	phospholipid/glycerol acyltransferase	Lipid Metabolism	Glycerophospholipid metabolism
RCAP_rcc01702	-0.00747594	0.999495	0.0553316	0.901409	-0.110313	0.884778	cdsA2	Signal Transduction	Transcription Regulator
RCAP_rcc01703	0.0409201	0.999495	1.49344	3.69e-18	-0.301813	0.445393	pdhC	Carbohydrate Metabolism	TCA Cycle
RCAP_rcc01704	0.0534979	0.999495	1.48651	2.29e-14	-0.280543	0.59593	pdhB	Carbohydrate Metabolism	TCA Cycle
RCAP_rcc01705	0.0813745	0.999495	1.55466	2.44e-14	-0.150583	0.884778	pdhA	Carbohydrate Metabolism	TCA Cycle
RCAP_rcc01706	-0.0528081	0.999495	-0.0762694	0.87133	-0.0143457	0.993476	septum formation initiator	Predicted Function	XXXXX
RCAP_rcc01707	0.159958	0.999495	0.0329211	0.956468	0.0461944	0.963462	fda	Carbohydrate Metabolism	Glycolysis / Gluconeogenesis
RCAP_rcc01708	0.201547	0.999495	0.073683	0.816389	0.0176711	0.993229	pgk	Carbohydrate Metabolism	Glycolysis / Gluconeogenesis
RCAP_rcc01709	0.227512	0.76176	-0.194401	0.284258	-0.221303	0.314838	ppiA	Post-translational Modification, Assembly and Chaperones	XXXXX
RCAP_rcc01710	0.129287	0.999495	-0.23457	0.0611628	-0.179095	0.238118	ppiB	Post-translational Modification, Assembly and Chaperones	XXXXX
RCAP_rcc01711	0.14179	0.999495	0.0429972	0.934962	-0.0318391	0.981269	tyrS	Translation, ribosomal structure and biogenesis	Aminoacyl-tRNA biosynthesis
RCAP_rcc01712	0.00841701	0.999495	0.178306	0.635587	0.30237	0.373203	anmK	Cell Envelope Biosynthesis	Cell Wall Biosynthesis
RCAP_rcc01713	0.207453	0.999495	0.250043	0.0542677	0.0396204	0.941687	lipoprotein	Predicted Function	Unknown
RCAP_rcc01714	0.0103056	0.999495	0.148786	0.633765	0.243968	0.486669	hypothetical protein	Unknown	Unknown
RCAP_rcc01715	0.118925	0.999495	0.00703575	0.990854	0.0461684	0.953951	eno	Carbohydrate Metabolism	Glycolysis / Gluconeogenesis
RCAP_rcc01716	-0.132046	0.999495	0.574259	6.66e-08	0.319473	0.16378	hypothetical protein	Unknown	Unknown
RCAP_rcc01717	-0.0834739	0.999495	0.097119	0.753353	0.00847524	0.995979	hypothetical protein	Unknown	Unknown
RCAP_rcc01718	-0.0566852	0.999495	-0.227666	0.0772541	-0.151019	0.461586	rihA	Metabolism of Cofactors, Coenzymes and Vitamins	Nicotinate and nicotinamide metabolism
RCAP_rcc01719	0.0809368	0.999495	-0.372272	0.344587	-0.215282	0.766901	ABC transporter ATP-binding protein	Predicted Function	XXXXX
RCAP_rcc01720	0.0900396	0.999495	-0.165692	0.752753	-0.168959	0.828894	ndk	Nucleotide Metabolism	Pyrimidine metabolism
RCAP_rcc01721	-0.0683481	0.999495	0.0606219	0.910661	0.403305	0.116626	TfoX domain-containing protein	Unknown	XXXXX
RCAP_rcc01722	-0.121036	0.999495	0.160587	0.666272	-0.114084	0.856257	BadM/Rrf2 family transcriptional regulator	Signal Transduction	Transcription Regulator
RCAP_rcc01723	-0.105042	0.999495	0.198701	0.674759	0.348002	0.41945	ccpA	Energy Metabolism	Aerobic/Anaerobic Respiration
RCAP_rcc01724	0.0167554	0.999495	0.092671	0.899254	0.138226	0.899859	speB1	Amino Acid Metabolism	Arginine and proline metabolism
RCAP_rcc01725	0.0511761	0.999495	-0.13822	0.379226	-0.225624	0.245747	hypothetical protein	Unknown	Unknown
RCAP_rcc01726	-0.0401485	0.999495	-0.0722716	0.845106	-0.0423791	0.942344	mcpH	Motility	Chemotaxis
RCAP_rcc01727	0.0794326	0.999495	0.271901	0.362848	0.241007	0.550846	pyrD1	Nucleotide Metabolism	XXXXX
RCAP_rcc01728	-0.206925	0.999495	-0.126948	0.658751	0.252096	0.313474	nifJ	Energy Metabolism	Nitrogen metabolism
RCAP_rcc01729	-0.225768	0.999495	-0.197096	0.471301	0.238565	0.446106	pyridine nucleotide-disulfide oxidoreductase	Sulfur Metabolism	XXXXX
RCAP_rcc01730	0.0536932	0.999495	-0.0314263	0.943471	-0.0703878	0.910917	U32 family peptidase	Post-translational Modification, Assembly and Chaperones	Peptidase
RCAP_rcc01731	0.0891221	0.999495	0.00398106	0.994208	-0.0672212	0.919997	U32 family peptidase	Post-translational Modification, Assembly and Chaperones	Peptidase
RCAP_rcc01732	0.120773	0.999495	0.102395	0.808041	0.0228352	0.985951	hypothetical protein	Unknown	Unknown
RCAP_rcc01733	0.119523	0.999495	0.0440252	0.926536	-0.11999	0.821793	ubiD	Photosynthesis	Biosynthesis of Ubiquinone
RCAP_rcc01734	0.0260338	0.999495	0.0160916	0.973387	-0.0517034	0.949527	ubiX	Photosynthesis	Biosynthesis of Ubiquinone
RCAP_rcc01735	0.0813876	0.999495	-0.00417677	0.99351	0.0549134	0.928513	NnrS family protein	Energy Metabolism	Nitrogen Metabolism
RCAP_rcc01736	0.0203788	0.999495	-0.0408937	0.951546	0.0880641	0.926339	acyltransferase	Unknown	XXXXX
RCAP_rcc01737	0.181527	0.999495	0.00250377	0.995862	0.264306	0.570228	oxyR	Transcription	XXXXX
RCAP_rcc01738	-0.307461	0.999495	0.558721	0.146783	0.75225	0.0282204	katG	Energy Metabolism	XXXXXX
RCAP_rcc01739	0.122071	0.999495	0.082575	0.847853	0.0146649	0.993476	hypothetical protein	Unknown	Unknown
RCAP_rcc01740	0.0584879	0.999495	-0.137479	0.830776	-0.11271	0.91961	ABC transporter ATP-binding protein	Predicted Function	XXXXX
RCAP_rcc01741	-0.0565002	0.999495	-0.336138	0.0614729	-0.279966	0.135098	hypothetical protein	Unknown	Unknown
RCAP_rcc01742	-0.185959	0.999495	-0.097574	0.806406	-0.0122274	0.993556	mcr	Lipid Metabolism	Primary bile acid biosynthesis
RCAP_rcc01743	0.256244	0.311802	-0.151739	0.570897	-0.00630178	0.995979	DSBA family oxidoreductase	Post-translational Modification, Assembly and Chaperones	XXXXX
RCAP_rcc01744	0.0808532	0.999495	-0.120443	0.8986	-0.143496	0.920202	class I aminotransferase	Amino Acid Metabolism	Valine, leucine and isoleucine biosynthesis
RCAP_rcc01745	-0.115129	0.999495	-0.171358	0.574713	0.207889	0.357087	amiC	Cell Envelope Biosynthesis	Cell Wall Biosynthesis
RCAP_rcc01746	-0.128868	0.999495	-0.271982	0.414392	-0.0157852	0.995923	hypothetical protein	Unknown	Unknown
RCAP_rcc01747	-0.0456049	0.999495	0.227224	0.47958	0.0945817	0.899903	actP1	Amino Acid Metabolism	XXXXX
RCAP_rcc01748	0.144039	0.999495	0.146834	0.668115	0.179219	0.72804	rsmB2	Translation, ribosomal structure and biogenesis	XXXXX
RCAP_rcc01749	0.030735	0.999495	-0.37123	0.000551102	-0.051298	0.898867	signal transduction histidine kinase	Signal Transduction	Kinase/Phosphorelay
RCAP_rcc01750	0.0636539	0.999495	0.0565823	0.912726	0.123919	0.878139	hypothetical protein	Unknown	Unknown
RCAP_rcc01751	0.0683428	0.999495	-0.0121448	0.97601	0.024603	0.975803	recA	Replication, Recombination and Repair	Recombination
RCAP_rcc01752	0.107048	0.999495	0.206402	0.261978	0.112254	0.776172	alaS	Translation, ribosomal structure and biogenesis	Aminoacyl-tRNA biosynthesis
RCAP_rcc01753	0.00848364	0.999495	-0.0956138	0.82836	-0.0892454	0.901823	hypothetical protein	Unknown	Unknown
RCAP_rcc01754	-0.0284479	0.999495	0.127721	0.718544	0.160359	0.719223	class II glutamine amidotransferase	Predicted Function	XXXXX
RCAP_rcc01755	-0.145217	0.999495	-0.069594	0.82836	0.0998235	0.855784	cysS	Translation, ribosomal structure and biogenesis	Aminoacyl-tRNA biosynthesis
RCAP_rcc01756	-0.0127534	0.999495	-0.00769967	0.982436	0.0230974	0.976345	2-isopropylmalate synthase/homocitrate synthase	Amino Acid Metabolism	Valine, leucine and isoleucine biosynthesis
RCAP_rcc01757	-0.0138251	0.999495	0.384691	0.414392	0.593806	0.0615153	phytoene synthase	Predicted Function	XXXXX
RCAP_rcc01758	-0.193376	0.999495	-0.157489	0.804058	-0.214779	0.490455	mcpA2	Motility	Chemotaxis
RCAP_rcc01759	0.00790864	0.999495	0.252081	0.684588	-0.0382267	0.984779	cheB2	Signal Transduction	Transcription Regulator
RCAP_rcc01760	0.0706761	0.999495	0.0398219	0.963364	0.0325813	0.985951	cheD	Motility	Chemotaxis
RCAP_rcc01761	-0.0270165	0.999495	0.267945	0.590544	0.00291809	0.998953	hypothetical protein	Unknown	Unknown
RCAP_rcc01762	-0.0082816	0.999495	0.0686666	0.943211	-0.206657	0.825008	cheY2	Motility	Chemotaxis
RCAP_rcc01763	-0.115085	0.999495	0.146915	0.837123	-0.195406	0.613581	cheR3	Motility	Chemotaxis
RCAP_rcc01764	0.0569305	0.999495	0.453993	0.359774	0.162836	0.879895	cheW2	Motility	Chemotaxis
RCAP_rcc01765	-0.163299	0.999495	0.433294	0.482729	-0.0373151	0.972879	cheA2	Motility	Chemotaxis
RCAP_rcc01766	0.00065009	0.999495	0.415996	0.544138	-0.10281	0.929007	cheY3	Motility	Chemotaxis
RCAP_rcc01767	-0.229498	0.999495	-0.0328074	0.959801	-0.0996876	0.855784	cheX	Motility	Chemotaxis
RCAP_rcc01768	-0.0523359	0.999495	0.0889596	0.858501	0.360095	0.168968	glk	Carbohydrate Metabolism	Glycolysis / Gluconeogenesis
RCAP_rcc01769	-0.0445558	0.999495	-0.0622858	0.926071	0.173137	0.792016	bglA	Energy Metabolism	Phenylpropanoid biosynthesis
RCAP_rcc01770	-0.0489855	0.999495	-0.0461367	0.939556	0.244145	0.585731	LacI family transcriptional regulator	Signal Transduction	Transcription Regulator
RCAP_rcc01771	-0.0108583	0.999495	-0.00155447	0.998424	0.104276	0.932903	aglE	Carbohydrate Metabolism	XXXXX
RCAP_rcc01772	-0.0673988	0.999495	-0.097068	0.8986	0.0108754	0.996222	aglF	Metal and Ion Transport	XXXXX
RCAP_rcc01773	-0.0504985	0.999495	-0.0684857	0.930439	-0.0207595	0.994515	aglG	Metal and Ion Transport	XXXXX
RCAP_rcc01774	-0.0602692	0.999495	0.0405243	0.962638	0.0948174	0.939766	aglA	Carbohydrate Metabolism	Galactose Metabolism
RCAP_rcc01775	-0.092377	0.999495	0.00931162	0.99351	0.0887354	0.946585	aglK	Amino Acid Metabolism	Amino Acid Transport
RCAP_rcc01776	-0.0237764	0.999495	-0.0548517	0.956146	-0.0172322	0.995979	trimethylamine methyltransferase	Predicted Function	XXXXX
RCAP_rcc01777	-0.0630568	0.999495	-0.309975	0.0961924	-0.246561	0.23655	dusA	Translation, ribosomal structure and biogenesis	XXXXX
RCAP_rcc01778	-0.00281694	0.999495	-0.242547	0.447002	-0.144461	0.778952	hypothetical protein	Unknown	Unknown
RCAP_rcc01779	0.11017	0.999495	-0.140656	0.587316	-0.0941635	0.825008	MazG family protein	Nucleotide Metabolism	Pyrimidine metabolism
RCAP_rcc01780	0.0335837	0.999495	-0.0778673	0.808041	-0.0299758	0.96362	M20 family peptidase	Post-translational Modification, Assembly and Chaperones	Peptidase
RCAP_rcc01781	0.221799	0.999495	0.106173	0.700796	0.0685423	0.915287	yajC	Trafficking and Secretion	Trafficing
RCAP_rcc01782	0.0722531	0.999495	-0.00750588	0.984056	0.0100765	0.993556	secD	Trafficking and Secretion	Secretion
RCAP_rcc01783	0.0565421	0.999495	-0.113842	0.610418	-0.116446	0.686155	secF	Trafficking and Secretion	Secretion
RCAP_rcc01784	0.0742278	0.999495	0.110063	0.804058	0.259466	0.488031	hypothetical protein	Unknown	Unknown
RCAP_rcc01785	0.00302668	0.999495	0.0530955	0.926536	0.207814	0.689799	ccmA	Energy Metabolism	Cytochrome Biogenesis
RCAP_rcc01786	0.0840866	0.999495	-0.133465	0.494468	-0.0829051	0.860153	ccmB	Energy Metabolism	Cytochrome Biogenesis
RCAP_rcc01787	0.0816852	0.999495	0.181702	0.449398	0.11491	0.825008	ccmC	Energy Metabolism	Cytochrome Biogenesis
RCAP_rcc01788	0.0134612	0.999495	0.0815135	0.83184	0.153534	0.706913	ccmD	Energy Metabolism	Cytochrome Biogenesis
RCAP_rcc01789	-0.0285098	0.999495	0.10512	0.747195	0.0854721	0.887266	ccmG	Energy Metabolism	Cytochrome Biogenesis
RCAP_rcc01790	-0.00718478	0.999495	-0.0602159	0.791737	-0.0260575	0.957194	hpt	Xenobiotics Biodegradation and Metabolism	Drug metabolism - other enzymes
RCAP_rcc01791	-0.0510315	0.999495	-0.146624	0.759084	-0.127341	0.884778	cyclase/dehydrase	Lipid Metabolism	XXXXX
RCAP_rcc01792	0.0609974	0.999495	-0.404575	0.131168	-0.141321	0.825008	amt	Metal and Ion Transport	XXXXX
RCAP_rcc01793	0.108041	0.999495	-0.351016	0.0756557	-0.232266	0.395275	cinA domain-containing protein	Metabolism of Cofactors, Coenzymes and Vitamins	Nicotinate and nicotinamide metabolism
RCAP_rcc01794	0.0613425	0.999495	-0.116998	0.75721	0.0594825	0.942344	pgpA	Lipid Metabolism	Glycerophospholipid metabolism
RCAP_rcc01795	0.123944	0.999495	-0.0615479	0.871715	-0.0121534	0.993476	ispDF	Lipid	Terpenoid backbone biosynthesis
RCAP_rcc01796	0.0887963	0.999495	0.00263236	0.995534	0.192925	0.627295	dusB	Translation, ribosomal structure and biogenesis	XXXXX
RCAP_rcc01797	0.0367879	0.999495	-0.209806	0.373911	-0.0631035	0.926339	ntrB	Signal Transduction	Kinase/Phosphorelay
RCAP_rcc01798	0.0832902	0.999495	-0.0452397	0.926071	-0.073576	0.916859	ntrC	Signal Transduction	Transcription Regulator
RCAP_rcc01799	-0.0131188	0.999495	-0.131282	0.517394	-0.0388164	0.933481	ntrY	Signal Transduction	Kinase/Phosphorelay
RCAP_rcc01800	-0.0158946	0.999495	-0.155457	0.512308	-0.0969334	0.856552	ntrX	Signal Transduction	Transcription Regulator
RCAP_rcc01801	0.161796	0.999495	-0.0848026	0.843894	-0.0369285	0.967945	hfq	Signal Transduction	Kinase/Phosphorelay
RCAP_rcc01802	0.0217251	0.999495	-0.292602	0.0344802	-0.213916	0.327476	hflX	Predicted Function	XXXXX
RCAP_rcc01803	0.0477076	0.999495	-0.166622	0.774299	-0.0762649	0.951159	quiP	Predicted Function	XXXXX
RCAP_rcc01804	0.00434715	0.999495	0.0967121	0.825242	0.0418878	0.96362	garR	Carbohydrate Metabolism	Glyoxylate and dicarboxylate metabolism
RCAP_rcc01805	0.11516	0.999495	0.323297	0.0117318	0.227331	0.363084	ssb1	Replication, Recombination and Repair	XXXXX
RCAP_rcc01806	0.0631262	0.999495	-0.297329	0.157886	-0.0413097	0.96402	transglycosylase, Slt family	Cell Envelope Biosynthesis	Cell Wall Biosynthesis
RCAP_rcc01807	0.193752	0.999495	-0.592176	6.66e-08	-0.314015	0.0611791	hypothetical protein	Unknown	Unknown
RCAP_rcc01808	0.160126	0.999495	-0.100336	0.75721	-0.0707824	0.919425	hemB	Metabolism of Cofactors, Coenzymes and Vitamins	Heme Biosynthesis
RCAP_rcc01809	0.0340821	0.999495	-0.0862121	0.808745	0.0186862	0.985909	hypothetical protein	Unknown	Unknown
RCAP_rcc01810	0.0760022	0.999495	-0.124913	0.661877	-0.279708	0.198044	mfd	Replication, Recombination and Repair	Repair
RCAP_rcc01811	0.0417149	0.999495	-0.107456	0.644982	-0.063572	0.898867	major facilitator superfamily protein	Metal and Ion Transport	XXXXX
RCAP_rcc01812	0.028924	0.999495	-0.1952	0.610007	-0.0926296	0.917772	DSBA family oxidoreductase	Secondary metabolites biosynthesis, transport, and catabolism	XXXXX
RCAP_rcc01813	0.0576868	0.999495	-0.249446	0.424571	-0.106175	0.888189	AMP-dependent synthetase and ligase	Energy Metabolism	Reductive carboxylate cycle (CO2 fixation)
RCAP_rcc01814	0.0978706	0.999495	0.00945588	0.979344	0.0214983	0.984104	hypothetical protein	Unknown	Unknown
RCAP_rcc01815	0.0107991	0.999495	-0.172389	0.649556	-0.0661698	0.939135	ecnB	Predicted Function	XXXXX
RCAP_rcc01816	0.0814292	0.999495	0.137716	0.643912	0.0233021	0.985909	family 5 extracellular solute-binding protein	Amino Acid Metabolism	Amino Acid Transport
RCAP_rcc01817	0.134801	0.999495	0.440127	0.000946664	-0.0695606	0.882783	bdhA	Carbohydrate Metabolism	Butanoate metabolism
RCAP_rcc01818	0.187233	0.999495	-0.31052	0.186795	-0.37437	0.121596	hypothetical protein	Unknown	Unknown
RCAP_rcc01819	0.167982	0.999495	-0.590864	0.0847928	-0.300382	0.607311	indigoidine synthase A like protein family	Secondary metabolites biosynthesis, transport, and catabolism	XXXXX
RCAP_rcc01820	0.175438	0.999495	-0.536941	0.140933	-0.162194	0.882612	carbohydrate/purine kinase	Signal Transduction	Kinase/Phosphorelay
RCAP_rcc01821	0.10273	0.999495	-0.00475023	0.995534	-0.150421	0.919285	rpsB	Translation, ribosomal structure and biogenesis	XXXXX
RCAP_rcc01822	0.108459	0.999495	-0.0806814	0.933082	-0.122508	0.930881	tsf	Translation, ribosomal structure and biogenesis	XXXXX
RCAP_rcc01823	0.0514001	0.999495	-0.317857	0.00443769	-0.175945	0.241361	LuxR family autoinducer-binding transcriptional regulator	Signal Transduction	Transcription Regulator
RCAP_rcc01824	0.260144	0.80107	-0.222583	0.17202	-0.0984569	0.801483	hypothetical protein	Unknown	Unknown
RCAP_rcc01825	-0.0711819	0.999495	0.06052	0.855312	-0.0800702	0.903166	HAD superfamily hydrolase	Predicted Function	XXXXX
RCAP_rcc01826	-0.00948645	0.999495	0.11516	0.719596	-0.0146245	0.993476	gph3	Carbohydrate Metabolism	Glyoxylate and dicarboxylate metabolism
RCAP_rcc01827	-0.06065	0.999495	0.0809939	0.768769	-0.0662723	0.922203	AhpC/TSA family protein	Post-translational Modification, Assembly and Chaperones	XXXXX
RCAP_rcc01828	0.0566076	0.999495	0.19095	0.217967	0.126607	0.637701	rpe1	Carbohydrate Metabolism	Pentose and glucuronate interconversions
RCAP_rcc01829	-0.120774	0.999495	0.482744	0.263232	0.234686	0.792016	cbbM	Energy Metabolism	Carbon fixation in photosynthetic organisms
RCAP_rcc01830	-0.101229	0.999495	0.522347	0.230417	0.252226	0.768948	fba	Carbohydrate Metabolism	Glycolysis / Gluconeogenesis
RCAP_rcc01831	-0.0951966	0.999495	0.623578	0.136817	0.366644	0.583556	gap1	Carbohydrate Metabolism	Glycolysis / Gluconeogenesis
RCAP_rcc01832	-0.11476	0.999495	0.678976	0.144378	0.361915	0.637701	tkt1	Carbohydrate Metabolism	Pentose phosphate pathway
RCAP_rcc01833	-0.178257	0.999495	0.462435	0.2525	0.133907	0.914549	cbbP	Energy Metabolism	Carbon fixation in photosynthetic organisms
RCAP_rcc01834	-0.0372086	0.999495	0.428909	0.298819	0.102382	0.930881	fbp	Carbohydrate Metabolism	Glycolysis / Gluconeogenesis
RCAP_rcc01835	0.0851713	0.999495	-0.0159426	0.974421	-0.0384537	0.967945	cbbR2	Signal Transduction	Transcription Regulator
RCAP_rcc01836	-0.012967	0.999495	-0.0706186	0.8986	-0.031704	0.985909	qor	Energy Metabolism	XXXXX
RCAP_rcc01837	0.188944	0.999495	-0.203444	0.480356	-0.275298	0.412703	pgm	Carbohydrate Metabolism	Glycolysis / Gluconeogenesis
RCAP_rcc01838	0.146941	0.999495	-0.31253	0.0413808	-0.344234	0.0932646	glgX	Glycan Biosynthesis and Metabolism	Glycosaminoglycan degradation
RCAP_rcc01839	0.155593	0.999495	-0.239717	0.273584	-0.262376	0.31526	glgA	Carbohydrate Metabolism	Starch and sucrose metabolism
RCAP_rcc01840	0.186128	0.999495	-0.177975	0.589381	-0.262562	0.445393	glgC	Carbohydrate Metabolism	Amino sugar and nucleotide sugar metabolism
RCAP_rcc01841	0.189343	0.999495	-0.250558	0.171578	-0.326887	0.140994	glgB	Carbohydrate Metabolism	Starch and sucrose metabolism
RCAP_rcc01842	0.170418	0.999495	-0.27167	0.196374	-0.286359	0.216193	glgP	Carbohydrate Metabolism	Starch and sucrose metabolism
RCAP_rcc01843	0.148084	0.999495	-0.178282	0.572283	-0.166023	0.670914	family 13 glycosyl hydrolase	Carbohydrate Metabolism	Galactose Metabolism
RCAP_rcc01844	0.110466	0.999495	-0.155532	0.615043	-0.0287908	0.964376	sensor histidine kinase	Signal Transduction	Kinase/Phosphorelay
RCAP_rcc01845	0.0636081	0.999495	0.281446	0.214911	0.164239	0.625986	hypothetical protein	Unknown	Unknown
RCAP_rcc01846	0.125634	0.999495	0.144984	0.561599	0.0137961	0.993476	transferase hexapeptide repeat family protein	Predicted Function	XXXXX
RCAP_rcc01847	0.145677	0.999495	0.0695975	0.8986	-0.129931	0.860153	gmk	Nucleotide Metabolism	Purine metabolism
RCAP_rcc01848	0.185523	0.999495	0.00347543	0.9955	-0.164704	0.763846	yicC	Unknown	XXXXX
RCAP_rcc01849	-0.0480639	0.999495	0.312033	0.161407	0.246839	0.33644	hypothetical protein	Unknown	Unknown
RCAP_rcc01850	0.15722	0.999495	0.110426	0.835686	0.0168746	0.993556	aroF	Amino Acid Metabolism	Phenylalanine, tyrosine and tryptophan biosynthesis
RCAP_rcc01851	0.182432	0.999495	-0.0572558	0.824498	-0.225417	0.196541	AraC family transcriptional regulator	Signal Transduction	Transcription Regulator
RCAP_rcc01852	0.0187345	0.999495	-0.345399	0.295348	-0.120846	0.888189	livK1	Amino Acid Metabolism	Amino Acid Transport
RCAP_rcc01853	0.185278	0.999495	-1.05337	5.47e-06	-0.804938	0.00117261	livG1	Amino Acid Metabolism	Amino Acid Transport
RCAP_rcc01854	0.162152	0.999495	-1.11094	0.000636535	-0.720796	0.0619326	livF1	Amino Acid Metabolism	Amino Acid Transport
RCAP_rcc01855	0.188873	0.999495	-1.02474	0.0027058	-0.679678	0.113388	hypothetical protein	Unknown	Unknown
RCAP_rcc01856	0.169712	0.999495	-0.894315	0.00430239	-0.550093	0.195283	livH1	Amino Acid Metabolism	Amino Acid Transport
RCAP_rcc01857	0.166345	0.999495	-0.762982	0.0151169	-0.514575	0.219183	livM1	Amino Acid Metabolism	Amino Acid Transport
RCAP_rcc01858	0.126937	0.999495	0.199922	0.58714	0.0373063	0.973923	guaA1	Xenobiotics Biodegradation and Metabolism	Drug metabolism - other enzymes
RCAP_rcc01859	0.0989551	0.999495	0.152264	0.558499	0.0623087	0.919425	aroB	Amino Acid Metabolism	Phenylalanine, tyrosine and tryptophan biosynthesis
RCAP_rcc01860	0.0660589	0.999495	0.248845	0.486519	0.165383	0.793562	aroK	Amino Acid Metabolism	Phenylalanine, tyrosine and tryptophan biosynthesis
RCAP_rcc01861	-0.026293	0.999495	0.161936	0.570897	0.248516	0.306188	hypothetical protein	Unknown	Unknown
RCAP_rcc01862	-0.147967	0.999495	0.141609	0.66726	0.137319	0.721548	xerD	Replication, Recombination and Repair	Recombination
RCAP_rcc01863	0.019201	0.999495	0.000747677	0.998298	0.0498223	0.926774	hypothetical protein	Unknown	Unknown
RCAP_rcc01864	0.143574	0.999495	-0.0337266	0.943694	-0.0650296	0.929007	lipA	Metabolism of Cofactors, Coenzymes and Vitamins	XXXXX
RCAP_rcc01865	-0.0367847	0.999495	-0.503053	0.222565	-0.158295	0.889454	hypothetical protein	Unknown	Unknown
RCAP_rcc01866	0.0232668	0.999495	-0.109271	0.854267	0.0746011	0.951135	hypothetical protein	Unknown	Unknown
RCAP_rcc01867	0.118999	0.999495	0.0466966	0.887965	-0.00592976	0.995979	hypothetical protein	Unknown	Unknown
RCAP_rcc01868	0.199365	NA	-0.208063	0.823575	-0.00851583	NA	hypothetical protein	Unknown	Unknown
RCAP_rcc01869	0.0471195	0.999495	0.056068	0.907654	0.121404	0.845887	invasion associated locus B family protein	Predicted Function	XXXXX
RCAP_rcc01870	0.079326	0.999495	-0.316318	0.111173	-0.24993	0.373203	fabF2	Lipid Metabolism	Biotin metabolism
RCAP_rcc01871	0.0282543	0.999495	-0.539403	0.000182232	-0.461608	0.00324406	acpP2	Predicted Function	XXXXX
RCAP_rcc01872	0.111708	0.999495	-0.361433	0.0542624	-0.22261	0.442741	lpxD	Cell Envelope Biosynthesis	Cell Wall Biosynthesis
RCAP_rcc01873	0.153181	0.999495	-0.329405	0.0728267	-0.17634	0.496317	peptidoglycan-binding domain 1 protein	Unknown	XXXXX
RCAP_rcc01874	0.149222	0.999495	-0.104542	0.623202	-0.013694	0.993476	hypothetical protein	Unknown	Unknown
RCAP_rcc01875	-0.0581919	0.999495	-0.000785079	0.998298	-0.111165	0.812933	sufS1	Metabolism of Cofactors, Coenzymes and Vitamins	Thiamine metabolism
RCAP_rcc01876	-0.110121	0.999495	0.136215	0.462271	0.0126198	0.993476	hypothetical protein	Unknown	Unknown
RCAP_rcc01877	-0.110926	0.999495	0.152465	0.561599	0.0206242	0.985909	hypothetical protein	Unknown	Unknown
RCAP_rcc01878	-0.0561398	0.999495	0.126226	0.718066	-0.0363311	0.968284	sufD	Post-translational Modification, Assembly and Chaperones	XXXXX
RCAP_rcc01879	0.000185465	0.999495	0.122016	0.754529	-0.0907341	0.908275	sufC	Post-translational Modification, Assembly and Chaperones	XXXXX
RCAP_rcc01880	-0.106717	0.999495	0.0396476	0.928688	-0.127503	0.733278	hypothetical protein	Unknown	Unknown
RCAP_rcc01881	-0.0516235	0.999495	0.0589632	0.864469	-0.182661	0.427133	sufB	Post-translational Modification, Assembly and Chaperones	XXXXX
RCAP_rcc01882	0.101191	0.999495	0.0519129	0.858765	-0.0954773	0.812933	iscS	Metabolism of Cofactors, Coenzymes and Vitamins	Thiamine metabolism
RCAP_rcc01883	0.0220991	0.999495	0.203214	0.305928	0.0189095	0.993476	iscR	Transcription	XXXXX
RCAP_rcc01884	0.0958063	0.999495	0.191463	0.479121	-0.132264	0.816302	alpha/beta fold family hydrolase	Predicted Function	XXXXX
RCAP_rcc01885	-0.0315278	0.999495	0.203402	0.486446	0.000701597	0.999565	hypothetical protein	Unknown	Unknown
RCAP_rcc01886	0.0468933	0.999495	0.173497	0.572574	-0.0709365	0.914549	metal dependent phosphohydrolase	Predicted Function	XXXXX
RCAP_rcc01887	0.187202	0.658708	0.00205661	0.9955	-0.107504	0.719724	icd	Carbohydrate Metabolism	TCA Cycle
RCAP_rcc01888	0.357775	0.666964	-0.432906	0.0435566	-0.157485	0.750785	hypothetical protein	Unknown	Unknown
RCAP_rcc01889	0.0843067	0.999495	0.0533756	0.928688	0.0327344	0.984779	hypothetical protein	Unknown	Unknown
RCAP_rcc01890	0.0338256	0.999495	0.174868	0.54256	-0.0847069	0.906708	hypothetical protein	Unknown	Unknown
RCAP_rcc01891	0.0555435	0.999495	-0.227653	0.228139	-0.218894	0.437617	emrE	Metal and Ion Transport	XXXXX
RCAP_rcc01892	0.0732722	0.999495	-0.0578289	0.928688	-0.148882	0.86002	typA	Signal Transduction	Kinase/Phosphorelay
RCAP_rcc01893	-0.00138123	0.999495	0.150492	0.678248	0.118879	0.860153	potG1	Amino Acid Metabolism	Amino Acid Transport
RCAP_rcc01894	0.0117488	0.999495	0.0712196	0.889783	0.0320528	0.98232	potI2	Metal and Ion Transport	XXXXX
RCAP_rcc01895	0.11424	0.999495	0.245937	0.467625	0.137083	0.856648	potH1	Metal and Ion Transport	XXXXX
RCAP_rcc01896	-0.278877	0.999495	-0.403344	0.17191	-0.0511432	0.961548	GntR family transcriptional regulator	Signal Transduction	Transcription Regulator
RCAP_rcc01897	-0.24966	0.999495	0.648553	0.110485	0.622423	0.206641	hypothetical protein	Unknown	Unknown
RCAP_rcc01898	-0.0525826	0.999495	0.0604724	0.845106	0.147272	0.61308	hypothetical protein	Unknown	Unknown
RCAP_rcc01899	-0.179273	0.999495	0.381874	0.0162145	0.371035	0.0543253	hypothetical protein	Unknown	Unknown
RCAP_rcc01900	-0.0839957	0.999495	0.879507	6.65e-05	0.318072	0.422083	hemolysin-type calcium-binding repeat family protein	Trafficking and Secretion	Secretion
RCAP_rcc01901	0.0096538	0.999495	-0.0968024	0.789454	-0.0185993	0.985909	polyphosphate kinase 2 domain-containing protein	Energy Metabolism	Oxidative phosphorylation
RCAP_rcc01902	-0.0148999	0.999495	-0.192336	0.540104	-0.0992755	0.891817	TetR family transcriptional regulator	Signal Transduction	Transcription Regulator
RCAP_rcc01903	-0.00851253	0.999495	-0.242149	0.284258	-0.0577794	0.926339	lysine exporter protein (LYSE/YGGA)	Unknown	XXXXX
RCAP_rcc01904	0.107151	0.999495	-0.0655128	0.928688	0.113527	0.917654	AsnC/Lrp family transcriptional regulator	Signal Transduction	Transcription Regulator
RCAP_rcc01905	0.166023	0.999495	0.00404865	0.995534	-0.0121692	0.995979	IS4 family transposase	Replication, Recombination and Repair	Recombination
RCAP_rcc01906	-0.0500902	0.999495	-0.056498	0.842507	0.0757404	0.855784	hypothetical protein	Unknown	Unknown
RCAP_rcc01907	0.179833	0.999495	0.123634	0.696659	0.103575	0.7684	SmpA/OmlA domain-containing protein	Translation, ribosomal structure and biogenesis	XXXXX
RCAP_rcc01908	0.154572	0.999495	0.414168	0.179707	0.392994	0.365576	hypothetical protein	Unknown	Unknown
RCAP_rcc01909	0.132252	0.999495	-0.00375654	0.995862	0.0453578	0.984779	rpmF	Translation, ribosomal structure and biogenesis	XXXXX
RCAP_rcc01910	0.107783	0.999495	-0.037249	0.964848	-0.012307	0.996086	plsX	Lipid Metabolism	XXXXX
RCAP_rcc01911	0.11272	0.999495	0.0716648	0.770294	0.102166	0.727571	fabH2	Lipid Metabolism	Biotin metabolism
RCAP_rcc01912	0.0948497	0.999495	0.126829	0.68481	0.0269679	0.981269	ihfA	Replication, Recombination and Repair	XXXXX
RCAP_rcc01913	-0.0546691	0.999495	0.114327	0.785146	0.0376961	0.972879	MerR family transcriptional regulator	Signal Transduction	Transcription Regulator
RCAP_rcc01914	-0.00245863	0.999495	0.0268458	0.963364	0.00158431	0.998953	dcd	Nucleotide Metabolism	Pyrimidine metabolism
RCAP_rcc01915	0.0834091	0.999495	0.0565142	0.928688	0.00105033	0.999408	guaB	Xenobiotics Biodegradation and Metabolism	Drug metabolism - other enzymes
RCAP_rcc01916	0.08531	0.999495	0.166278	0.484188	0.252425	0.296986	C4-dicarboxylate transporter/malic acid transport protein family	Metal and Ion Transport	XXXXX
RCAP_rcc01917	-0.0939525	NA	-0.0520824	0.962638	0.22067	0.86378	hypothetical protein	Unknown	Unknown
RCAP_rcc01918	-0.0745924	NA	-0.139782	0.877825	0.0583017	NA	hypothetical protein	Unknown	Unknown
RCAP_rcc01919	-0.0354206	0.999495	0.189825	0.808041	0.177914	NA	membrane protein involved in aromatic hydrocarbon degradation	Cell Envelope Biosynthesis	Cell Wall Biosynthesis
RCAP_rcc01920	-0.170753	0.999495	0.700501	0.00205999	0.35953	0.308698	hypothetical protein	Unknown	Unknown
RCAP_rcc01921	0.0838017	0.999495	0.310886	0.160994	0.0485261	0.941687	hypothetical protein	Unknown	Unknown
RCAP_rcc01922	-0.00692609	0.999495	0.112091	0.658751	-0.0982887	0.797106	metA	Energy Metabolism	Sulfur metabolism
RCAP_rcc01923	0.105441	0.999495	-0.254551	0.44464	-0.22358	0.621574	phage integrase	Replication, Recombination and Repair	Phage Interaction
RCAP_rcc01925	0.694825	4.42e-05	-0.101564	0.804394	-0.0072176	0.997465	hypothetical protein	Unknown	Unknown
RCAP_rcc01926	0.765293	2.12e-06	-0.364752	0.379226	-0.338195	0.280016	rnhA1	Predicted Function	XXXXX
RCAP_rcc01927	0.589942	0.00543998	-0.256801	0.544985	0.0146893	0.993556	hypothetical protein	Unknown	Unknown
RCAP_rcc01928	0.0426824	0.999495	-0.216951	0.457915	-0.296298	0.349122	hsdR3	Defense Mechanisms	XXXXX
RCAP_rcc01929	0.177594	0.999495	-0.199275	0.654555	-0.342859	0.349122	hsdS3	Defense Mechanisms	XXXXX
RCAP_rcc01930	0.148899	0.999495	-0.201903	0.648252	-0.18272	0.786093	hsdM3	Defense Mechanisms	XXXXX
RCAP_rcc01931	0.122639	0.999495	0.0607912	0.926536	0.0948746	0.933245	resolvase	Replication, Recombination and Repair	XXXXX
RCAP_rcc01932	-0.0189059	0.999495	-0.144483	0.391683	-0.0862335	0.835521	family 4 glycosyl transferase	Metabolism of Cofactors, Coenzymes and Vitamins	Pantothenate and CoA biosynthesis
RCAP_rcc01933	-0.0741509	0.999495	-0.378238	0.233013	0.0246449	0.989555	hypothetical protein	Unknown	Unknown
RCAP_rcc01934	-0.0111048	0.999495	-0.108236	0.86609	0.0837897	0.930881	manB	Carbohydrate Metabolism	Fructose and mannose metabolism
RCAP_rcc01935	0.108317	0.999495	0.050547	0.876663	0.140966	0.569562	xanB	Carbohydrate Metabolism	Fructose and mannose metabolism
RCAP_rcc01936	0.0348547	0.999495	-0.0163852	0.964427	0.105085	0.733278	gne	Carbohydrate Metabolism	Amino sugar and nucleotide sugar metabolism
RCAP_rcc01937	-0.178806	0.999495	0.0677062	0.8986	0.300456	0.312529	hypothetical protein	Unknown	Unknown
RCAP_rcc01938	-0.107007	0.999495	-0.0662042	0.849638	0.0091223	0.995979	hypothetical protein	Unknown	Unknown
RCAP_rcc01939	0.177447	0.999495	0.0699731	0.857023	0.184092	0.655859	polysaccharide biosynthesis protein family	Cell Envelope Biosynthesis	Cell Wall Biosynthesis
RCAP_rcc01940	0.151156	0.999495	0.34071	0.293593	0.055059	0.961244	hemolysin-type calcium-binding repeat family protein	Trafficking and Secretion	Secretion
RCAP_rcc01941	-0.0275431	0.999495	0.306853	0.36295	0.375118	0.25354	FAD dependent oxidoreductase	Energy Metabolism	XXXXX
RCAP_rcc01942	0.108278	0.999495	0.211145	0.708528	0.365646	0.48812	polysaccharide pyruvyl transferase	Cell Envelope Biosynthesis	Cell Wall Biosynthesis
RCAP_rcc01943	-0.0180279	0.999495	-0.0961352	0.856267	0.0747125	0.933481	group 1 glycosyl transferase	Cell Envelope Biosynthesis	Cell Wall Biosynthesis
RCAP_rcc01944	0.131661	0.999495	0.00897575	0.99351	0.0647757	0.957194	family 2 glycosyl transferase	Cell Envelope Biosynthesis	Cell Wall Biosynthesis
RCAP_rcc01945	0.0151315	0.999495	0.125331	0.604258	0.119074	0.801441	group 1 glycosyl transferase	Cell Envelope Biosynthesis	Cell Wall Biosynthesis
RCAP_rcc01946	0.0563153	0.999495	0.00917758	0.974421	0.102723	0.763846	hypothetical protein	Unknown	Unknown
RCAP_rcc01947	-0.0207306	0.999495	0.170733	0.539407	0.237926	0.430713	twin-arginine translocation pathway signal domain-containing protein	Unknown	XXXXX
RCAP_rcc01948	-0.0603283	0.999495	0.187344	0.361067	0.246579	0.211763	lipopolysaccharide biosynthesis family protein	Cell Envelope Biosynthesis	Cell Wall Biosynthesis
RCAP_rcc01949	-0.0380172	0.999495	0.0648831	0.881227	0.148793	0.771697	undecaprenyl-phosphate galactosephosphotransferase	Cell Envelope Biosynthesis	Cell Wall Biosynthesis
RCAP_rcc01950	-0.0892325	0.999495	0.0939761	0.789018	0.187172	0.556409	polysaccharide biosynthesis/export family protein	Cell Envelope Biosynthesis	Cell Wall Biosynthesis
RCAP_rcc01951	-0.0906714	0.999495	0.115018	0.808745	0.174936	0.747746	hypothetical protein	Unknown	Unknown
RCAP_rcc01952	-0.0615015	0.999495	0.0488233	0.8999	0.120573	0.812933	lspL2	Carbohydrate Metabolism	Amino sugar and nucleotide sugar metabolism
RCAP_rcc01953	-0.0179307	0.999495	0.112727	0.797942	0.177957	0.703308	hypothetical protein	Unknown	Unknown
RCAP_rcc01954	-0.155361	0.999495	-0.328728	0.00993579	-0.11402	0.719223	hypothetical protein	Unknown	Unknown
RCAP_rcc01955	-0.0813061	0.999495	-0.0310143	0.961171	0.103347	0.919425	hypothetical protein	Unknown	Unknown
RCAP_rcc01956	0.0191282	0.999495	-0.269503	0.309531	-0.00608363	0.997465	lipoprotein	Predicted Function	Unknown
RCAP_rcc01957	0.00926234	0.999495	-0.268498	0.310979	0.0450537	0.958696	hypothetical protein	Unknown	Unknown
RCAP_rcc01958	0.0224352	0.999495	-0.0979016	0.648634	0.0520275	0.912954	wzc	Signal Transduction	Kinase/Phosphorelay
RCAP_rcc01959	-0.0102941	0.999495	0.146897	0.706008	0.29877	0.391419	wzb	Predicted Function	XXXXX
RCAP_rcc01960	0.023709	0.999495	0.100277	0.722034	0.0939108	0.860153	wza	Cell Envelope Biosynthesis	Cell Wall Biosynthesis
RCAP_rcc01961	0.00706359	0.999495	-0.265651	0.561599	-0.0933075	0.930881	gluQ	Translation, ribosomal structure and biogenesis	XXXXX
RCAP_rcc01962	0.0385972	0.999495	-0.100477	0.847853	-0.00342439	0.9983	gid	Translation, ribosomal structure and biogenesis	XXXXX
RCAP_rcc01963	0.00657127	0.999495	-0.185401	0.492976	-0.119511	0.792731	hypothetical protein	Unknown	Unknown
RCAP_rcc01964	0.0428714	0.999495	-0.0324679	0.926536	-0.0360404	0.95951	hypothetical protein	Unknown	Unknown
RCAP_rcc01965	0.0648541	0.999495	-0.0581328	0.847853	-0.0333743	0.961553	gyrA	Replication, Recombination and Repair	XXXXX
RCAP_rcc01966	0.155908	0.999495	0.100938	0.717454	0.119476	0.747746	disulfide bond formation protein, DsbB family	Sulfur Metabolism	Replication
RCAP_rcc01967	0.193425	0.999495	0.0645351	0.84007	0.000760655	0.998953	hypothetical protein	Unknown	Unknown
RCAP_rcc01968	0.00458515	0.999495	0.0360576	0.95854	0.221863	0.671493	zinc peptidase	Metal and Ion Transport	Signaling and Trafficking
RCAP_rcc01969	0.154714	0.999495	-0.0758701	0.901844	0.0652624	0.953951	hypothetical protein	Unknown	Unknown
RCAP_rcc01970	-0.0615715	0.999495	-0.199806	0.75768	-0.105171	0.932516	hypothetical protein	Unknown	Unknown
RCAP_rcc01971	-0.120756	NA	-0.349285	0.505752	-0.304965	NA	hypothetical protein	Unknown	Unknown
RCAP_rcc01972	-0.038264	NA	-0.122519	0.854267	0.114157	NA	hypothetical protein	Unknown	Unknown
RCAP_rcc01973	-0.0981462	NA	-0.0889332	0.933082	0.0463426	NA	hypothetical protein	Unknown	Unknown
RCAP_rcc01974	-0.0613048	NA	-0.35221	0.619877	0.270506	0.778687	hypothetical protein	Unknown	Unknown
RCAP_rcc01975	0.0510197	0.999495	0.000607387	0.998776	-0.091191	0.919649	hypothetical protein	Unknown	Unknown
RCAP_rcc01976	0.0852196	NA	-0.156757	0.871747	0.249525	NA	hypothetical protein	Unknown	Unknown
RCAP_rcc01977	0.0810104	NA	0.0556751	0.94284	0.196334	NA	hypothetical protein	Unknown	Unknown
RCAP_rcc01978	0.00242661	NA	0.132083	0.797942	-0.00444018	NA	hypothetical protein	Unknown	Unknown
RCAP_rcc01979	-0.110814	0.999495	-0.071355	0.94284	0.0754814	0.965409	hypothetical protein	Unknown	Unknown
RCAP_rcc01980	-0.0330844	NA	0.0563298	0.962638	0.0601969	NA	hypothetical protein	Unknown	Unknown
RCAP_rcc01981	0.0229426	NA	-0.0286122	0.97991	-0.0303559	NA	hypothetical protein	Unknown	Unknown
RCAP_rcc01982	0.0244137	0.999495	-0.170163	0.699691	-0.194854	0.719223	HNH endonuclease	Predicted Function	XXXXX
RCAP_rcc01983	-0.177683	NA	-0.382395	0.566197	-0.0335424	NA	phage terminase small subunit	Replication, Recombination and Repair	Phage Interaction
RCAP_rcc01984	-0.0205097	0.999495	-0.107059	0.84897	-0.0373597	0.981486	phage terminase large subunit	Replication, Recombination and Repair	Phage Interaction
RCAP_rcc01985	-0.213753	0.999495	-0.428456	0.454526	0.145225	0.912954	HK97 family phage portal protein	Replication, Recombination and Repair	Phage Interaction
RCAP_rcc01986	0.0810465	NA	0.0778196	0.933084	0.448968	NA	S49 family peptidase	Post-translational Modification, Assembly and Chaperones	Peptidase
RCAP_rcc01987	0.0732143	NA	0.320322	0.641853	0.034727	NA	HK97 family phage major capsid protein	Replication, Recombination and Repair	Phage Interaction
RCAP_rcc01988	0.344235	NA	0.121084	0.909828	0.194379	NA	hypothetical protein	Unknown	Unknown
RCAP_rcc01989	0.292074	0.999495	-0.163094	0.84897	0.142159	0.919425	hypothetical protein	Unknown	Unknown
RCAP_rcc01990	0.0205469	0.999495	-0.401026	0.561599	-0.186892	NA	hypothetical protein	Unknown	Unknown
RCAP_rcc01991	0.022334	NA	-0.0470774	0.962638	-0.127262	NA	hypothetical protein	Unknown	Unknown
RCAP_rcc01992	-0.141498	0.999495	-0.2715	0.717465	-0.286829	0.760814	hypothetical protein	Unknown	Unknown
RCAP_rcc01993	-0.113348	0.999495	-0.388846	0.460234	-0.257798	0.757677	hypothetical protein	Unknown	Unknown
RCAP_rcc01994	-0.126781	NA	-0.10049	0.926536	0.10762	NA	hypothetical protein	Unknown	Unknown
RCAP_rcc01995	0.214171	NA	0.142563	0.881936	0.071689	NA	hypothetical protein	Unknown	Unknown
RCAP_rcc01996	0.0284433	0.999495	-0.2023	0.746894	0.0758625	0.95381	phage membrane protein	Replication, Recombination and Repair	Phage Interaction
RCAP_rcc01997	0.0880563	0.999495	0.0586222	0.951511	0.320597	0.634619	hypothetical protein	Unknown	Unknown
RCAP_rcc01998	0.164067	NA	0.171227	0.84897	0.207647	NA	hypothetical protein	Unknown	Unknown
RCAP_rcc01999	-0.0419287	NA	-0.0654003	0.950723	-0.026602	NA	hypothetical protein	Unknown	Unknown
RCAP_rcc02000	0.175929	NA	-0.125169	0.903717	0.0777909	NA	hypothetical protein	Unknown	Unknown
RCAP_rcc02001	-0.000686348	0.999495	0.054241	0.955869	0.141872	0.917654	peptidoglycan-binding domain 1 protein	Unknown	XXXXX
RCAP_rcc02002	0.127759	0.999495	0.121267	0.837123	0.0203886	0.993476	hypothetical protein	Unknown	Unknown
RCAP_rcc02003	-0.206296	0.999495	-0.0846429	0.881936	-0.0967595	0.926688	dam	Predicted Function	XXXXX
RCAP_rcc02004	-0.145439	0.999495	0.207121	0.641853	0.118054	0.891817	hypothetical protein	Unknown	Unknown
RCAP_rcc02005	-0.0770058	0.999495	0.132784	0.830148	-0.182713	0.825008	hypothetical protein	Unknown	Unknown
RCAP_rcc02006	-0.13163	0.999495	-0.0225976	0.962638	-0.110648	0.859935	hypothetical protein	Unknown	Unknown
RCAP_rcc02007	0.0296791	0.999495	0.05311	0.933082	0.0982054	0.930881	phage integrase	Replication, Recombination and Repair	Phage Interaction
RCAP_rcc02008	0.130033	0.999495	0.0612577	0.928688	-0.0142278	0.995979	tig	Post-translational Modification, Assembly and Chaperones	XXXXX
RCAP_rcc02009	0.0578841	0.999495	0.0580083	0.956146	-0.0460919	0.985909	rplI	Translation, ribosomal structure and biogenesis	XXXXX
RCAP_rcc02010	0.0550168	0.999495	0.037994	0.96955	-0.128667	0.930881	rpsR	Translation, ribosomal structure and biogenesis	XXXXX
RCAP_rcc02011	0.129622	0.999495	0.115329	0.8986	-0.0585796	0.976419	rpsF	Translation, ribosomal structure and biogenesis	XXXXX
RCAP_rcc02012	0.237006	0.999495	-0.0271676	0.974421	-0.106944	0.93066	hypothetical protein	Unknown	Unknown
RCAP_rcc02013	0.134477	0.999495	-0.152037	0.725023	-0.200083	0.70528	hypothetical protein	Unknown	Unknown
RCAP_rcc02014	-0.00966935	0.999495	0.0892563	0.843707	-0.765494	0.00011553	hypothetical protein	Unknown	Unknown
RCAP_rcc02015	-0.0227414	0.999495	0.335223	0.0972815	-0.350528	0.102418	aldH1	Carbohydrate Metabolism	Glycolysis / Gluconeogenesis
RCAP_rcc02016	0.132988	0.999495	0.448209	0.00901647	-0.294127	0.278408	fumarylacetoacetate hydrolase	Secondary metabolites biosynthesis, transport, and catabolism	XXXXX
RCAP_rcc02017	-0.0584503	0.999495	-0.0440122	0.966272	-0.129613	0.930881	rbsA	Predicted Function	XXXXX
RCAP_rcc02018	-0.0639565	0.999495	-0.0127762	0.99351	-0.0964937	0.954854	rbsC	Carbohydrate Metabolism	XXXXX
[truncated: 1,561 more rows]
