# Supplementary material for: Differing isoforms of the cobalamin binding photoreceptor AerR oppositely regulate photosystem expression
Source: eLife. 2018 Oct 3;7:e39028. doi: 10.7554/eLife.39028 (PMC6199135; doi:10.7554/eLife.39028)
Supplement: Supplementary file 2. — The expression changes were determined relative to expression levels observed in the parent wild type strain using RNA-seq. Cells were grown under illuminated anaerobic photosynthetic conditions. p-adjusted value <0.01 are shown in red. [file elife-39028-supp2.xlsx]

## Sheet: 工作表1
Supplementary File 2 shows expression changes for all genes in the AerR null strain, the strain lacking SAerR and a strain lacking LAerR, relative to expression levels observed in the parent wild type strain under lit anaerobic photosynthetic growth conditions.
	AerR null		DSAerR		DLAerR
rcc number	log2FoldChange	padj (red values<0.01)	log2FoldChange	padj (red values<0.01)	log2FoldChange	padj (red values<0.01)	Gene	Global Function	Pathway Name
RCAP_rcc00001	-0.417948	2.05492e-07	0.290932	0.0177025	-0.401066	0.00446123	dnaA	Replication, Recombination and Repair	Replication
RCAP_rcc00002	-0.426663	3.9081e-09	0.173971	0.239388	-0.477056	8.18865e-05	dnaN	Replication, Recombination and Repair	Replication
RCAP_rcc00003	-0.461362	0.00019706	0.274768	0.0960207	-0.738529	3.87741e-05	recF	Replication, Recombination and Repair	Repair
RCAP_rcc00004	-0.436232	2.26905e-08	0.160791	0.234219	-0.496543	1.29932e-05	gyrB	Replication, Recombination and Repair	XXXXX
RCAP_rcc00005	-0.220034	0.109242	0.147776	0.531336	-0.508409	0.002009	ntaB	Predicted Function	XXXXX
RCAP_rcc00006	-0.598775	7.74471e-10	-0.200886	0.192859	-0.906165	1.1651e-12	motB	Motility	Chemotaxis
RCAP_rcc00007	-0.932241	6.28816e-41	0.201905	0.067059	-1.48828	3.96878e-38	flgE	Motility	Flagellar Assembly
RCAP_rcc00008	-1.01276	1.3486e-38	0.273584	0.0198589	-1.46065	1.46486e-27	flgK	Motility	Flagellar Assembly
RCAP_rcc00009	-1.20658	1.59458e-51	0.0893709	0.524814	-1.70664	7.13241e-37	flgL	Motility	Flagellar Assembly
RCAP_rcc00010	-1.20301	1.01826e-44	0.108789	0.416265	-1.87794	6.04418e-48	flgI	Motility	Flagellar Assembly
RCAP_rcc00011	-0.221768	0.0833078	-0.0316344	0.910984	-0.315904	0.0451047	hemolysin D	Trafficking and Secretion	Secretion
RCAP_rcc00012	0.132305	0.462489	-0.0365353	0.911704	0.0153215	0.949927	ABC transporter ATP-binding protein	Defense Mechanisms	XXXXX
RCAP_rcc00013	-0.777611	1.45024e-13	-0.345088	0.218974	-1.03197	1.83543e-16	inner membrane transport permease	Defense Mechanisms	XXXXX
RCAP_rcc00014	-0.797628	3.11081e-28	-0.31748	0.466751	-1.24859	1.24926e-31	xylA	Carbohydrate Metabolism	Pentose and glucuronate interconversions
RCAP_rcc00015	-0.91004	6.36354e-32	-0.380671	0.352778	-1.32256	6.63867e-35	xylB	Carbohydrate Metabolism	Pentose and glucuronate interconversions
RCAP_rcc00016	-1.04648	2.66211e-34	-0.349302	0.413748	-1.31625	4.01575e-25	xylG	Carbohydrate Metabolism	Xylose Transport
RCAP_rcc00017	-1.02762	4.09194e-36	-0.399933	0.336791	-1.26621	2.18536e-23	xylH	Carbohydrate Metabolism	Xylose Transport
RCAP_rcc00018	-1.19812	5.18634e-45	-0.724116	0.0554217	-1.59047	2.8199e-40	xylF	Carbohydrate Metabolism	Xylose Transport
RCAP_rcc00019	-0.715097	2.54469e-15	-0.3586	0.173361	-0.950991	1.0033e-15	xylR	Signal Transduction	Transcription Regulator
RCAP_rcc00020	-0.645067	1.15737e-17	-0.378377	0.0554217	-0.53794	9.73058e-06	FG-GAP repeat domain-containing protein	Unknown	XXXXX
RCAP_rcc00021	-0.154772	0.114073	0.347261	0.0570529	0.0976505	0.500438	cytochrome c peroxidase	Energy Metabolism	Aerobic/Anaerobic Respiration
RCAP_rcc00022	0.0568693	0.574306	0.566549	0.00193533	0.136904	0.324959	aldo/keto reductase family oxidoreductase	Energy Metabolism	Aerobic/Anaerobic Respiration
RCAP_rcc00023	0.46443	8.30031e-08	-0.0310259	0.964423	1.07428	1.41197e-18	ribonuclease BN	Unknown	XXXXX
RCAP_rcc00024	-0.733967	6.30758e-14	0.528304	NA	-0.823584	6.1386e-09	gcdH	Lipid Metabolism	XXXXX
RCAP_rcc00025	-0.0925321	0.616045	-0.047894	0.87742	-0.295643	0.151863	LysR family transcriptional regulator	Signal Transduction	Transcription Regulator
RCAP_rcc00026	0.0209563	0.826003	0.179952	0.208191	0.222643	0.0489599	hypothetical protein	Unknown	Unknown
RCAP_rcc00027	0.0335187	0.779071	0.141126	0.443483	0.18035	0.195077	surface antigen	Cell Envelope Biosynthesis	Cell Wall Biosynthesis
RCAP_rcc00028	-0.25137	0.0110702	-0.352079	0.100542	-0.110937	0.40555	idi1	Photosynthesis	Terpenoid backbone biosynthesis
RCAP_rcc00029	-0.0130989	0.897355	0.0667744	0.701316	0.125642	0.379087	secB	Trafficking and Secretion	Secretion
RCAP_rcc00030	0.215467	0.0498658	-0.736375	0.00226741	0.648399	6.23862e-06	fxsA	Predicted Function	XXXXX
RCAP_rcc00031	0.367334	2.46937e-05	-0.609878	0.000672064	0.841157	9.83956e-13	import inner membrane translocase subunit Tim44	Unknown	XXXXX
RCAP_rcc00032	0.311918	0.000560987	-0.426321	0.0142906	0.629905	9.82363e-06	Smr protein/MutS2	Unknown	XXXXX
RCAP_rcc00033	0.191282	0.0510013	-0.154722	0.312701	0.120304	0.375267	hypothetical protein	Unknown	Unknown
RCAP_rcc00034	0.402476	1.17985e-06	-0.107744	0.596248	0.293755	0.00939125	hslU	Post-translational Modification, Assembly and Chaperones	XXXXX
RCAP_rcc00035	0.317505	0.000155779	-0.567289	0.00576202	0.648354	7.26459e-08	hslV	Post-translational Modification, Assembly and Chaperones	Peptidase
RCAP_rcc00036	0.149966	0.0926691	0.178551	0.245356	-0.0623822	0.696477	trxA1	Post-translational Modification, Assembly and Chaperones	XXXXX
RCAP_rcc00037	-0.281072	0.00112788	0.219504	0.114924	-0.254381	0.0335032	UvrD/REP helicase	Replication, Recombination and Repair	XXXXX
RCAP_rcc00038	-0.310495	0.00157626	0.224357	0.108864	-0.265177	0.0416518	addB	Predicted Function	XXXXX
RCAP_rcc00039	-0.30067	0.0406801	0.306366	0.0865309	-0.405249	0.0310823	nucleotidyltransferase	Cell Envelope Biosynthesis	Cell Wall Biosynthesis
RCAP_rcc00040	-0.0745223	0.665407	0.269886	0.191558	-0.214935	0.298714	aminoglycoside phosphotransferase	Predicted fucntion	XXXXX
RCAP_rcc00041	-0.439199	0.000142327	-0.0596682	0.785853	-0.70067	6.96058e-07	hypothetical protein	Unknown	Unknown
RCAP_rcc00042	-0.478579	1.51285e-10	-0.139996	0.26378	-0.446295	0.000225634	PAS/PAC sensor domain-containing protein	Motility	Aerotaxis
RCAP_rcc00043	-0.0872541	0.362078	0.0439575	0.818799	-0.0136762	0.923998	regB	Signal Transduction	Kinase/Phosphorelay
RCAP_rcc00044	0.153821	0.426704	-0.421222	0.0853766	0.15496	0.537697	senC	Predicted Function	XXXXX
RCAP_rcc00045	-0.106242	0.231242	0.268304	0.0890425	-0.0887694	0.589208	regA1	Signal Transduction	Transcription Regulator
RCAP_rcc00046	-0.0325254	0.755562	0.18883	0.142029	0.0328985	0.830613	hvrA	Signal Transduction	Transcription Regulator
RCAP_rcc00047	-0.502614	0.000118923	-0.033634	0.90742	-0.59854	0.000310783	hvrB	Transcription	XXXXX
RCAP_rcc00048	0.175302	0.057537	-0.293182	0.0697546	0.343739	0.0242098	metal dependent phosphohydrolase	Predicted Function	XXXXX
RCAP_rcc00049	0.190601	0.0168279	0.0592462	0.724241	0.182975	0.18005	ahcY	Post-translation	Cysteine and methionine metabolism
RCAP_rcc00050	0.316481	0.00865129	0.190945	0.358715	0.403403	0.0138983	hypothetical protein	Unknown	Unknown
RCAP_rcc00051	0.412085	0.00224299	0.15988	0.459556	0.341698	0.0983563	enoyl-CoA hydratase/isomerase	Xenobiotics Biodegradation and Metabolism	Caprolactam degradation
RCAP_rcc00052	0.050886	0.539835	0.218004	0.194117	0.122071	0.35604	hypothetical protein	Unknown	Unknown
RCAP_rcc00053	-0.284659	0.00313674	0.199891	0.195563	-0.387396	0.00164992	U62 family peptidase	Post-translational Modification, Assembly and Chaperones	Peptidase
RCAP_rcc00054	-0.0468756	0.684398	-0.115451	0.516449	0.221086	0.14861	inositol monophosphatase	Carbohydrate Metabolism	XXXXX
RCAP_rcc00055	-0.38575	1.96422e-05	-0.207846	0.110028	0.161661	0.209275	transglycosylase, Slt family	Cell Envelope Biosynthesis	Cell Wall Biosynthesis
RCAP_rcc00056	-0.830204	6.47817e-25	0.123747	0.433989	-1.19505	2.01517e-15	flhA	Motility	Flagellar Assembly
RCAP_rcc00057	-0.925599	3.03602e-15	0.190621	0.344271	-1.32758	6.78999e-12	fliR	Motility	Flagellar Assembly
RCAP_rcc00058	-0.455005	2.80967e-07	-0.0787867	0.693956	-0.204482	0.171497	flhB	Motility	Flagellar Assembly
RCAP_rcc00059	-0.33084	0.000570058	0.371547	0.00179867	-0.52999	2.36506e-05	hypothetical protein	Unknown	Unknown
RCAP_rcc00060	-0.399159	2.30843e-05	0.178948	0.246464	-0.461664	0.00131309	parB	Cell Division	Chromosome Partitioning
RCAP_rcc00061	-0.300006	0.00302007	0.0423716	0.864182	-0.225737	0.134318	parA	Cell Division	Chromosome Partitioning
RCAP_rcc00062	-0.731945	1.46264e-11	0.202839	0.221663	-0.892223	1.39228e-09	gidB	Cell Envelope Biosynthesis	Cell Wall Biosynthesis
RCAP_rcc00063	-0.41287	2.53408e-07	0.0377558	0.845224	-0.51558	1.64471e-05	gidA	Cell Division	Chromosome Partitioning
RCAP_rcc00064	-0.573463	1.72682e-11	0.0208597	0.918485	-0.847016	3.62064e-14	trmE	Predicted Function	XXXXX
RCAP_rcc00065	-0.233452	0.00350482	0.107826	0.481047	-0.250961	0.0666029	rho	Transcription	XXXXX
RCAP_rcc00066	-0.0512748	0.665433	0.0436238	0.860143	-0.165311	0.375069	hypothetical protein	Unknown	Unknown
RCAP_rcc00067	0.127916	0.522966	0.060539	0.860092	-0.27139	0.276204	Maf-like protein	Cell Division	Chromosome Partitioning
RCAP_rcc00068	-0.168588	0.209441	0.182039	0.390478	-0.26821	0.11391	aroE	Amino Acid Metabolism	Phenylalanine, tyrosine and tryptophan biosynthesis
RCAP_rcc00069	0.174546	0.418619	0.404223	0.0599581	-0.0534632	0.841875	coaE	Metabolism of Cofactors, Coenzymes and Vitamins	Pantothenate and CoA biosynthesis
RCAP_rcc00070	-0.15379	0.347804	0.258563	0.176893	-0.266635	0.136431	dnaQ	Replication, Recombination and Repair	Replication
RCAP_rcc00071	0.0806493	0.42001	-0.292383	0.0652425	0.237607	0.079422	nadA	Metabolism of Cofactors, Coenzymes and Vitamins	Nicotinate and nicotinamide metabolism
RCAP_rcc00072	0.112432	0.337226	-0.060136	0.818021	-0.00806736	0.96496	nadB	Metabolism of Cofactors, Coenzymes and Vitamins	Nicotinate and nicotinamide metabolism
RCAP_rcc00073	-0.259842	0.0267771	0.34246	0.0230081	-0.447767	0.00165648	nadC	Metabolism of Cofactors, Coenzymes and Vitamins	Nicotinate and nicotinamide metabolism
RCAP_rcc00074	-0.230179	0.0248516	0.133016	0.529491	0.0516602	0.768775	nudH	Metabolism of Cofactors, Coenzymes and Vitamins	Folate biosynthesis
RCAP_rcc00075	-0.0861528	0.25613	0.138488	0.293041	0.0672384	0.561114	ctpA	Cell Envelope Biosynthesis	Cell Wall Biosynthesis
RCAP_rcc00076	-0.106323	0.263079	-0.0146246	0.951181	-0.0452788	0.742202	M23 family peptidase	Post-translational Modification, Assembly and Chaperones	Peptidase
RCAP_rcc00077	-0.104962	0.198131	0.127871	0.284131	-0.0247598	0.841725	gpmI	Carbohydrate Metabolism	Glycolysis / Gluconeogenesis
RCAP_rcc00078	0.378937	0.000548889	-0.0764639	0.716736	0.221011	0.13143	hypothetical protein	Unknown	Unknown
RCAP_rcc00079	-0.0112524	0.908415	0.00264292	0.995266	0.409178	0.000516194	iojap-related protein	Unknown	XXXXX
RCAP_rcc00080	-0.543195	2.63737e-06	-0.629441	3.6282e-05	-0.180522	0.230449	hypothetical protein	Unknown	Unknown
RCAP_rcc00081	-0.260342	0.0027969	-0.05617	0.740039	-0.138684	0.217495	leuC	Amino Acid Metabolism	Valine, leucine and isoleucine biosynthesis
RCAP_rcc00082	-0.429921	1.28874e-06	0.15135	0.431859	-0.437178	0.00151485	leuD	Amino Acid Metabolism	Valine, leucine and isoleucine biosynthesis
RCAP_rcc00083	-0.597749	3.45969e-11	-0.0224282	0.923661	-0.496759	0.000112111	hypothetical protein	Unknown	Unknown
RCAP_rcc00084	0.26833	0.0185214	-0.0531963	0.844773	0.240082	0.138747	hypothetical protein	Unknown	Unknown
RCAP_rcc00085	0.147451	0.0522807	0.321839	0.00273854	0.305748	0.00901582	leuB	Amino Acid Metabolism	Valine, leucine and isoleucine biosynthesis
RCAP_rcc00086	-0.392051	8.72928e-05	0.0876158	0.665067	-0.542964	4.97846e-05	hypothetical protein	Unknown	Unknown
RCAP_rcc00087	0.223362	0.25811	0.0257879	0.948142	-0.371616	0.114204	hypothetical protein	Unknown	Unknown
RCAP_rcc00088	0.736375	0.0779602	1.46562	1.08222e-05	0.278663	NA	hypothetical protein	Unknown	Unknown
RCAP_rcc00089	0.488081	0.000154818	-0.125274	0.622523	0.380781	0.0383935	cation diffusion facilitator family transporter	Metal and Ion Transport	XXXXX
RCAP_rcc00090	0.188801	0.374929	0.00782044	0.989432	0.0475755	0.881413	feoA1	Metal, Ion, Cofactor Transport	Iron and Heme Transport
RCAP_rcc00091	-0.0767084	0.772165	-0.13777	0.685648	-0.271719	0.352894	feoA2	Metal, Ion, Cofactor Transport	Iron and Heme Transport
RCAP_rcc00092	0.0793831	0.471363	-0.148497	0.37672	0.254776	0.0386978	feoB1	Metal, Ion, Cofactor Transport	Iron and Heme Transport
RCAP_rcc00093	0.305088	0.501087	1.15724	0.000994524	0.270025	NA	hypothetical protein	Unknown	Unknown
RCAP_rcc00094	0.45358	0.0918578	-0.341979	0.331349	0.34528	0.292933	hmuV	Metal, Ion, Cofactor Transport	Iron and Heme Transport
RCAP_rcc00095	0.820495	0.00153183	-0.241937	0.537309	0.495832	0.132195	hmuU	Metal, Ion, Cofactor Transport	Iron and Heme Transport
RCAP_rcc00096	0.859988	0.00742936	0.755869	0.0213783	0.762404	NA	hmuT	Metal, Ion, Cofactor Transport	Iron and Heme Transport
RCAP_rcc00097	0.532742	0.0330087	0.0137278	0.980611	0.501519	0.0907465	hmuS	Metal, Ion, Cofactor Transport	Iron and Heme Transport
RCAP_rcc00098	0.541746	2.23397e-07	-0.430625	0.00685268	0.609335	6.58309e-06	hmuR	Metal, Ion, Cofactor Transport	Iron and Heme Transport
RCAP_rcc00099	-0.819182	0.0023836	0.126894	0.756779	-0.996225	0.00178583	ABC transporter ATP-binding protein	Metal, Ion, Cofactor Transport	Nickel Transport
RCAP_rcc00100	-0.724051	0.000863481	0.282639	0.29226	-1.25482	3.09034e-06	ABC transporter ATP-binding protein	Amino Acid Metabolism	Amino Acid Transport
RCAP_rcc00101	-0.860752	3.26949e-06	0.145117	0.674645	-1.49975	7.37445e-11	ABC transporter permease	Amino Acid Metabolism	Amino Acid Transport
RCAP_rcc00102	-0.440718	0.0218859	0.290679	0.289885	-1.20268	6.4342e-07	ABC transporter permease	Metal, Ion, Cofactor Transport	Nickel Transport
RCAP_rcc00103	-0.743159	9.12996e-10	0.303397	0.249161	-1.41217	1.43894e-17	ABC transporter periplasmic substrate-binding protein	Metal, Ion, Cofactor Transport	Nickel Transport
RCAP_rcc00104	0.291716	0.0351918	0.142511	0.511496	-0.0671886	0.740658	hypothetical protein	Unknown	Unknown
RCAP_rcc00105	0.522733	0.200956	-0.797025	0.0401297	0.401691	NA	fhuC1	Metal, Ion, Cofactor Transport	Iron and Heme Transport
RCAP_rcc00106	0.786015	0.00232202	-0.266207	0.492306	0.904809	0.00140692	fhuB1	Metal, Ion, Cofactor Transport	Iron and Heme Transport
RCAP_rcc00107	0.656281	0.000602264	-0.448153	0.123376	1.14284	3.97218e-08	fhuB2	Metal, Ion, Cofactor Transport	Iron and Heme Transport
RCAP_rcc00108	0.56375	0.053649	0.0862943	0.860543	0.283516	0.447485	fhuD1	Metal, Ion, Cofactor Transport	Iron and Heme Transport
RCAP_rcc00109	-0.1615	0.512517	0.0454032	0.910984	-0.65244	0.0163521	hypothetical protein	Unknown	Unknown
RCAP_rcc00110	-0.271522	0.296589	-0.174278	0.628242	-0.633653	0.0314652	esterase	Predicted Function	XXXXX
RCAP_rcc00111	0.549066	6.80353e-05	0.15251	0.478478	0.353305	0.0620199	fhuE	Metal, Ion, Cofactor Transport	Iron and Heme Transport
RCAP_rcc00112	-0.160607	0.0887014	0.209809	0.0907541	-0.131682	0.384143	AraC family transcriptional regulator	Signal Transduction	Transcription Regulator
RCAP_rcc00113	0.143383	0.554106	0.547058	0.0142625	0.0773837	0.801577	rnd1	Translation, ribosomal structure and biogenesis	XXXXX
RCAP_rcc00114	0.0217042	0.852031	0.244768	0.0645317	-0.12878	0.338109	kdsD	Cell Envelope Biosynthesis	Cell Wall Biosynthesis
RCAP_rcc00115	-0.288687	0.0452965	0.201507	0.298039	-0.129902	0.543927	hypothetical protein	Unknown	Unknown
RCAP_rcc00116	-0.137106	0.310062	0.158926	0.393141	-0.138029	0.452503	OstA family protein	Predicted Function	Unknown
RCAP_rcc00117	-0.0922875	0.466686	0.197713	0.243412	-0.104083	0.53951	ABC transporter ATP-binding protein	Predicted Function	Unknown
RCAP_rcc00118	-0.142303	0.0696123	-0.113613	0.419397	-0.00702769	0.962948	sigma 54 modulation protein/ribosomal protein S30EA	Translation, ribosomal structure and biogenesis	XXXXX
RCAP_rcc00119	-0.247865	0.00214814	0.112794	0.519045	-0.126394	0.466952	ptsN	Signal Transduction	Transcription Regulator
RCAP_rcc00120	0.0636804	0.531072	-0.45555	0.000465981	0.174445	0.168917	hypothetical protein	Unknown	Unknown
RCAP_rcc00121	-0.222957	0.261272	1.51029	1.09877e-19	-0.325333	0.158513	family 14 glycosyl transferase	Unknown	XXXXX
RCAP_rcc00122	-0.165642	0.114073	0.021077	0.943007	-0.333476	0.0175918	hypothetical protein	Unknown	Unknown
RCAP_rcc00123	0.357899	0.002531	0.0412462	0.867482	0.258991	0.114264	hypothetical protein	Unknown	Unknown
RCAP_rcc00124	0.199704	0.00948044	0.192012	0.141905	0.495084	6.2031e-07	galE	Carbohydrate Metabolism	Galactose Metabolism
RCAP_rcc00125	0.374002	8.73404e-06	-0.0180398	0.943769	0.947389	1.33837e-19	galU	Carbohydrate Metabolism	Galactose Metabolism
RCAP_rcc00126	-0.316168	0.0053339	0.175306	0.313821	-0.203763	0.21282	kdsB	Glycan Biosynthesis and Metabolism	Lipopolysaccharide biosynthesis
RCAP_rcc00127	-0.204776	0.0224117	0.115867	0.523334	-0.158774	0.229998	cysQ	Energy Metabolism	Sulfur metabolism
RCAP_rcc00128	-0.134384	0.269546	0.166871	0.377211	-0.130167	0.469417	ABC transporter permease	Predicted Function	XXXXX
RCAP_rcc00129	-0.41809	5.93363e-07	0.141389	0.340412	-0.495898	1.55489e-05	LacI family transcriptional regulator	Signal Transduction	Transcription Regulator
RCAP_rcc00130	-0.0204839	0.839744	-0.0414441	0.822741	-0.0956285	0.440649	radical SAM family protein	Energy Metabolism	XXXXX
RCAP_rcc00131	0.377483	8.64849e-05	-0.337067	0.0676204	0.144995	0.361752	tRNA/rRNA cytosine-C5-methylase	Translation, ribosomal structure and biogenesis	XXXXX
RCAP_rcc00132	0.71692	7.51486e-22	-0.889107	3.97063e-05	0.943445	5.72844e-11	hypothetical protein	Unknown	Unknown
RCAP_rcc00133	0.591065	7.32512e-17	-0.772521	0.000283726	1.05909	6.51452e-15	hypothetical protein	Unknown	Unknown
RCAP_rcc00134	0.685093	2.64119e-07	-0.677007	0.0104892	0.850931	5.1386e-06	hypothetical protein	Unknown	Unknown
RCAP_rcc00135	0.798677	0.0758704	0.76537	0.0478615	0.589163	NA	lolD1	Predicted Function	Unknown
RCAP_rcc00136	-0.096705	0.51018	-0.202166	0.387374	-0.050184	0.800705	phoA	Metabolism of Cofactors, Coenzymes and Vitamins	Folate biosynthesis
RCAP_rcc00137	0.320425	0.200042	-0.21246	0.53287	0.0462968	0.892801	hypothetical protein	Unknown	Unknown
RCAP_rcc00138	0.590573	5.93444e-08	-0.54863	0.000917703	0.847808	2.00877e-09	dnaE2	Replication, Recombination and Repair	Replication
RCAP_rcc00139	-0.279745	0.0089021	0.202175	0.284131	-0.267527	0.0407662	nucleotidyltransferase/DNA polymerase involved in DNA repair	Replication, Recombination and Repair	Repair
RCAP_rcc00140	-0.30653	0.0654905	0.223102	0.276852	-0.625437	0.00148581	lipoprotein	Predicted Function	Unknown
RCAP_rcc00141	-0.40683	0.000165739	0.195183	0.275009	-0.442395	0.00137319	hbdA	Carbohydrate Metabolism	Butanoate metabolism
RCAP_rcc00142	-0.822128	7.94399e-13	-0.0799018	0.680014	-1.47409	7.80594e-22	hypothetical protein	Unknown	Unknown
RCAP_rcc00143	-0.817886	5.38415e-24	-0.763496	8.04725e-06	-0.757802	1.08524e-09	etfA	Energy Metabolism	Aerobic/Anaerobic Metabolism
RCAP_rcc00144	-0.493481	9.69058e-08	0.0749441	0.749105	-0.578221	6.34655e-06	etfB	Energy Metabolism	Aerobic/Anaerobic Respiration
RCAP_rcc00145	0.165949	0.29642	-0.489316	0.010666	0.205545	0.275597	short-chain dehydrogenase/reductase family oxidoreductase	Lipid transport and metabolism	XXXXX
RCAP_rcc00146	-0.514051	2.16607e-11	0.197741	0.0809135	-0.681722	4.95794e-10	parC	Replication, Recombination and Repair	XXXXX
RCAP_rcc00147	0.155449	0.0315529	0.328905	0.00122184	0.26978	0.0361428	tuf1	Translation, ribosomal structure and biogenesis	XXXXX
RCAP_rcc00148	0.493155	0.110546	-0.54294	0.150197	0.297889	0.435432	CDA peptide synthetase III	Lipid Metabolism	Fatty acid metabolism
RCAP_rcc00149	0.698733	3.94594e-10	0.215089	0.208337	0.52415	0.000446331	hypothetical protein	Unknown	Unknown
RCAP_rcc00150	0.581416	4.0769e-06	0.315959	0.0686534	0.300888	0.131188	hypothetical protein	Unknown	Unknown
RCAP_rcc00151	0.0559627	0.611626	-0.130842	0.477143	-0.0497699	0.75286	hemN1	Metabolism of Cofactors, Coenzymes and Vitamins	Heme Biosynthesis
RCAP_rcc00152	-0.0501105	0.693674	0.332826	0.0181377	0.0388444	0.809609	peptide ABC transporter periplasmic peptide-binding protein	Amino Acid Metabolism	Amino Acid Transport
RCAP_rcc00153	-0.24361	0.497047	-0.688807	0.0529352	-0.122508	NA	peptide ABC transporter permease	Amino Acid Metabolism	Amino Acid Transport
RCAP_rcc00154	0.593919	0.142319	0.709672	0.0633571	0.40769	NA	peptide ABC transporter permease	Amino Acid Metabolism	Amino Acid Transport
RCAP_rcc00155	0.278994	0.339061	0.34024	0.312953	-0.0159345	0.969699	peptide ABC transporter ATP-binding protein	Predicted Function	Nickel Transport
RCAP_rcc00156	-0.305769	1.4386e-05	-0.0696593	0.728497	-0.598921	1.33431e-06	alsT	Amino Acid Metabolism	XXXXX
RCAP_rcc00157	-0.308674	0.000274895	0.216456	0.13835	-0.366464	0.00119815	hypothetical protein	Unknown	Unknown
RCAP_rcc00158	0.121474	0.112396	0.0467348	0.837927	0.444605	6.94303e-05	M10 family peptidase	Post-translational Modification, Assembly and Chaperones	Peptidase
RCAP_rcc00159	-0.0108411	0.917814	0.00266012	0.996175	-0.104609	0.420327	hypothetical protein	Unknown	Unknown
RCAP_rcc00160	-0.189388	0.107216	0.242298	0.0836744	-0.395026	0.00571328	mtgA	Nucleotide Metabolism	Purine metabolism
RCAP_rcc00161	-0.574702	2.40163e-16	0.205249	0.177353	-0.636269	2.05335e-07	gltB	Energy Metabolism	Nitrogen metabolism
RCAP_rcc00162	-0.449087	1.66216e-05	0.0407031	0.883428	-0.503824	0.000157213	hypothetical protein	Unknown	Unknown
RCAP_rcc00163	-0.271473	0.00507208	0.322494	0.0438936	-0.456706	9.03394e-05	gltD	Energy Metabolism	Nitrogen metabolism
RCAP_rcc00164	0.623062	1.21184e-10	-0.477284	0.00358733	0.939964	3.53551e-09	uppP	Glycan Biosynthesis and Metabolism	Peptidoglycan biosynthesis
RCAP_rcc00165	0.249002	0.00153129	-0.172991	0.1703	0.302782	0.0167476	NAD-dependent epimerase/dehydratase	Carbohydrate Metabolism	XXXXX
RCAP_rcc00166	-0.329705	0.000288848	0.200177	0.312953	-0.380111	0.00891425	sulfotransferase	Unknown	XXXXX
RCAP_rcc00167	-0.310022	8.98159e-06	0.240858	0.0457013	-0.281366	0.0100123	family 2 glycosyl transferase	Cell Envelope Biosynthesis	Cell Wall Biosynthesis
RCAP_rcc00168	-0.2838	0.0150382	0.0917719	0.663401	-0.261357	0.103005	ABC transporter polysaccharide inner membrane subunit	Carbohydrate Metabolism	XXXXX
RCAP_rcc00169	-0.150116	0.0824383	0.249771	0.0523619	-0.0465827	0.798233	kpsE1	Cell Envelope Biosynthesis	Cell Wall Biosynthesis
RCAP_rcc00170	-0.204615	0.0194924	-0.307517	0.017419	0.00881218	0.952758	kpsT1	Carbohydrate Metabolism	XXXXX
RCAP_rcc00171	0.0276856	0.912285	0.367109	0.158502	-0.113938	0.694344	hypothetical protein	Unknown	Unknown
RCAP_rcc00172	0.0567003	0.684398	0.295934	0.0522728	0.0739008	0.653215	glycosyl transferase	Cell Envelope Biosynthesis	Cell Wall Biosynthesis
RCAP_rcc00173	-0.027159	0.804542	0.176164	0.191284	0.128668	0.347808	rfbA	Cell Envelope Biosynthesis	Cell Wall Biosynthesis
RCAP_rcc00174	0.0130613	0.918647	0.181424	0.316613	0.131436	0.370712	rfbD	Cell Envelope Biosynthesis	Cell Wall Biosynthesis
RCAP_rcc00175	-0.315183	0.0018914	0.0814302	0.65887	-0.421241	0.000689048	hypothetical protein	Unknown	Unknown
RCAP_rcc00176	-0.0628971	0.472983	0.180618	0.191284	0.0497653	0.714011	rfbB	Cell Envelope Biosynthesis	Cell Wall Biosynthesis
RCAP_rcc00177	0.119107	0.225997	0.225532	0.136103	0.234115	0.109626	rfbC	Cell Envelope Biosynthesis	Cell Wall Biosynthesis
RCAP_rcc00178	0.17227	0.120484	0.120897	0.59971	0.264609	0.0756905	hemolysin-type calcium-binding repeat family protein	Trafficking and Secretion	Secretion
RCAP_rcc00179	-0.451628	4.49313e-07	0.0416482	0.824037	-0.372358	0.0124572	ilvA	Amino Acid Metabolism	Valine, leucine and isoleucine biosynthesis
RCAP_rcc00180	-0.952521	4.9977e-22	-0.0924152	0.708487	-1.45244	1.04302e-21	Hpt domain-containing protein	Unknown	XXXXX
RCAP_rcc00181	-1.09999	1.34146e-33	-0.00019721	0.998784	-1.41439	4.89317e-21	response regulator receiver domain/protein phosphatase 2C domain-containing protein	Signal Transduction	Transcription Regulator
RCAP_rcc00182	-0.527695	1.76353e-07	0.0753355	0.717395	-0.585471	2.71713e-05	hemolysin D	Trafficking and Secretion	Secretion
RCAP_rcc00183	-0.081266	0.446406	-0.0911768	0.59717	0.139412	0.385	ABC transporter ATP-binding/permease	Defense Mechanisms	XXXXX
RCAP_rcc00184	0.165774	0.0630268	0.190545	0.132555	0.240265	0.096444	outer membrane efflux protein	Cell Envelope Biosynthesis	Cell Wall Biosynthesis
RCAP_rcc00185	-0.0330678	0.715258	0.0131375	0.957712	-0.144993	0.215234	hypothetical protein	Unknown	Unknown
RCAP_rcc00186	0.145847	0.282559	-0.21879	0.312701	0.158728	0.360237	NUDIX superfamily hydrolase	Predicted Function	XXXXX
RCAP_rcc00187	0.641205	1.79875e-14	-0.0978727	0.611729	0.925462	1.60529e-13	hslO	Post-translational Modification, Assembly and Chaperones	XXXXX
RCAP_rcc00188	0.739949	1.93142e-09	-0.00665216	0.991165	0.787092	1.223e-05	NUDIX superfamily hydrolase	Replication, Recombination and Repair	XXXXX
RCAP_rcc00189	0.472534	1.73471e-06	-0.0590589	0.821405	0.257363	0.0983436	cca	Translation, ribosomal structure and biogenesis	XXXXX
RCAP_rcc00190	0.167652	0.032221	0.204448	0.0786014	0.0953581	0.469392	ABC transporter ATP-binding/permease	Defense Mechanisms	XXXXX
RCAP_rcc00191	0.0365836	0.811845	0.216531	0.303504	-0.474989	0.00762436	tRNA (Uracil-5-)-methyltransferase	Translation, ribosomal structure and biogenesis	XXXXX
RCAP_rcc00192	-0.369838	0.00023781	0.250139	0.123479	-0.500742	0.00236657	ErfK/YbiS/YcfS/YnhG family protein	Unknown	XXXXX
RCAP_rcc00193	0.00362584	0.980858	0.239933	0.176955	0.0210318	0.921871	SCP-like extracellular protein	Predicted Function	XXXXX
RCAP_rcc00194	0.269385	0.00843132	0.364206	0.0135714	0.501532	0.000920345	ErfK/YbiS/YcfS/YnhG family protein/Tat domain-containing protein	Unknown	XXXXX
RCAP_rcc00195	0.162056	0.0331169	-0.235153	0.0660576	0.299743	0.00490279	hemH	Metabolism of Cofactors, Coenzymes and Vitamins	Heme Biosynthesis
RCAP_rcc00196	0.263839	0.00174675	-0.375261	0.00818894	0.420859	0.00897711	hypothetical protein	Unknown	Unknown
RCAP_rcc00197	0.549194	0.0230234	0.384831	0.173361	-0.0568596	0.87603	comF	Predicted Function	XXXXX
RCAP_rcc00198	0.0755749	0.693962	0.306553	0.197675	-0.0119103	0.962555	grxC	Post-translational Modification, Assembly and Chaperones	XXXXX
RCAP_rcc00199	0.291024	0.00210867	-0.287242	0.044272	0.347523	0.00560377	carbon-nitrogen family hydrolase	Predicted Function	Nitrogen metabolism
RCAP_rcc00200	0.585832	6.67515e-10	-0.634825	0.000437272	0.912576	1.16845e-10	MarR family transcriptional regulator	Signal Transduction	Transcription Regulator
RCAP_rcc00201	-0.447334	1.99921e-08	0.234449	0.136778	-0.51856	3.0193e-05	adenine-specific DNA-methyltransferase	Replication, Recombination and Repair	XXXXX
RCAP_rcc00202	-0.633667	3.64398e-06	0.316154	0.0488905	-0.426506	0.00903848	rnhB	Replication, Recombination and Repair	XXXXX
RCAP_rcc00203	-0.236233	0.0459501	0.330247	0.0228622	-0.0650306	0.713609	hypothetical protein	Unknown	Unknown
RCAP_rcc00204	-0.526292	0.000732771	0.412378	0.0142906	-0.234022	0.226185	hypothetical protein	Unknown	Unknown
RCAP_rcc00205	-0.662583	1.46578e-07	0.562741	0.000475806	-0.55826	0.00058664	hypothetical protein	Unknown	Unknown
RCAP_rcc00206	-0.484964	3.10833e-08	0.414019	0.00134622	-0.859286	1.0511e-10	nspC	Amino Acid Metabolism	XXXXX
RCAP_rcc00207	-0.369201	4.73828e-06	0.464912	0.000374348	-0.634653	4.06155e-06	lys1	Amino Acid Metabolism	XXXXX
RCAP_rcc00208	-0.0186982	0.850781	0.295016	0.00981772	-0.141162	0.305048	argG	Amino Acid Metabolism	Arginine and proline metabolism
RCAP_rcc00209	0.0406456	0.725997	0.249277	0.103642	-0.0941089	0.529959	mogA	Predicted Function	XXXXX
RCAP_rcc00210	0.230392	0.0028762	-0.132914	0.43725	0.483914	0.00188799	ubiG	Energy Metabolism	Biosynthesis of Ubiquinone
RCAP_rcc00211	-0.307462	0.00307775	0.197429	0.180401	-0.248795	0.0861332	pip1	Amino Acid Metabolism	Arginine and proline metabolism
RCAP_rcc00212	0.286254	0.00522644	-0.642882	0.000546978	0.622265	0.000997075	hypothetical protein	Unknown	Unknown
RCAP_rcc00213	0.055708	0.581308	0.0324605	0.842838	0.17549	0.31597	nusA	Transcription	XXXXX
RCAP_rcc00214	-0.321641	6.34112e-05	0.098304	0.499571	-0.338223	0.00900668	hypothetical protein	Unknown	Unknown
RCAP_rcc00215	-0.332859	5.41144e-06	0.233562	0.058859	-0.368571	0.00034751	infB	Translation, ribosomal structure and biogenesis	XXXXX
RCAP_rcc00216	-1.39816	3.56917e-42	-0.070395	0.824042	-1.82408	9.29297e-33	hypothetical protein	Unknown	Unknown
RCAP_rcc00217	-0.140963	0.246477	0.242705	0.154239	0.154041	0.314953	nudG	Metabolism of Cofactors, Coenzymes and Vitamins	Folate biosynthesis
RCAP_rcc00218	-0.225366	0.00226448	0.307909	0.0085224	-0.0145252	0.913436	argJ	Amino Acid Metabolism	Arginine and proline metabolism
RCAP_rcc00219	-0.0204026	0.845834	0.37578	0.00235542	0.214151	0.0676489	PpiC-type peptidyl-prolyl cis-trans isomerase	Post-translational Modification, Assembly and Chaperones	XXXXX
RCAP_rcc00220	0.330339	0.0242703	-0.265188	0.191683	0.34496	0.0385095	secA	Trafficking and Secretion	Secretion
RCAP_rcc00221	0.382297	0.00940411	-0.388455	0.113036	0.835559	1.97336e-05	hypothetical protein	Unknown	Unknown
RCAP_rcc00222	0.0577391	0.61184	-0.151368	0.364045	0.325397	0.0139532	radC	Replication, Recombination and Repair	Repair
RCAP_rcc00223	-0.120372	0.15488	0.0855263	0.631651	-0.244032	0.0494204	dnaJ	Post-translational Modification, Assembly and Chaperones	XXXXX
RCAP_rcc00224	0.251854	0.00126237	-0.22585	0.129473	0.405021	2.63331e-05	dnaK	Post-translational Modification, Assembly and Chaperones	XXXXX
RCAP_rcc00225	0.493421	0.00117847	0.0447357	0.882956	0.556617	0.00213418	alkB	Replication, Recombination and Repair	XXXXX
RCAP_rcc00226	0.942774	2.75738e-12	0.0142223	0.970042	0.687246	0.00036403	mutY	Replication, Recombination and Repair	XXXXX
RCAP_rcc00227	0.0157	0.896982	0.0487394	0.799881	0.11514	0.464266	hypothetical protein	Unknown	Unknown
RCAP_rcc00228	0.00329079	0.976414	0.410233	0.0181083	0.417324	0.0176839	DSBA family oxidoreductase	Post-translational Modification, Assembly and Chaperones	XXXXX
RCAP_rcc00229	-0.326521	0.00356918	0.304169	0.0887358	-0.0392723	0.826983	lpxK	Glycan Biosynthesis and Metabolism	Lipopolysaccharide biosynthesis
RCAP_rcc00230	0.315018	0.0145822	0.424111	0.0359519	0.238479	0.21354	kdtA1	Energy Metabolism	Puromycin biosynthesis
RCAP_rcc00231	0.0692119	0.803439	-0.109209	0.775326	0.293427	0.329059	hypothetical protein	Unknown	Unknown
RCAP_rcc00232	0.0657406	0.692594	0.0356127	0.906036	-0.0372347	0.861236	xylose isomerase-like TIM barrel family protein	Carbohydrate Metabolism	XXXXX
RCAP_rcc00233	-0.592408	1.26958e-11	0.153852	0.300992	-0.652533	1.04246e-07	AFG1-like ATPase	Predicted Function	XXXXX
RCAP_rcc00234	0.788673	1.2207e-15	-0.298734	0.158174	0.757998	3.28311e-08	luciferase	Energy Metabolism	XXXXX
RCAP_rcc00235	-0.106324	0.28454	0.133594	0.429113	-0.294291	0.0175588	folC	Metabolism of Cofactors, Coenzymes and Vitamins	Folate biosynthesis
RCAP_rcc00236	0.0597797	0.507104	0.130698	0.419397	0.15282	0.262692	accD	Energy Metabolism	Reductive carboxylate cycle (CO2 fixation)
RCAP_rcc00237	-0.322022	0.0728129	0.30885	0.156438	-0.344302	0.102376	abortive infection protein family	Predicted Function	XXXXX
RCAP_rcc00238	-0.371406	0.00775681	-0.00138511	0.996175	-0.645905	6.42761e-05	hypothetical protein	Unknown	Unknown
RCAP_rcc00239	-0.117764	0.299841	0.0752716	0.709543	0.08967	0.6086	ansA	Amino Acid Metabolism	XXXXX
RCAP_rcc00240	-0.14147	0.0554358	0.249673	0.078306	0.00200737	0.990009	hypothetical protein	Unknown	Unknown
RCAP_rcc00241	0.206575	0.0119996	-0.024243	0.906894	0.179794	0.174816	radical SAM family protein	Translation, ribosomal structure and biogenesis	XXXXX
RCAP_rcc00242	-0.263474	0.02275	0.232391	0.153292	-0.563457	0.000469227	hypothetical protein	Unknown	Unknown
RCAP_rcc00243	-0.136272	0.142732	0.200971	0.123439	-0.262578	0.0318685	dapD	Amino Acid Metabolism	Lysine biosynthesis
RCAP_rcc00244	-0.336602	0.00903302	0.109686	0.58799	-0.500001	0.00182026	hypothetical protein	Unknown	Unknown
RCAP_rcc00245	0.518495	6.63803e-06	0.441852	0.00815095	0.511631	0.00033112	hypothetical protein	Unknown	Unknown
RCAP_rcc00246	-0.204243	0.0148554	0.0501411	0.749523	-0.113832	0.333483	mltB	Glycan Biosynthesis and Metabolism	Glycosaminoglycan degradation
RCAP_rcc00247	0.0337868	0.860128	-0.0423649	0.890307	-0.0878498	0.692946	NnrU family protein	Energy Metabolism	Nitrogen Metabolism
RCAP_rcc00248	-0.16434	0.146177	-0.146776	0.409766	-0.0577436	0.721967	hypothetical protein	Unknown	Unknown
RCAP_rcc00249	-0.225844	0.0341941	0.246138	0.099699	-0.634745	1.29873e-06	hup1	Energy Metabolism	Aerobic/Anaerobic Respiration
RCAP_rcc00250	0.273867	0.00062453	-0.49148	8.53153e-05	0.86974	8.77991e-15	amn	Nucleotide Metabolism	Purine metabolism
RCAP_rcc00251	0.212618	0.00625815	-0.0419638	0.786937	0.370181	0.0148485	ade	Nucleotide Metabolism	Purine metabolism
RCAP_rcc00252	0.137566	0.235986	-0.363645	0.0635214	0.22616	0.136173	NAD-dependent epimerase/dehydratase	Carbohydrate Metabolism	XXXXX
RCAP_rcc00253	-0.299717	0.299765	-0.375852	0.115143	0.0461764	0.845649	major facilitator superfamily protein	Carbohydrate Metabolism	XXXXX
RCAP_rcc00254	0.0193843	0.908393	0.280654	0.140753	-0.351013	0.0675554	hypothetical protein	Unknown	Unknown
RCAP_rcc00255	-0.607336	4.29852e-07	0.136398	0.462547	-0.775366	5.12012e-07	polB	Replication, Recombination and Repair	Replication
RCAP_rcc00256	-0.232317	0.0318841	0.242881	0.088533	-0.602367	1.02456e-05	lipoprotein	Predicted Function	Unknown
RCAP_rcc00257	-0.310622	5.3509e-05	0.179559	0.160373	-0.334173	0.0177057	leuS	Translation, ribosomal structure and biogenesis	Aminoacyl-tRNA biosynthesis
RCAP_rcc00258	-0.141994	0.168075	0.140805	0.434767	-0.12077	0.424679	lipoprotein	Predicted Function	Unknown
RCAP_rcc00259	-0.0767517	0.454597	0.364186	0.00260894	0.0209968	0.909622	porin family protein	Unknown	XXXX
RCAP_rcc00260	0.00748958	0.94825	0.294095	0.0271327	0.0727868	0.680932	alanine racemase domain-containing protein	Predicted Function	XXXXX
RCAP_rcc00261	-0.155253	0.349471	0.206895	0.311594	-0.103916	0.625122	hypothetical protein	Unknown	Unknown
RCAP_rcc00262	-0.101392	0.347515	-0.157789	0.301003	0.092985	0.545006	ribA	Metabolism of Cofactors, Coenzymes and Vitamins	Riboflavin metabolism
RCAP_rcc00263	0.0934275	0.218039	-0.734309	1.50852e-12	0.479584	3.16015e-05	winged helix family two component transcriptional regulator	Signal Transduction	Transcription Regulator
RCAP_rcc00264	0.183091	0.119458	0.326355	0.0662941	-0.0105326	0.952758	hypothetical protein	Unknown	Unknown
RCAP_rcc00265	0.212003	0.0206398	-0.608584	1.54143e-05	0.201145	0.172877	RmuC domain-containing protein	Unknown	XXXXX
RCAP_rcc00266	-0.0190987	0.863604	0.00365347	0.991165	0.0380977	0.788718	mutL	Replication, Recombination and Repair	Repair
RCAP_rcc00267	-0.252464	0.00184542	0.378014	0.00391986	-0.039482	0.769164	M16 family peptidase	Post-translational Modification, Assembly and Chaperones	Peptidase
RCAP_rcc00268	-0.0971859	0.350871	0.298526	0.0772744	0.0946541	0.547599	M16 family peptidase	Post-translational Modification, Assembly and Chaperones	Peptidase
RCAP_rcc00269	0.0240445	0.864224	0.285828	0.123479	-0.28235	0.0710453	lipoprotein	Predicted Function	Unknown
RCAP_rcc00270	-0.282717	0.00443004	0.348139	0.00667155	-0.417535	0.00284411	lspA	Cell Envelope Biosynthesis	Cell Wall Biosynthesis
RCAP_rcc00271	-0.0135382	0.894397	0.395052	0.000402606	0.0681245	0.610297	purH	Metabolism of Cofactors, Coenzymes and Vitamins	One carbon pool by folate
RCAP_rcc00272	-0.22313	0.0376043	0.0381328	0.85637	-0.316542	0.0399681	heparinase II/III family protein	Unknown	XXXXX
RCAP_rcc00273	-0.371743	5.17189e-05	0.244792	0.0947009	-0.617738	1.06582e-05	rsmB1	Translation, ribosomal structure and biogenesis	XXXXX
RCAP_rcc00274	0.495737	5.62577e-07	-0.554652	0.00115332	0.779907	1.01765e-07	hypothetical protein	Unknown	Unknown
RCAP_rcc00275	0.422222	3.85766e-05	-0.0234438	0.942236	0.420877	0.00559133	dapB	Amino Acid Metabolism	XXXXX
RCAP_rcc00276	0.308429	0.0050901	-0.394635	0.0594742	0.684342	9.21824e-06	rbfA	Translation, ribosomal structure and biogenesis	XXXXX
RCAP_rcc00277	0.416036	0.000417998	-0.108235	0.71023	0.488448	0.00794019	hypothetical protein	Unknown	Unknown
RCAP_rcc00278	0.0734728	0.589652	-0.025526	0.943215	-0.147709	0.405732	truB	Nucleotide Metabolism	Pyrimidine metabolism
RCAP_rcc00279	-0.0392545	0.750164	0.0815612	0.713918	-0.333773	0.0240674	hypothetical protein	Unknown	Unknown
RCAP_rcc00280	0.427912	1.77829e-07	-0.606161	0.00236385	0.737582	3.9221e-07	hemolysin-type calcium-binding repeat family protein	Trafficking and Secretion	Secretion
RCAP_rcc00281	0.012118	0.909424	-0.0650412	0.746532	0.171683	0.229694	rpsO	Translation, ribosomal structure and biogenesis	XXXXX
RCAP_rcc00282	-0.753727	9.32851e-16	0.57982	0.026391	-0.859157	3.11013e-12	aldehyde dehydrogenase	Carbohydrate Metabolism	Glycolysis / Gluconeogenesis
RCAP_rcc00283	-0.234831	0.00616969	0.49723	0.000140237	0.425723	0.000969513	hypothetical protein	Unknown	Unknown
RCAP_rcc00284	-0.0814671	0.286623	0.301235	0.0114379	-0.0377822	0.789146	pnp	Nucleotide Metabolism	Pyrimidine metabolism
RCAP_rcc00285	-0.239689	0.00933761	0.0693672	0.690008	-0.255343	0.100109	secE	Trafficking and Secretion	Secretion
RCAP_rcc00286	-0.557325	8.26096e-05	0.155848	0.513609	-0.821907	3.70617e-06	nusG	Transcription	XXXXX
RCAP_rcc00287	-0.46153	2.37945e-07	0.201172	0.267181	-0.540346	4.19279e-05	rplK	Translation, ribosomal structure and biogenesis	XXXXX
RCAP_rcc00288	-0.503986	6.11597e-15	0.266326	0.0608058	-0.731734	4.17553e-10	rplA	Translation, ribosomal structure and biogenesis	XXXXX
RCAP_rcc00289	-0.664508	1.75566e-19	0.206548	0.109178	-0.879192	7.19838e-12	rplJ	Translation, ribosomal structure and biogenesis	XXXXX
RCAP_rcc00290	-0.695201	4.41894e-18	0.292998	0.0533565	-0.7908	2.18315e-07	rplL	Translation, ribosomal structure and biogenesis	XXXXX
RCAP_rcc00291	-0.407102	3.93765e-09	0.218844	0.105504	-0.469465	0.000193926	rpoB	Replication, Recombination and Repair	Replication
RCAP_rcc00292	-0.500862	1.27074e-12	0.195014	0.140705	-0.483611	4.20397e-05	rpoC	Replication, Recombination and Repair	Replication
RCAP_rcc00293	-0.221706	0.0474302	0.157425	0.544972	-0.117772	0.439427	hypothetical protein	Unknown	Unknown
RCAP_rcc00294	-0.390862	7.19649e-07	0.223969	0.0853766	-0.543831	1.46207e-05	rpsL	Translation, ribosomal structure and biogenesis	XXXXX
RCAP_rcc00295	-0.356117	2.83531e-07	0.287985	0.0146499	-0.683104	8.407e-11	rpsG	Translation, ribosomal structure and biogenesis	XXXXX
RCAP_rcc00296	-0.505714	1.98111e-14	0.261439	0.0619681	-0.685134	5.79519e-10	fusA1	Translation, ribosomal structure and biogenesis	XXXXX
RCAP_rcc00297	-0.408037	3.89373e-09	0.333605	0.00940703	-0.502454	2.6174e-05	tuf2	Translation, ribosomal structure and biogenesis	XXXXX
RCAP_rcc00298	-0.474624	6.13458e-07	0.274351	0.133527	-0.582772	0.000136357	rpsJ	Translation, ribosomal structure and biogenesis	XXXXX
RCAP_rcc00299	-0.47847	3.10134e-12	0.313954	0.0271694	-0.718696	7.74568e-09	rplC	Translation, ribosomal structure and biogenesis	XXXXX
RCAP_rcc00300	-0.415364	3.36748e-10	0.319937	0.0112414	-0.703883	4.75007e-11	rplD	Translation, ribosomal structure and biogenesis	XXXXX
RCAP_rcc00301	-0.596794	5.43245e-15	0.195023	0.234219	-0.722899	1.2276e-07	rplW	Translation, ribosomal structure and biogenesis	XXXXX
RCAP_rcc00302	-0.492404	2.31881e-12	0.272597	0.0344783	-0.717302	9.53793e-10	rplB	Translation, ribosomal structure and biogenesis	XXXXX
RCAP_rcc00303	-0.594164	1.46245e-12	0.226016	0.153292	-0.692877	7.46823e-07	rpsS	Translation, ribosomal structure and biogenesis	XXXXX
RCAP_rcc00304	-0.584002	1.30107e-11	0.302113	0.079069	-0.694109	1.26825e-06	rplV	Translation, ribosomal structure and biogenesis	XXXXX
RCAP_rcc00305	-0.561071	1.15112e-17	0.261373	0.0547925	-0.781091	9.50769e-12	rpsC	Translation, ribosomal structure and biogenesis	XXXXX
RCAP_rcc00306	-0.495645	1.75914e-12	0.374369	0.00190953	-0.776447	3.64636e-11	rplP	Translation, ribosomal structure and biogenesis	XXXXX
RCAP_rcc00307	-0.0297852	0.802748	0.164832	0.382698	0.264092	0.0427664	hypothetical protein	Unknown	Unknown
RCAP_rcc00308	-0.385341	0.000106544	0.220016	0.145496	-0.505736	0.00126685	rpmC	Translation, ribosomal structure and biogenesis	XXXXX
RCAP_rcc00309	-0.444682	1.69324e-06	0.264685	0.07684	-0.670719	3.88056e-06	rpsQ	Translation, ribosomal structure and biogenesis	XXXXX
RCAP_rcc00310	-0.452328	5.85488e-09	0.276657	0.0377144	-0.709637	3.41277e-09	rplN	Translation, ribosomal structure and biogenesis	XXXXX
RCAP_rcc00311	-0.565117	1.32911e-13	0.292943	0.0555714	-0.832046	3.14747e-13	rplX	Translation, ribosomal structure and biogenesis	XXXXX
RCAP_rcc00312	-0.549706	2.20225e-13	0.218534	0.163817	-0.730607	3.34253e-09	rplE	Translation, ribosomal structure and biogenesis	XXXXX
RCAP_rcc00313	-0.610605	1.84262e-12	0.222785	0.159092	-0.777367	4.92531e-08	rpsN	Translation, ribosomal structure and biogenesis	XXXXX
RCAP_rcc00314	-0.565806	5.72945e-14	0.189647	0.260415	-0.822536	3.59024e-12	rpsH	Translation, ribosomal structure and biogenesis	XXXXX
RCAP_rcc00315	-0.522291	1.58881e-14	0.233967	0.112123	-0.745134	1.82978e-10	rplF	Translation, ribosomal structure and biogenesis	XXXXX
RCAP_rcc00316	-0.589518	4.98112e-13	0.234114	0.232951	-0.769091	2.73394e-07	rplR	Translation, ribosomal structure and biogenesis	XXXXX
RCAP_rcc00317	-0.5907	7.71486e-19	0.260407	0.0572544	-0.869719	4.80246e-14	rpsE	Translation, ribosomal structure and biogenesis	XXXXX
RCAP_rcc00318	-0.5494	1.42997e-14	0.356612	0.0100595	-0.777031	7.2322e-09	rpmD	Translation, ribosomal structure and biogenesis	XXXXX
RCAP_rcc00319	0.591969	0.000202551	-0.43719	0.0576579	0.562006	0.00716422	hypothetical protein	Unknown	Unknown
RCAP_rcc00320	-0.509668	5.53373e-05	0.0368382	0.900639	-0.790164	7.37033e-05	hypothetical protein	Unknown	Unknown
RCAP_rcc00321	-0.375612	1.11593e-06	0.296329	0.0307577	-0.544351	5.98766e-05	rplO	Translation, ribosomal structure and biogenesis	XXXXX
RCAP_rcc00322	-0.256757	0.000450103	0.151895	0.245947	-0.299639	0.0206814	secY	Trafficking and Secretion	Secretion
RCAP_rcc00323	-0.252682	0.00192607	0.329466	0.0177844	-0.373178	0.00538636	adk	Nucleotide Metabolism	Purine metabolism
RCAP_rcc00324	-0.401533	3.7122e-05	0.24859	0.122884	-0.539155	0.000267011	rpsM	Translation, ribosomal structure and biogenesis	XXXXX
RCAP_rcc00325	-0.344759	4.81248e-06	0.299962	0.0103591	-0.481574	1.81475e-05	rpsK	Translation, ribosomal structure and biogenesis	XXXXX
RCAP_rcc00326	-0.534499	1.61574e-14	0.221075	0.117993	-0.595205	4.67639e-06	rpoA	Replication, Recombination and Repair	Replication
RCAP_rcc00327	-0.516118	2.27674e-12	0.191697	0.151036	-0.64099	1.05481e-07	rplQ	Translation, ribosomal structure and biogenesis	XXXXX
RCAP_rcc00328	-0.622462	3.2147e-12	-0.0634999	0.775658	-0.566058	1.60983e-05	LuxR family autoinducer-binding transcriptional regulator	Signal Transduction	Transcription Regulator
RCAP_rcc00329	-0.654921	2.72073e-11	0.189516	0.325935	-0.742217	1.62233e-06	autoinducer synthesis protein	Unknown	XXXXX
RCAP_rcc00330	0.0788386	0.44381	-0.0923719	0.570527	0.263068	0.0577972	ATPase AAA	Replication, Recombination and Repair	XXXXX
RCAP_rcc00331	-0.588866	2.0642e-07	-0.0202709	0.941685	-0.751479	3.06412e-07	crcB	Cell Division	Chromosome Partitioning
RCAP_rcc00332	-0.448977	4.0769e-06	0.195321	0.155157	-0.47324	0.000265599	rluC	Nucleotide Metabolism	Pyrimidine metabolism
RCAP_rcc00333	-0.574517	6.4908e-05	0.111706	0.604919	-0.684332	0.000219463	gph1	Carbohydrate Metabolism	Glyoxylate and dicarboxylate metabolism
RCAP_rcc00334	-0.399778	0.0041932	0.147157	0.474608	-0.5443	0.00606473	ATP12 chaperone protein family	Post-translational Modification, Assembly and Chaperones	XXXXX
RCAP_rcc00335	-1.22594	3.72633e-49	0.043762	0.91048	-1.35368	1.23892e-32	bztA	Amino Acid Metabolism	Amino Acid Transport
RCAP_rcc00336	0.0876899	0.330186	-0.058768	0.774931	0.281051	0.0312041	bztB	Amino Acid Metabolism	Amino Acid Transport
RCAP_rcc00337	-0.709105	1.967e-14	0.277527	0.127724	-0.823719	1.14651e-08	bztC	Amino Acid Metabolism	Amino Acid Transport
RCAP_rcc00338	-0.621766	6.78132e-15	0.329069	0.0978876	-0.699215	1.85367e-07	bztD	Amino Acid Metabolism	Amino Acid Transport
RCAP_rcc00339	-0.500051	2.39909e-06	-0.135552	0.397155	-0.900169	2.82701e-12	sixA	Signal Transduction	Kinase/Phosphorelay
RCAP_rcc00340	-0.0751311	0.642394	0.252618	0.173541	-0.363475	0.0424493	hypothetical protein	Unknown	Unknown
RCAP_rcc00341	0.196363	0.0347606	0.449304	0.000146777	0.176645	0.176015	argB	Amino Acid Metabolism	Arginine and proline metabolism
RCAP_rcc00342	0.478973	5.73874e-09	-0.588431	0.000173301	0.713105	1.56356e-08	short-chain dehydrogenase/reductase family oxidoreductase	Predicted Function	XXXXX
RCAP_rcc00343	0.536412	2.73305e-10	-0.158209	0.416686	0.753922	5.61452e-12	engB	Predicted Function	XXXXX
RCAP_rcc00344	0.375933	0.000236561	0.0543609	0.794389	0.260414	0.0786	MOSC domain-containing protein	Predicted Function	XXXXX
RCAP_rcc00345	-0.147943	0.0862319	0.187576	0.183722	-0.130007	0.327109	oxaA	Trafficking and Secretion	Trafficing
RCAP_rcc00346	-0.457841	6.29454e-07	0.0128923	0.961362	-0.831747	1.15715e-09	diguanylate cyclase/phosphodiesterase	Signal Transduction	Kinase/Phosphorelay
RCAP_rcc00347	-0.199802	0.0609503	0.255911	0.0739339	-0.410213	0.001945	PP-loop family ATPase	Cell Division	Chromosome Partitioning
RCAP_rcc00348	-0.257772	0.220859	0.2567	0.297477	-0.457662	0.0460034	hypothetical protein	Unknown	Unknown
RCAP_rcc00349	0.18281	0.143383	0.237583	0.239442	-0.0533614	0.791508	rnpA	Translation, ribosomal structure and biogenesis	XXXXX
RCAP_rcc00350	0.333911	0.0116853	0.250502	0.211739	0.0644413	0.680932	rpmH	Translation, ribosomal structure and biogenesis	XXXXX
RCAP_rcc00351	0.0988642	0.299355	-0.489358	0.00124613	0.615229	1.09765e-08	sensor histidine kinase	Signal Transduction	Kinase/Phosphorelay
RCAP_rcc00352	1.15312	6.6936e-25	-0.438665	0.0880627	1.26393	1.90375e-09	asnA	Energy Metabolism	Nitrogen metabolism
RCAP_rcc00353	0.735718	1.54123e-13	-0.66053	0.00529802	1.11486	6.09428e-18	hypothetical protein	Unknown	Unknown
RCAP_rcc00354	0.0815577	0.421981	0.237194	0.14816	0.0179898	0.901677	pepT	Amino Acid Metabolism	XXXXX
RCAP_rcc00355	-0.430241	4.10991e-09	0.10606	0.518429	-0.507548	5.07284e-06	S1 RNA binding domain-containing protein	Transcription	XXXXX
RCAP_rcc00356	0.0042126	0.966642	-0.311066	0.0148209	-0.191453	0.0998583	cyclic nucleotide-binding domain-/cystathionine beta-synthase domain-/unknown function domain-contai	Signal Transduction	Kinase/Phosphorelay
RCAP_rcc00357	0.928555	6.17906e-24	-0.424308	0.00931799	0.847946	5.74352e-08	macB	Defense Mechanisms	XXXXX
RCAP_rcc00358	0.996741	2.1236e-23	-0.543916	0.0169449	1.11904	7.366e-12	macA	Defense Mechanisms	XXXXX
RCAP_rcc00359	-0.365649	0.154756	0.11906	0.7467	-0.346996	0.233205	hypothetical protein	Unknown	Unknown
RCAP_rcc00360	-0.223738	0.0341941	0.225449	0.126108	-0.0979493	0.561611	mipZ	Cell Division	Chromosome Partitioning
RCAP_rcc00361	-0.47151	5.17325e-10	0.340163	0.00667155	-0.697748	2.67484e-06	rpmE	Translation, ribosomal structure and biogenesis	XXXXX
RCAP_rcc00362	-0.199928	0.141711	0.123146	0.551215	-0.71445	1.06582e-05	rplS	Translation, ribosomal structure and biogenesis	XXXXX
RCAP_rcc00363	-0.223932	0.125173	0.152437	0.461058	-0.116927	0.556794	hypothetical protein	Unknown	Unknown
RCAP_rcc00364	-0.553598	0.000456757	0.271119	0.168875	-0.753505	6.52998e-05	trmD	Translation, ribosomal structure and biogenesis	XXXXX
RCAP_rcc00365	-0.835052	5.22344e-12	0.202241	0.213863	-1.21441	1.9688e-13	hypothetical protein	Unknown	Unknown
RCAP_rcc00366	-0.625597	3.63332e-08	0.290189	0.123479	-0.934951	8.96233e-09	rimM	Translation, ribosomal structure and biogenesis	XXXXX
RCAP_rcc00367	-0.545818	1.44252e-10	0.180986	0.252932	-0.729384	1.74024e-08	rpsP	Translation, ribosomal structure and biogenesis	XXXXX
RCAP_rcc00368	-0.76302	1.76712e-12	0.00261749	0.994867	-1.01468	3.70287e-13	aroH	Amino Acid Metabolism	Phenylalanine, tyrosine and tryptophan biosynthesis
RCAP_rcc00369	0.803323	4.01549e-19	-0.313115	0.13685	1.1609	9.31937e-17	GNAT family acetyltransferase	Cell Division	Chromosome Partitioning
RCAP_rcc00370	-0.295835	0.000782371	0.149583	0.259625	-0.451389	3.10831e-05	ffh	Trafficking and Secretion	Trafficing
RCAP_rcc00371	0.17329	0.0870455	-0.510448	0.0300735	0.648479	5.24757e-06	LysR family transcriptional regulator	Signal Transduction	Transcription Regulator
RCAP_rcc00372	0.106956	0.321949	-0.0629358	0.771048	-0.176623	0.326107	hypothetical protein	Unknown	Unknown
RCAP_rcc00373	0.0694109	0.49542	-0.318728	0.0193815	0.239305	0.171392	mdoH	Cell Envelope Biosynthesis	Cell Wall Biosynthesis
RCAP_rcc00374	-0.0168692	0.897355	-0.592278	0.00323219	0.496569	0.000263427	hypothetical protein	Unknown	Unknown
RCAP_rcc00375	-0.280328	8.87192e-05	0.203315	0.136778	-0.10786	0.483797	mdoG1	Metal and Ion Transport	XXXXX
RCAP_rcc00376	-0.0504666	0.566506	-0.197589	0.0849289	0.0738097	0.667363	divalent ion symporter	Predicted Function	Replication
RCAP_rcc00377	-0.5086	2.99878e-05	0.433579	0.310801	-0.487134	0.00125955	hemL	Metabolism of Cofactors, Coenzymes and Vitamins	Heme Biosynthesis
RCAP_rcc00378	-0.652256	1.61772e-14	0.508995	NA	-0.621698	6.36389e-06	glnA1	Carbohydrate Metabolism	Glyoxylate and dicarboxylate metabolism
RCAP_rcc00379	0.268067	0.0136732	0.468651	0.00229359	0.305974	0.0610973	dapA	Amino Acid Metabolism	XXXXX
RCAP_rcc00380	0.143258	0.150443	0.0939483	0.606169	0.36277	0.00492421	transglycosylase, Slt family	Glycan Biosynthesis and Metabolism	Glycosaminoglycan degradation
RCAP_rcc00381	0.173898	0.147252	0.131456	0.501746	0.265644	0.0627026	hypothetical protein	Unknown	Unknown
RCAP_rcc00382	-0.296311	0.00127256	0.561485	6.50964e-05	-0.516276	9.56719e-06	hypothetical protein	Unknown	Unknown
RCAP_rcc00383	-0.327695	0.00207475	-0.0745857	0.75856	-0.62949	3.94367e-06	FAD dependent oxidoreductase	Energy Metabolism	XXXXX
RCAP_rcc00384	0.432513	7.73402e-10	-0.210451	0.079069	0.460436	0.00264215	gshA	Metabolism of Other Amino Acids	Glutathione metabolism
RCAP_rcc00385	0.0347653	0.848202	-0.114497	0.68475	-0.0987848	0.641882	hypothetical protein	Unknown	Unknown
RCAP_rcc00386	-0.0276212	0.794245	-0.0573209	0.788746	0.15186	0.277693	hypothetical protein	Unknown	Unknown
RCAP_rcc00387	-0.227373	0.0267771	0.117462	0.477467	-0.204215	0.16152	ubiA	Photosynthesis	Biosynthesis of Ubiquinone
RCAP_rcc00388	-0.16071	0.128098	0.186862	0.198518	-0.190436	0.145021	OmpA/MotB domain-containing protein	Cell Envelope Biosynthesis	Cell Wall Biosynthesis
RCAP_rcc00389	-0.386172	0.00813049	0.113159	0.595063	-0.270157	0.130601	hypothetical protein	Unknown	Unknown
RCAP_rcc00390	0.638778	9.39099e-11	-0.620597	0.00322398	1.21061	5.29656e-16	S49 family peptidase	Post-translational Modification, Assembly and Chaperones	Peptidase
RCAP_rcc00391	0.932237	1.15892e-13	-0.288159	0.315007	1.37407	3.83214e-11	hypothetical protein	Unknown	Unknown
RCAP_rcc00392	1.00831	6.60506e-15	-0.309799	0.306657	1.29981	1.43472e-08	hypothetical protein	Unknown	Unknown
RCAP_rcc00393	0.269777	0.00523322	0.0244748	0.923887	0.203501	0.156266	uvrC	Replication, Recombination and Repair	Repair
RCAP_rcc00394	0.227912	0.157524	0.19542	0.387918	-0.0325852	0.884469	kamA	Amino Acid Metabolism	Lysine degradation
RCAP_rcc00395	-0.261963	0.000765109	-0.0266198	0.910984	-0.100127	0.470048	pgsA	Lipid Metabolism	Glycerophospholipid metabolism
RCAP_rcc00396	-0.154473	0.0911709	-0.0113873	0.962935	-0.0622369	0.64489	hypothetical protein	Unknown	Unknown
RCAP_rcc00397	0.000863379	0.993659	0.208534	0.110011	0.0388502	0.80495	pyrC1	Nucleotide Metabolism	Pyrimidine metabolism
RCAP_rcc00398	-0.00431589	0.979687	0.167932	0.507922	-0.373527	0.0582526	hypothetical protein	Unknown	Unknown
RCAP_rcc00399	-0.083824	0.506799	0.129933	0.509622	-0.0121721	0.952758	hypothetical protein	Unknown	Unknown
RCAP_rcc00400	0.14828	0.121494	-0.0138968	0.951286	0.346291	0.00794019	pyrB	Amino Acid Metabolism	Alanine, aspartate and glutamate metabolism
RCAP_rcc00401	-0.0837942	0.709429	-0.0710067	0.822051	-0.116762	0.654141	udgA	Replication, Recombination and Repair	Phage Interaction
RCAP_rcc00402	0.0643187	0.556102	-0.047681	0.801758	0.103967	0.439427	hypothetical protein	Unknown	Unknown
RCAP_rcc00403	0.452187	4.86984e-07	-1.05667	2.32727e-05	1.09417	2.05242e-13	hypothetical protein	Unknown	Unknown
RCAP_rcc00404	0.628113	1.44482e-10	-0.826194	0.000241029	1.04276	3.47458e-10	Sua5/YciO/YrdC/YwlC family protein	Translation, ribosomal structure and biogenesis	XXXXX
RCAP_rcc00405	0.297617	0.00118198	-0.560873	9.78527e-06	0.338819	0.0783891	acyl-CoA dehydrogenase domain-containing protein	Lipid Metabolism	XXXXX
RCAP_rcc00406	0.245002	0.00545551	-0.290063	0.0436593	0.431925	0.000122434	metallo-beta-lactamase	Predicted Function	XXXXX
RCAP_rcc00407	0.5575	1.43618e-11	-0.125259	0.419397	0.692241	1.71442e-10	lipoprotein	Predicted Function	Unknown
RCAP_rcc00408	-0.0132676	0.961679	-0.0916967	0.822741	0.0615752	0.851026	branched-chain amino acid transport family protein	Unknown	XXXXX
RCAP_rcc00409	0.244165	0.0851371	-0.301336	0.0992218	0.37426	0.0256188	AzlC family protein	Amino Acid Metabolism	XXXXX
RCAP_rcc00410	0.156535	0.310907	-0.192366	0.419397	0.084963	0.697138	GNAT family acetyltransferase	Cell Division	Chromosome Partitioning
RCAP_rcc00411	0.200397	0.279634	0.364014	0.0926025	0.290693	0.181768	S58 family peptidase	Post-translational Modification, Assembly and Chaperones	Peptidase
RCAP_rcc00412	-0.0706628	0.569066	0.123243	0.453093	-0.0620166	0.694344	arylformamidase	Lipid Metabolism	XXXXX
RCAP_rcc00413	-0.247842	0.00124518	0.462046	0.00496937	-0.116539	0.339308	gabD	Carbohydrate Metabolism	Butanoate metabolism
RCAP_rcc00414	-0.364478	0.0216818	0.269281	0.277601	-0.378577	0.071357	hypothetical protein	Unknown	Unknown
RCAP_rcc00415	-0.36167	4.03254e-05	-0.0143619	0.950533	-0.345875	0.00439508	short-chain dehydrogenase/reductase family oxidoreductase	Predicted Function	XXXXX
RCAP_rcc00416	-0.0970085	0.629839	-0.00218076	0.996175	-0.322787	0.157088	LysR family transcriptional regulator	Signal Transduction	Transcription Regulator
RCAP_rcc00417	-0.212203	0.0310168	0.0337514	0.895492	-0.213085	0.158513	hypothetical protein	Unknown	Unknown
RCAP_rcc00418	-0.195599	0.17644	0.354693	0.0319902	-0.614767	0.000238229	TetR family transcriptional regulator	Signal Transduction	Transcription Regulator
RCAP_rcc00419	0.0869805	0.547552	0.103471	0.634582	0.170063	0.332152	NADH:flavin oxidoreductase/NADH oxidase	Energy Metabolism	XXXXX
RCAP_rcc00420	0.0347767	0.809708	-0.652976	0.00014787	0.490354	0.00084806	pykA1	Carbohydrate Metabolism	Glycolysis / Gluconeogenesis
RCAP_rcc00421	-0.00629359	0.94825	0.347866	0.00187331	-0.0251579	0.875138	lysC	Amino Acid Metabolism	Lysine biosynthesis
RCAP_rcc00422	-0.265986	0.000312772	0.172038	0.125018	-0.40281	0.000279107	ptsP	Signal Transduction	Kinase/Phosphorelay
RCAP_rcc00423	-0.11967	0.206731	-0.0940709	0.596672	0.0274155	0.845649	hypothetical protein	Unknown	Unknown
RCAP_rcc00424	-0.197445	0.531436	-0.218326	0.367746	0.0734616	0.732753	hypothetical protein	Unknown	Unknown
RCAP_rcc00425	0.103597	0.395086	0.054747	0.837927	0.326663	0.0213552	M48 family peptidase	Post-translational Modification, Assembly and Chaperones	Peptidase
RCAP_rcc00426	-0.903718	2.20225e-13	-0.0638325	0.834297	-0.904454	2.57359e-07	hypothetical protein	Unknown	Unknown
RCAP_rcc00427	-0.463366	7.30447e-05	-0.0265707	0.922441	-0.626374	2.36506e-05	panC	Metabolism of Cofactors, Coenzymes and Vitamins	Pantothenate and CoA biosynthesis
RCAP_rcc00428	0.0355081	0.770898	0.432871	0.00270776	-0.115021	0.423474	panB	Metabolism of Cofactors, Coenzymes and Vitamins	Pantothenate and CoA biosynthesis
RCAP_rcc00429	0.126117	0.469371	0.24676	0.299153	0.109165	0.618669	hypothetical protein	Unknown	Unknown
RCAP_rcc00430	0.317405	0.00583036	0.0350102	0.906741	0.20131	0.20913	ErfK/YbiS/YcfS/YnhG family protein	Unknown	XXXXX
RCAP_rcc00431	-0.249462	0.00592878	0.178608	0.259893	-0.30768	0.0177465	creA	Amino Acid Metabolism	Arginine and proline metabolism
RCAP_rcc00432	0.181625	0.0119575	0.101399	0.42395	0.140573	0.197283	mdtB	Metal and Ion Transport	XXXXX
RCAP_rcc00433	0.342781	0.00010111	-0.22731	0.208535	0.566344	1.32844e-05	RND family efflux transporter subunit MFP	Defense Mechanisms	XXXXX
RCAP_rcc00434	0.522141	0.0260284	-0.161081	0.705443	0.843017	0.00157155	hypothetical protein	Unknown	Unknown
RCAP_rcc00435	-0.22315	0.429469	-0.958424	4.91358e-06	0.202118	0.326672	hypothetical protein	Unknown	Unknown
RCAP_rcc00436	0.00309357	0.977388	-0.24727	0.143646	0.234599	0.163772	cytB	Energy Metabolism	Aerobic/Anaerobic Respiration
RCAP_rcc00437	-0.0032617	0.977664	-0.126147	0.467895	0.0674361	0.704307	alpha/beta fold family hydrolase	Predicted Function	XXXXX
RCAP_rcc00438	-0.160892	0.0502425	0.231599	0.0776412	-0.125401	0.386871	glyA	Carbohydrate Metabolism	Glyoxylate and dicarboxylate metabolism
RCAP_rcc00439	-0.592546	3.97051e-07	-0.0303457	0.913661	-0.84813	7.41285e-09	ppnk	Metabolism of Cofactors, Coenzymes and Vitamins	Nicotinate and nicotinamide metabolism
RCAP_rcc00440	0.190485	0.273635	-0.024824	0.952316	0.273534	0.178863	zraR	Signal Transduction	Transcription Regulator
RCAP_rcc00441	0.0617643	0.631585	-0.0633536	0.812706	0.112665	0.45521	sensor histidine kinase/response regulator receiver protein	Signal Transduction	Transcription Regulator
RCAP_rcc00442	-0.400738	1.91407e-05	-0.168263	0.388335	-0.466325	0.000105757	prpE	Energy Metabolism	Reductive carboxylate cycle (CO2 fixation)
RCAP_rcc00443	0.462482	7.2587e-05	-0.2153	0.25948	0.65863	9.56719e-06	maeB1	Energy Metabolism	Carbon fixation in photosynthetic organisms
RCAP_rcc00444	-0.188881	0.27806	0.0203365	0.954719	-0.523966	0.00866506	cdd	Xenobiotics Biodegradation and Metabolism	Drug metabolism - other enzymes
RCAP_rcc00445	-0.137521	0.178008	0.199468	0.281703	-0.125294	0.32801	deoA	Xenobiotics Biodegradation and Metabolism	Drug metabolism - other enzymes
RCAP_rcc00446	0.0478235	0.685526	0.202953	0.278082	0.0401022	0.800032	deoB	Carbohydrate Metabolism	Pentose phosphate pathway
RCAP_rcc00447	-0.0649076	0.531968	0.241563	0.0983234	0.120366	0.425231	upp	Nucleotide Metabolism	Pyrimidine metabolism
RCAP_rcc00448	0.103465	0.334591	0.229161	0.231581	0.0753784	0.626517	sporulation domain-containing protein	Unknown	XXXXX
RCAP_rcc00449	0.015956	0.902146	0.0399519	0.873767	-0.295132	0.0311686	hypothetical protein	Unknown	Unknown
RCAP_rcc00450	0.6262	4.36424e-07	-0.0613849	0.807384	0.0773906	0.706764	hypothetical protein	Unknown	Unknown
RCAP_rcc00451	0.136456	0.230846	0.200893	0.176893	-0.00476104	0.977999	hypothetical protein	Unknown	Unknown
RCAP_rcc00452	-0.0658796	0.752044	-0.193204	0.467464	-0.1402	0.55037	amino acid ABC transporter permease	Amino Acid Metabolism	Amino Acid Transport
RCAP_rcc00453	0.504136	9.53147e-10	-0.0573618	0.765539	0.206756	0.103696	amino acid ABC transporter periplasmic amino acid-binding protein	Predicted Function	XXXXX
RCAP_rcc00454	0.89368	6.34776e-21	-0.200547	0.279343	0.173482	0.331787	moeB1	Metabolism of Cofactors, Coenzymes and Vitamins	XXXXX
RCAP_rcc00455	0.739945	6.32219e-12	-0.0496481	0.832617	0.15536	0.417666	dut	Nucleotide Metabolism	Pyrimidine metabolism
RCAP_rcc00456	0.920707	9.2121e-26	-0.207297	0.0873356	0.242205	0.211096	coaBC	Metabolism of Cofactors, Coenzymes and Vitamins	Pantothenate and CoA biosynthesis
RCAP_rcc00457	1.05226	7.9696e-39	-0.187402	0.19765	0.420141	0.0132989	hypothetical protein	Unknown	Unknown
RCAP_rcc00458	0.931398	2.2641e-26	-0.436768	6.81396e-05	0.553338	0.000972959	rpoH1	Replication, Recombination and Repair	Replication
RCAP_rcc00459	-0.261954	0.0810738	0.476056	0.0131775	-0.145499	0.439157	glutathione S-transferase	Sulfur Metabolism	Glutathione metabolism
RCAP_rcc00460	0.0325032	0.819964	0.261365	0.22952	-0.00450553	0.981146	comM	Metal, Ion, Cofactor Transport	Magnesium Transport
RCAP_rcc00461	-0.168339	0.201355	0.271407	0.100721	-0.0811643	0.683634	est	Lipid Metabolism	XXXXX
RCAP_rcc00462	-0.126478	0.146706	0.265785	0.067059	-0.0767412	0.545315	gshB	Sulfur Metabolism	Glutathione metabolism
RCAP_rcc00463	-0.33746	0.000425434	0.0262417	0.922441	-0.153068	0.2977	hypothetical protein	Unknown	Unknown
RCAP_rcc00464	-0.363349	4.06676e-05	-0.097101	0.605159	-0.301151	0.0173432	tetrapyrrole methylase	Predicted Function	XXXXX
RCAP_rcc00465	0.0946697	0.401239	0.111176	0.577634	0.240322	0.0787173	extracellular ligand-binding receptor family protein	Predicted Function	XXXXX
RCAP_rcc00466	-0.198518	0.0178825	0.221855	0.127669	-0.179069	0.131966	glnD	Post-translational Modification, Assembly and Chaperones	XXXXX
RCAP_rcc00467	-0.106752	0.302913	0.134877	0.414914	-0.0972097	0.46789	mviN	Predicted Function	XXXXX
RCAP_rcc00468	-0.170346	0.0957308	-0.0368912	0.84788	0.0706394	0.618222	rhomboid family protein	Predicted Function	XXXXX
RCAP_rcc00469	-0.256981	0.00404749	0.146207	0.37942	-0.279579	0.0629666	trpS	Translation, ribosomal structure and biogenesis	Aminoacyl-tRNA biosynthesis
RCAP_rcc00470	-0.391844	0.00124819	0.0486839	0.845454	-0.561876	0.000131385	MATE efflux family protein	Defense Mechanisms	XXXXX
RCAP_rcc00471	-0.211497	0.113575	0.256831	0.152491	-0.220042	0.276653	thioesterase superfamily protein	Secondary metabolites biosynthesis, transport, and catabolism	XXXXX
RCAP_rcc00472	0.292062	0.0368783	-0.0944663	0.704847	0.208286	0.246511	thioesterase superfamily protein	Secondary metabolites biosynthesis, transport, and catabolism	XXXXX
RCAP_rcc00473	-0.192199	0.12266	-0.0486255	0.872508	-0.110749	0.503263	MerR family transcriptional regulator	Signal Transduction	Transcription Regulator
RCAP_rcc00474	-0.238959	0.0109023	-0.400123	0.0105157	-0.0101195	0.957098	MerR family transcriptional regulator	Signal Transduction	Transcription Regulator
RCAP_rcc00475	-0.175474	0.0320557	-0.260347	0.031635	-0.0592538	0.666888	acyl-CoA dehydrogenase domain-containing protein	Lipid Metabolism	XXXXX
RCAP_rcc00476	0.107501	0.199005	0.0410044	0.80033	0.102738	0.360237	hypothetical protein	Unknown	Unknown
RCAP_rcc00477	0.0792006	0.623456	-0.0286003	0.930268	0.0985278	0.62838	ribonuclease T2 family protein	Translation, ribosomal structure and biogenesis	XXXXX
RCAP_rcc00478	0.0616018	0.681167	0.266178	0.149061	-0.21747	0.233761	alcohol dehydrogenase	Energy Metabolism	XXXXX
RCAP_rcc00479	0.623955	1.88882e-10	-0.307139	0.0711875	0.597846	0.000122434	COQ9 family ubiquinone biosynthesis protein	Energy Metabolism	Biosynthesis of Ubiquinone
RCAP_rcc00480	-0.316221	0.0184	-0.0460244	0.882833	-0.526546	0.00193765	rpsU	Translation, ribosomal structure and biogenesis	XXXXX
RCAP_rcc00481	-0.491477	1.52915e-05	0.226428	0.229842	-0.825685	3.33128e-08	mcpI	Motility	Chemotaxis
RCAP_rcc00482	-0.628102	0.00198575	0.00245833	0.996175	-0.801358	0.0021346	hypothetical protein	Unknown	Unknown
RCAP_rcc00483	0.384764	0.0507433	-0.0346343	0.933131	0.128647	0.650136	AsnC/Lrp family transcriptional regulator	Signal Transduction	Transcription Regulator
RCAP_rcc00484	-0.165813	0.0813669	-0.643366	0.00244554	0.0691414	0.609375	ald	Metabolism of Other Amino Acids	Taurine and hypotaurine metabolism
RCAP_rcc00485	-0.264545	0.00569945	-0.24624	0.191284	-0.0230753	0.878617	gst	Sulfur Metabolism	Glutathione metabolism
RCAP_rcc00486	-0.380604	9.45879e-05	0.149876	0.32786	-0.582711	1.42291e-05	hypothetical protein	Unknown	Unknown
RCAP_rcc00487	-0.274475	0.00265252	0.3244	0.00667155	-0.319931	0.013344	suhB	Signal Transduction	Transcription Regulator
RCAP_rcc00488	-0.24333	0.0911213	-0.429709	0.015041	-0.166824	0.344707	fsr	Metal and Ion Transport	XXXXX
RCAP_rcc00489	0.105076	0.323765	-0.381602	0.00475513	0.229925	0.214128	LysR family transcriptional regulator	Signal Transduction	Transcription Regulator
RCAP_rcc00490	-0.503278	2.2282e-07	-0.989493	3.40136e-17	-0.42239	0.0316324	metF	Energy Metabolism	Reductive carboxylate cycle (CO2 fixation)
RCAP_rcc00491	0.766437	1.74279e-09	-0.577206	0.0163002	1.07084	1.56893e-06	thioesterase superfamily protein	Predicted Function	XXXXX
RCAP_rcc00492	0.538802	7.55613e-07	-0.66861	0.0150655	1.15193	5.46985e-11	hypothetical protein	Unknown	Unknown
RCAP_rcc00493	0.248421	0.00672807	0.0483818	0.860143	-0.223844	0.138659	ldc	Metabolism of Other Amino Acids	Glutathione metabolism
RCAP_rcc00494	-0.250098	0.200963	0.0864038	0.776108	-0.292431	0.191574	AsnC/Lrp family transcriptional regulator	Signal Transduction	Transcription Regulator
RCAP_rcc00495	0.32138	0.0024326	-0.453894	0.00451989	0.395167	0.0210832	glyoxalase/bleomycin resistance protein/dioxygenase	Predicted Function	XXXXX
RCAP_rcc00496	-0.29186	0.000150145	0.208534	0.112123	-0.241562	0.072302	valS	Translation, ribosomal structure and biogenesis	Aminoacyl-tRNA biosynthesis
RCAP_rcc00497	-0.305912	0.00635705	0.188366	0.194117	-0.413764	0.00248527	UbiA prenyltransferase	Photosynthesis	Biosynthesis of Ubiquinone
RCAP_rcc00498	0.211189	0.0698359	-0.0357195	0.873687	0.290543	0.0771585	transglycosylase, Slt family	Glycan Biosynthesis and Metabolism	Glycosaminoglycan degradation
RCAP_rcc00499	-0.0986589	0.237909	0.255731	0.0805681	0.212709	0.0964725	hypothetical protein	Unknown	Unknown
RCAP_rcc00500	0.0804905	0.411627	-0.0974382	0.521443	0.710868	3.36188e-11	hypothetical protein	Unknown	Unknown
RCAP_rcc00501	0.0857504	0.385339	0.000420397	0.998203	0.543554	8.26271e-05	cpaB	Trafficking and Secretion	Trafficing
RCAP_rcc00502	-0.27795	0.000318441	0.148693	0.25948	-0.176106	0.109709	type II and III secretion system protein	Trafficking and Secretion	Secretion
RCAP_rcc00503	0.241376	0.0222523	0.42891	0.00129596	0.298788	0.0354227	OmpA/MotB domain-containing protein	Cell Envelope Biosynthesis	Cell Wall Biosynthesis
RCAP_rcc00504	0.00923838	0.934644	-0.0952575	0.646104	0.696808	2.67484e-06	PP-loop family ATPase	Trafficking and Secretion	Trafficing
RCAP_rcc00505	-0.308533	0.000212787	0.255997	0.0262435	-0.0669616	0.61934	type II secretion system protein E	Trafficking and Secretion	Secretion
RCAP_rcc00506	0.183019	0.466686	0.520187	0.0657653	-0.0021567	0.995621	type II secretion system protein	Trafficking and Secretion	Secretion
RCAP_rcc00507	-0.105924	0.321029	0.265231	0.0621442	0.108123	0.433394	type II secretion system protein	Trafficking and Secretion	Secretion
RCAP_rcc00508	-0.0107867	0.945383	0.285595	0.0951938	-0.120493	0.489766	hypothetical protein	Unknown	Unknown
RCAP_rcc00509	-0.107327	0.28185	0.135987	0.389483	-0.157433	0.260786	hypothetical protein	Unknown	Unknown
RCAP_rcc00510	0.0575275	0.635109	0.263296	0.0652425	-0.0168267	0.922949	A24 family peptidase	Post-translational Modification, Assembly and Chaperones	Peptidase
RCAP_rcc00511	-0.0198966	0.883899	0.368698	0.0425964	-0.0453631	0.804816	ispE	Lipid	Terpenoid backbone biosynthesis
RCAP_rcc00512	-0.152976	0.0919843	0.230515	0.103642	0.145376	0.228361	hypothetical protein	Unknown	Unknown
RCAP_rcc00513	0.0639395	0.448586	0.0126199	0.955298	0.083505	0.459939	etfD	Energy Metabolism	Aerobic/Anaerobic Respiration
RCAP_rcc00514	0.00976416	0.920495	0.0983326	0.560903	0.0624888	0.710726	greA	Transcription	XXXXX
RCAP_rcc00515	-0.336232	0.00130408	0.264084	0.0594088	-0.531634	5.83921e-05	hypothetical protein	Unknown	Unknown
RCAP_rcc00516	-0.639945	4.41894e-18	0.166453	0.17644	-0.682904	1.08524e-09	tpl	Amino Acid Metabolism	Tryptophan metabolism
RCAP_rcc00517	-0.603487	2.83016e-05	0.0156497	0.965783	-0.320301	0.07413	hypothetical protein	Unknown	Unknown
RCAP_rcc00518	0.220203	0.0187112	-0.416888	0.0090102	0.609869	1.71414e-07	fadA	Lipid Metabolism	Fatty acid metabolism
RCAP_rcc00519	0.119561	0.337688	-0.476744	0.0061912	0.214575	0.218938	cupin domain-containing protein	Unknown	XXXXX
RCAP_rcc00520	-0.0316032	0.827292	-0.0667953	0.775103	0.21921	0.168917	fadB	Lipid Metabolism	Fatty acid metabolism
RCAP_rcc00521	-0.0684469	0.585214	0.15469	0.366495	0.174538	0.211242	dcp	Amino Acid Metabolism	XXXXX
RCAP_rcc00522	-0.11677	0.474764	0.134194	0.571855	0.0467022	0.832675	fieF	Metal and Ion Transport	XXXXX
RCAP_rcc00523	0.124805	0.341429	-0.201217	0.337728	0.429929	0.00437406	hypothetical protein	Unknown	Unknown
RCAP_rcc00524	-0.388288	0.000222835	0.153733	0.417563	-0.713262	6.86275e-08	gyaR1	Carbohydrate Metabolism	Glyoxylate and dicarboxylate metabolism
RCAP_rcc00525	-0.108955	0.247962	0.41395	0.000516073	-0.404362	0.000771351	hypothetical protein	Unknown	Unknown
RCAP_rcc00526	-0.775856	5.10183e-23	0.232571	0.436777	-0.662738	9.9318e-08	dimethylglycine dehydrogenase	Amino Acid Metabolism	XXXXX
RCAP_rcc00527	-0.0657134	0.628298	0.206228	0.282692	0.0150563	0.933964	family 25 glycosyl hydrolase	Cell Envelope Biosynthesis	Cell Wall Biosynthesis
RCAP_rcc00528	-0.527226	0.000177099	-0.0236149	0.939284	-0.790494	1.53862e-05	carboxymuconolactone decarboxylase	Xenobiotics Biodegradation and Metabolism	Benzoate degradation via hydroxylation
RCAP_rcc00529	-0.477024	0.000150977	0.144209	0.452362	-0.780078	1.57185e-08	FAD dependent oxidoreductase	Energy Metabolism	XXXXX
RCAP_rcc00530	-0.10064	0.234549	0.182277	0.389153	0.221438	0.112779	hypothetical protein	Unknown	Unknown
RCAP_rcc00531	-0.423749	1.11667e-09	0.104335	0.445464	-0.614198	1.0945e-08	carB	Amino Acid Metabolism	Alanine, aspartate and glutamate metabolism
RCAP_rcc00532	-0.344273	1.7008e-06	0.275633	0.0177213	-0.455433	0.000450995	aspS	Translation, ribosomal structure and biogenesis	Aminoacyl-tRNA biosynthesis
RCAP_rcc00533	1.16905	3.67855e-49	-0.354717	0.0617709	1.1234	3.4614e-14	hypothetical protein	Unknown	Unknown
RCAP_rcc00534	0.876536	5.37675e-24	-0.213903	0.20493	0.778741	3.39926e-06	hypothetical protein	Unknown	Unknown
RCAP_rcc00535	0.578695	0.000453858	-0.218419	0.380889	0.666132	0.000748173	hypothetical protein	Unknown	Unknown
RCAP_rcc00536	0.300201	0.000498723	-0.129753	0.370355	0.0761225	0.676234	GNAT family acetyltransferase	Cell Division	Chromosome Partitioning
RCAP_rcc00537	-0.145452	0.18865	0.0290916	0.912641	-0.338459	0.0276177	response regulator receiver protein	Signal Transduction	Transcription Regulator
RCAP_rcc00538	0.161096	0.0895123	-0.0274096	0.890826	0.302691	0.0225256	methylmalonyl-CoA epimerase	Carbohydrate Metabolism	Glyoxylate and dicarboxylate metabolism
RCAP_rcc00539	0.246628	0.00896607	-0.203531	0.263255	0.713102	1.06891e-10	hypothetical protein	Unknown	Unknown
RCAP_rcc00540	0.334823	0.00264872	-0.596681	0.0163002	0.990271	5.93768e-08	nitroreductase	Energy Metabolism	XXXXX
RCAP_rcc00541	-0.010313	0.96422	-0.0190719	0.964458	-0.0639121	0.809276	hypothetical protein	Unknown	Unknown
RCAP_rcc00542	-0.0190616	0.876748	-0.555731	7.96124e-05	0.2658	0.0525315	hypothetical protein	Unknown	Unknown
RCAP_rcc00543	0.308911	0.000219452	-0.450545	0.00452042	0.773723	1.58706e-15	hypothetical protein	Unknown	Unknown
RCAP_rcc00544	0.245447	0.00918243	-0.0566207	0.788393	0.444137	0.00138253	aldehyde dehydrogenase	Carbohydrate Metabolism	Glycolysis / Gluconeogenesis
RCAP_rcc00545	-0.0188514	0.888123	0.239839	0.145625	0.0305726	0.859639	deoC	Carbohydrate Metabolism	Pentose phosphate pathway
RCAP_rcc00546	0.0535242	0.726988	0.0684754	0.756086	-0.0322814	0.875138	hypothetical protein	Unknown	Unknown
RCAP_rcc00547	0.138124	0.109763	0.148134	0.327834	0.260215	0.0429569	glutaredoxin family protein	Post-translational Modification, Assembly and Chaperones	XXXXX
RCAP_rcc00548	0.117607	0.156086	-0.354311	0.00819828	0.407897	0.000204923	BolA family protein	Signal Transduction	Kinase/Phosphorelay
RCAP_rcc00549	-0.0480708	0.552782	0.23151	0.0325181	-0.124913	0.269393	purL	Nucleotide Metabolism	Purine metabolism
RCAP_rcc00550	-0.72463	6.28067e-11	0.300267	0.0090102	-1.0635	1.21961e-15	LysR family transcriptional regulator	Signal Transduction	Transcription Regulator
RCAP_rcc00551	-0.205587	0.0261592	0.0428898	0.819449	-0.166732	0.180223	murI	Metabolism of Other Amino Acids	D-Glutamine and D-glutamate metabolism
RCAP_rcc00552	-0.264317	0.0113696	0.0478297	0.812706	-0.157903	0.236995	hypothetical protein	Unknown	Unknown
RCAP_rcc00553	-0.0758469	0.429995	0.322604	0.0272711	0.0137446	0.946839	argC	Amino Acid Metabolism	Arginine and proline metabolism
RCAP_rcc00554	-0.0631761	0.586901	0.337263	0.00963653	0.00547879	0.973575	ccmE	Energy Metabolism	Cytochrome Biogenesis
RCAP_rcc00555	-0.206483	0.0997549	0.286032	0.075991	-0.0723567	0.67648	hypothetical protein	Unknown	Unknown
RCAP_rcc00556	-0.28345	0.085329	0.379278	0.0610512	-0.862537	8.01089e-05	hypothetical protein	Unknown	Unknown
RCAP_rcc00557	-0.0262956	0.78704	0.34213	0.00506546	0.130387	0.335749	metG	Translation, ribosomal structure and biogenesis	Aminoacyl-tRNA biosynthesis
RCAP_rcc00558	-0.143812	0.0928778	-0.15148	0.316613	0.0714156	0.610002	diguanylate cyclase/phosphodiesterase	Signal Transduction	Kinase/Phosphorelay
RCAP_rcc00559	-0.158097	0.193606	-0.0833372	0.669562	-0.0630129	0.699867	pmtA	Lipid Metabolism	Glycerophospholipid metabolism
RCAP_rcc00560	0.0851055	0.66257	0.0266516	0.946297	0.176734	0.426298	mopB	Signal Transduction	Transcription Regulator
RCAP_rcc00561	0.496053	0.0251445	-0.340636	0.260415	2.09445	7.54347e-25	mopA	Signal Transduction	Transcription Regulator
RCAP_rcc00562	-0.149838	0.493158	0.0157651	0.971506	4.08606	1.35702e-124	modA1	Metal and Ion Transport	XXXXX
RCAP_rcc00563	-0.303056	0.0124519	0.0772764	0.712852	0.70491	7.98479e-06	modB1	Metal and Ion Transport	XXXXX
RCAP_rcc00564	-0.0580406	0.698744	0.041537	0.882833	0.236616	0.192727	modC1	Metal and Ion Transport	XXXXX
RCAP_rcc00565	0.0466837	0.800476	0.232372	0.267477	-0.00283069	0.990911	modD	Metabolism of Cofactors, Coenzymes and Vitamins	XXXXX
RCAP_rcc00566	-0.26204	0.471363	-0.634228	0.0791737	-0.23478	NA	nifB1	Energy Metabolism	Nitrogen metabolism
RCAP_rcc00567	0.71103	5.15957e-15	-0.53569	0.195563	1.76797	5.64278e-49	nifA1	Signal Transduction	Transcription Regulator
RCAP_rcc00568	0.346166	0.0271801	-0.521492	0.0274497	0.271575	0.19046	rpoN	Replication, Recombination and Repair	Replication
RCAP_rcc00569	0.692096	0.00190607	-0.739513	0.0143792	1.06332	1.54505e-05	nifU1	Energy Metabolism	Nitrogen metabolism
RCAP_rcc00570	0.502992	0.000255403	-0.165518	0.486342	0.369471	0.0326377	nifK	Energy Metabolism	Nitrogen metabolism
RCAP_rcc00571	0.523032	3.60887e-07	-0.0387072	0.867482	0.52192	0.000223717	nifD	Energy Metabolism	Nitrogen metabolism
RCAP_rcc00572	0.585624	3.40848e-08	-0.437726	0.00762403	0.870604	6.2479e-10	nifH1	Energy Metabolism	Nitrogen metabolism
RCAP_rcc00573	0.196169	0.516313	-0.425364	0.219036	-0.0119183	0.976564	fdxD	Energy Metabolism	Aerobic/Anaerobic Respiration
RCAP_rcc00574	0.316542	0.310714	0.0793236	0.875827	0.469717	0.191046	Crp/Fnr family transcriptional regulator	Signal Transduction	Transcription Regulator
RCAP_rcc00575	0.77348	8.65529e-11	0.612834	0.000297695	1.09267	8.10284e-11	hypothetical protein	Unknown	Unknown
RCAP_rcc00576	0.0304209	0.861825	1.16708	4.64245e-06	-0.0967281	0.638403	cbbO	Energy Metabolism	Carbon fixation in photosynthetic organisms
RCAP_rcc00577	-0.890905	1.62978e-09	1.34855	2.48619e-07	-1.16193	3.39879e-09	cbbQ	Energy Metabolism	Carbon fixation in photosynthetic organisms
RCAP_rcc00578	-1.46746	2.42965e-26	1.33799	9.60134e-07	-1.44548	4.82558e-16	cbbS	Energy Metabolism	Carbon fixation in photosynthetic organisms
RCAP_rcc00579	-0.702654	1.37881e-09	1.17232	1.55915e-05	-0.567597	0.114158	cbbL	Energy Metabolism	Carbon fixation in photosynthetic organisms
RCAP_rcc00580	0.380163	0.000589357	-0.412932	0.040041	0.414499	0.00239266	cbbR1	Signal Transduction	Transcription Regulator
RCAP_rcc00581	0.0191847	0.867951	-0.358878	0.0101253	0.0256114	0.882935	hypothetical protein	Unknown	Unknown
RCAP_rcc00582	0.0100403	0.941473	-0.156533	0.448867	0.178087	0.481802	hypothetical protein	Unknown	Unknown
RCAP_rcc00583	-0.0631563	0.526327	-0.249938	0.339489	0.200338	0.262692	TetR family transcriptional regulator	Signal Transduction	Transcription Regulator
RCAP_rcc00584	0.0675365	0.660879	-0.641571	0.000650944	1.62693	6.85223e-30	anfA	Signal Transduction	Transcription Regulator
RCAP_rcc00585	0.73552	0.000143664	-0.283705	0.331492	0.70429	0.0014243	anfH	Energy Metabolism	Nitrogen metabolism
RCAP_rcc00586	0.345116	0.0351918	-0.124511	0.62984	0.286596	0.162848	anfD	Energy Metabolism	Nitrogen metabolism
RCAP_rcc00587	0.356199	0.333467	-0.626985	0.10916	0.0299167	NA	anfG	Energy Metabolism	Nitrogen metabolism
RCAP_rcc00588	0.0708888	0.655156	0.531262	0.00158428	-0.232101	0.28435	anfK	Energy Metabolism	Nitrogen metabolism
RCAP_rcc00589	0.333742	0.426631	0.564135	0.141905	0.491246	NA	anfO	Energy Metabolism	Nitrogen metabolism
RCAP_rcc00590	0.170182	0.651576	-0.547844	0.15361	0.255847	NA	hypothetical protein	Unknown	Unknown
RCAP_rcc00591	-0.0273321	0.902924	-0.364698	0.148279	0.187813	0.447042	flavin-nucleotide-binding protein	Predicted Function	XXXXX
RCAP_rcc00592	-0.269895	0.0850389	0.0859901	0.716312	-0.339529	0.0667678	hyi	Carbohydrate Metabolism	Glyoxylate and dicarboxylate metabolism
RCAP_rcc00593	0.0502215	0.772165	0.164842	0.43725	-0.0400683	0.854812	hypothetical protein	Unknown	Unknown
RCAP_rcc00594	0.125645	0.202838	-0.000227327	0.998784	0.224356	0.0973111	MoxR family ATPase	Predicted Function	XXXXX
RCAP_rcc00595	-0.139458	0.488249	0.155888	0.559202	-0.102333	0.686342	hypothetical protein	Unknown	Unknown
RCAP_rcc00596	-0.0315683	0.790393	0.323092	0.0118978	0.177657	0.205845	hypothetical protein	Unknown	Unknown
RCAP_rcc00597	-0.199271	0.0353912	0.237262	0.0791737	-0.0137586	0.926271	hypothetical protein	Unknown	Unknown
RCAP_rcc00598	0.270055	0.100806	-0.0191705	0.964423	-0.0613682	0.797591	M20 family peptidase	Post-translational Modification, Assembly and Chaperones	Peptidase
RCAP_rcc00599	-0.0347625	0.809491	-0.225095	0.191893	-0.0136069	0.951915	hypothetical protein	Unknown	Unknown
RCAP_rcc00600	-0.695656	1.01807e-23	0.0765756	0.59708	-0.750439	2.9769e-12	nrdJ1	Metabolism of Other Amino Acids	Glutathione metabolism
RCAP_rcc00601	-0.639766	0.0362061	0.289043	0.234591	-0.112446	0.576347	mntH	Metal and Ion Transport	XXXXX
RCAP_rcc00602	-0.319288	0.00193333	-0.266265	0.110486	0.00675317	0.973575	mntR	Signal Transduction	Transcription Regulator
RCAP_rcc00603	0.56751	1.49833e-11	-0.230857	0.123331	0.231572	0.0839795	alpha/beta fold family hydrolase	Lipid Metabolism	Glycerophospholipid metabolism
RCAP_rcc00604	0.263296	0.00282626	-0.535696	0.00417478	0.456331	3.03798e-05	TerC family integral membrane protein	Metal and Ion Transport	XXXXX
RCAP_rcc00605	-0.185958	0.0347708	0.0390757	0.837927	-0.328989	0.0066889	kup	Metal and Ion Transport	XXXXX
RCAP_rcc00606	0.124256	0.233096	0.337889	0.00725128	0.172058	0.33729	lipoprotein	Predicted Function	Unknown
RCAP_rcc00607	-0.80142	2.83216e-17	-0.425154	0.00119675	-0.952234	5.18336e-18	cspA1	Predicted Function	XXXXX
RCAP_rcc00608	-1.02356	2.02593e-16	-0.158021	0.419397	-1.44645	9.01258e-18	hypothetical protein	Unknown	Unknown
RCAP_rcc00609	-0.0746013	0.683422	-0.333251	0.151718	-0.106751	0.656368	hypothetical protein	Unknown	Unknown
RCAP_rcc00610	0.237694	0.25613	-0.292681	0.28317	0.00991951	0.974788	hypothetical protein	Unknown	Unknown
RCAP_rcc00611	0.369002	0.000378221	-0.513582	0.0110125	0.337279	0.0483034	nikR	Signal Transduction	Transcription Regulator
RCAP_rcc00612	0.525529	7.86616e-08	-0.445713	0.0658024	0.433256	0.0171252	hypothetical protein	Unknown	Unknown
RCAP_rcc00613	0.324749	0.000113177	-0.788215	0.00034804	0.504676	0.000801902	TetR family transcriptional regulator	Signal Transduction	Transcription Regulator
RCAP_rcc00614	0.578446	1.06749e-09	-0.574156	0.0319591	0.246484	0.0925631	RND efflux system outer membrane lipoprotein	Cell Envelope Biosynthesis	Cell Wall Biosynthesis
RCAP_rcc00615	-0.303907	0.0368654	-0.252185	0.318293	-0.721761	1.90106e-05	acrA	Defense Mechanisms	XXXXX
RCAP_rcc00616	-0.56503	8.21704e-06	-0.234197	0.297477	-0.617978	0.00458586	acrB	Metal and Ion Transport	XXXXX
RCAP_rcc00617	-0.156392	0.217191	-0.101103	0.705946	-0.214112	0.183825	hemolysin D	Trafficking and Secretion	Secretion
RCAP_rcc00618	-0.0430848	0.701982	-0.0845855	0.69523	-0.117099	0.480638	ABC transporter ATP-binding/permease	Defense Mechanisms	XXXXX
RCAP_rcc00619	-0.191985	0.155558	-0.296176	0.121365	0.035828	0.873892	ABC transporter permease	Defense Mechanisms	XXXXX
RCAP_rcc00620	-0.750915	3.85874e-17	-0.139845	0.315007	-1.18666	8.46612e-18	response regulator receiver modulated diguanylate cyclase/phosphodiesterase	Signal Transduction	Transcription Regulator
RCAP_rcc00621	-0.55347	2.14907e-06	-0.0451546	0.852717	-0.738264	1.68111e-06	signal transduction histidine kinase	Signal Transduction	Kinase/Phosphorelay
RCAP_rcc00622	0.0831026	0.502213	0.105272	0.663401	0.151633	0.329202	moeA	Metabolism of Cofactors, Coenzymes and Vitamins	XXXXX
RCAP_rcc00623	-0.130532	0.400117	-0.17352	0.39553	-0.366261	0.0431821	RpiR family transcriptional regulator	Signal Transduction	Transcription Regulator
RCAP_rcc00624	-0.61996	1.8276e-10	-0.0583007	0.842421	-0.869425	3.39985e-13	amino acid ABC transporter periplasmic amino acid-binding protein	Amino Acid Metabolism	Amino Acid Transport
RCAP_rcc00625	-0.517493	9.43769e-06	-0.0629286	0.780365	-0.678834	4.61909e-06	amino acid ABC transporter permease	Amino Acid Metabolism	Amino Acid Transport
RCAP_rcc00626	0.273363	0.0753905	0.108384	0.708487	0.272646	0.172819	amino acid ABC transporter permease	Amino Acid Metabolism	Amino Acid Transport
RCAP_rcc00627	-0.120597	0.423632	-0.0945274	0.73556	-0.28768	0.160116	amino acid ABC transporter ATP-binding protein	Amino Acid Metabolism	Amino Acid Transport
RCAP_rcc00628	-0.200043	0.123073	0.157047	0.387374	-0.388351	0.0129744	menC	Secondary metabolites biosynthesis, transport, and catabolism	XXXXX
RCAP_rcc00629	-0.215995	0.273035	-0.107734	0.729835	-0.491984	0.035694	GNAT family acetyltransferase	Cell Division	Chromosome Partitioning
RCAP_rcc00630	-0.403122	7.12432e-05	0.0453858	0.855772	-0.768596	3.21397e-07	ice nucleation protein repeat family protein	Unknown	XXXXX
RCAP_rcc00631	0.566955	5.0488e-10	-0.758418	0.00474641	0.977464	1.13994e-09	hypothetical protein	Unknown	Unknown
RCAP_rcc00632	0.400858	0.0121242	-0.588809	0.0160659	0.575605	0.00250773	hypothetical protein	Unknown	Unknown
RCAP_rcc00633	0.0463671	0.761571	0.212937	0.223446	0.105162	0.546388	ABC transporter permease	Defense Mechanisms	XXXXX
RCAP_rcc00634	0.498849	0.116517	-0.513445	0.184718	-0.124376	NA	ABC transporter ATP-binding protein	Defense Mechanisms	XXXXX
RCAP_rcc00635	0.158287	0.289841	-0.398312	0.0690663	0.421094	0.0138379	von Willebrand factor type A domain-containing protein	Signal Transduction	Transcription Regulator
RCAP_rcc00636	0.568227	0.0621502	0.108446	0.819449	0.3168	0.40724	hypothetical protein	Unknown	Unknown
RCAP_rcc00637	0.0957629	0.539835	-0.403326	0.0274716	-0.0138062	0.947254	hypothetical protein	Unknown	Unknown
RCAP_rcc00638	0.166788	0.136815	-0.522662	0.000382054	0.443249	0.0013888	srfB	Unknown	XXXXX
RCAP_rcc00639	-0.0184977	0.951585	-0.454074	0.160501	0.00522864	0.988908	hypothetical protein	Unknown	Unknown
RCAP_rcc00640	0.00552283	0.985166	-0.323198	0.379708	0.122031	0.73689	S1/S6 family peptidase	Post-translational Modification, Assembly and Chaperones	Peptidase
RCAP_rcc00641	-0.152965	0.526006	-0.137607	0.672968	0.0405893	0.89058	hypothetical protein	Unknown	Unknown
RCAP_rcc00642	-0.0770736	0.429273	0.266966	0.0483902	0.136938	0.344707	peptidoglycan binding domain-containing protein	Predicted Function	XXXXX
RCAP_rcc00643	-0.0296971	0.809491	0.426673	0.045666	0.125839	0.368722	diguanylate cyclase/phosphodiesterase	Signal Transduction	Kinase/Phosphorelay
RCAP_rcc00644	-0.484482	0.000833256	0.0645439	0.813036	-0.538263	0.00486567	mcpX	Motility	Chemotaxis
RCAP_rcc00645	0.458106	0.00231146	0.0356645	0.910984	0.0062963	0.977999	diguanylate cyclase/phosphodiesterase	Signal Transduction	Kinase/Phosphorelay
RCAP_rcc00646	-0.141143	0.321193	0.10648	0.608149	-0.37273	0.0209725	GNAT family acetyltransferase	Cell Division	Chromosome Partitioning
RCAP_rcc00647	-0.093644	0.633405	0.237606	0.315007	-0.112904	0.627123	kdtA2	Energy Metabolism	Puromycin biosynthesis
RCAP_rcc00648	-0.259494	0.111616	-0.48738	0.0387849	-0.155784	0.441477	kdtA3	Energy Metabolism	Puromycin biosynthesis
RCAP_rcc00649	-0.116378	0.539835	0.239987	0.414831	-0.431846	0.0384328	dgkA	Signal Transduction	Transcription Regulator
RCAP_rcc00650	-0.228587	0.0500506	-0.137276	0.512619	-0.123312	0.49928	sulfatase	Predicted Function	XXXXX
RCAP_rcc00651	0.0529932	0.852031	0.0128499	0.981264	-0.10694	0.742704	winged helix family two component transcriptional regulator	Signal Transduction	Transcription Regulator
RCAP_rcc00652	0.282919	0.094148	0.423432	0.0316201	-0.0712844	0.788727	sensor histidine kinase	Signal Transduction	Kinase/Phosphorelay
RCAP_rcc00653	0.118776	0.306919	0.370706	0.0115875	-0.0471852	0.789835	ABC transporter	Predicted Function	XXXXX
RCAP_rcc00654	-0.00936764	0.952842	0.123069	0.564256	0.309433	0.0487962	hypothetical protein	Unknown	Unknown
RCAP_rcc00655	-0.128353	0.272328	0.0148879	0.965968	0.190483	0.182913	hypothetical protein	Unknown	Unknown
RCAP_rcc00656	-0.611298	1.07519e-11	-0.191199	0.239388	-0.807849	3.13598e-09	hypothetical protein	Unknown	Unknown
RCAP_rcc00657	-0.467919	5.22473e-07	-0.0267011	0.923887	-0.653015	1.10863e-07	hypothetical protein	Unknown	Unknown
RCAP_rcc00658	-0.703504	1.62034e-16	-0.137098	0.50437	-0.578971	2.54232e-06	hypothetical protein	Unknown	Unknown
RCAP_rcc00659	-0.604694	3.999e-19	-0.181541	0.241214	-0.529952	0.000149631	puhA	Photosynthesis	Light Harvesting Machinery
RCAP_rcc00660	-0.882152	2.75096e-37	-0.176362	0.186247	-0.916488	1.22233e-19	pucC1	Photosynthesis	Light Harvesting Machinery
RCAP_rcc00661	-1.27878	8.66123e-60	-0.0568191	0.775326	-1.51865	1.09905e-34	bchM	Photosynthesis	Biosynthesis of Bacteriochlorophyll
RCAP_rcc00662	-1.15889	1.83014e-55	-0.113617	0.529964	-1.11429	1.31491e-27	bchL	Photosynthesis	Biosynthesis of Bacteriochlorophyll
RCAP_rcc00663	-1.63116	3.29853e-127	-0.0718261	0.71704	-1.98415	2.34272e-96	bchH	Photosynthesis	Biosynthesis of Bacteriochlorophyll
RCAP_rcc00664	-1.72667	1.63866e-131	-0.121422	0.39345	-2.04645	1.36945e-79	bchB	Photosynthesis	Biosynthesis of Bacteriochlorophyll
RCAP_rcc00665	-1.77594	5.14735e-117	-0.145687	0.310059	-2.1171	1.08165e-86	bchN	Photosynthesis	Biosynthesis of Bacteriochlorophyll
RCAP_rcc00666	-2.26512	1.02245e-151	-0.240106	0.100721	-3.06798	6.69106e-129	bchF	Photosynthesis	Biosynthesis of Bacteriochlorophyll
RCAP_rcc00667	-0.33906	0.000101137	-0.491215	0.00268637	-0.293586	0.0408813	ppaA	Signal Transduction	Transcription Regulator
RCAP_rcc00668	-0.706562	8.75241e-21	-0.188633	0.192859	-0.430728	6.73168e-05	ppsR	Signal Transduction	Transcription Regulator
RCAP_rcc00669	-1.51547	1.58506e-101	0.0260872	0.922449	-2.95096	5.1547e-158	bchE	Photosynthesis	Biosynthesis of Bacteriochlorophyll
RCAP_rcc00670	-1.64061	1.86877e-83	-0.0424291	0.837927	-3.10601	2.03968e-140	bchJ	Photosynthesis	Biosynthesis of Bacteriochlorophyll
RCAP_rcc00671	-1.56815	1.00417e-92	-0.00751851	0.986565	-2.66973	1.31023e-97	bchG	Photosynthesis	Biosynthesis of Bacteriochlorophyll
RCAP_rcc00672	-0.954672	7.5309e-31	0.00384893	0.992887	-1.31909	2.95025e-26	PUCC family protein	Photosynthesis	Light Harvesting Machinery
RCAP_rcc00673	-1.25101	1.71976e-63	0.0865792	0.704847	-2.40476	6.96696e-116	bchP	Photosynthesis	Biosynthesis of Bacteriochlorophyll
RCAP_rcc00674	-1.29808	6.51359e-58	0.0795514	0.75003	-2.24738	1.29436e-81	idi2	Photosynthesis	Terpenoid backbone biosynthesis
RCAP_rcc00675	0.34575	0.00142634	-0.543779	0.00288419	0.477913	0.00467003	bchO	Photosynthesis	Biosynthesis of Bacteriochlorophyll
RCAP_rcc00676	-0.370137	8.22982e-05	-0.160246	0.432777	-2.10787	8.65708e-46	bchD	Photosynthesis	Biosynthesis of Bacteriochlorophyll
RCAP_rcc00677	-0.367274	3.177e-07	-0.133117	0.482002	-1.6128	8.20234e-41	bchI	Photosynthesis	Biosynthesis of Bacteriochlorophyll
RCAP_rcc00678	-0.0808416	0.394259	-0.388751	0.05919	-0.504499	6.61232e-05	crtA	Photosynthesis	Biosynthesis of Spheroidene
RCAP_rcc00679	-0.297848	1.34037e-05	0.129547	0.480321	-1.92649	1.69561e-41	crtI	Photosynthesis	Biosynthesis of Spheroidene
RCAP_rcc00680	-0.353895	0.000118959	0.145209	0.39166	-2.56189	3.94827e-85	crtB	Photosynthesis	Biosynthesis of Spheroidene
RCAP_rcc00681	-0.219586	0.0145736	-0.256821	0.161388	0.109608	0.577404	tspO	Signal Transduction	Kinase/Phosphorelay
RCAP_rcc00682	-1.36692	4.02614e-50	-0.0919671	0.603965	-1.5931	2.86333e-33	crtC	Photosynthesis	Biosynthesis of Spheroidene
RCAP_rcc00683	-0.549757	5.57974e-11	-0.147268	0.258352	-0.320879	0.0281148	crtD	Photosynthesis	Biosynthesis of Spheroidene
RCAP_rcc00684	-1.29926	7.32791e-75	-0.283825	0.0319591	-1.43656	1.90489e-41	crtE	Photosynthesis	Biosynthesis of Spheroidene
RCAP_rcc00685	-1.71129	2.04515e-104	-0.343505	0.0278358	-2.02428	7.67721e-80	crtF	Photosynthesis	Biosynthesis of Spheroidene
RCAP_rcc00686	-4.36209	0	0.0205661	0.937553	-4.55574	6.64057e-259	bchC	Photosynthesis	Biosynthesis of Bacteriochlorophyll
RCAP_rcc00687	-3.52336	0	-0.0628436	0.755734	-3.87646	6.15739e-174	bchX	Photosynthesis	Biosynthesis of Bacteriochlorophyll
RCAP_rcc00688	-3.52896	0	-0.0125152	0.957712	-4.00202	2.15366e-274	bchY	Photosynthesis	Biosynthesis of Bacteriochlorophyll
RCAP_rcc00689	-1.69259	7.52297e-117	-0.266817	0.0575379	-1.14977	8.74198e-15	bchZ	Photosynthesis	Biosynthesis of Bacteriochlorophyll
RCAP_rcc00690	-0.296131	0.00114945	-0.180525	0.337583	-0.0406207	0.791803	pufQ	Photosynthesis	Light Harvesting Machinery
RCAP_rcc00691	-0.375468	1.43435e-05	0.417399	0.0204109	-0.690657	7.93834e-07	pufB	Photosynthesis	Light Harvesting Machinery
RCAP_rcc00692	-0.650535	2.3418e-14	0.0308595	0.888874	-0.518835	0.00357523	pufA	Photosynthesis	Light Harvesting Machinery
RCAP_rcc00693	-1.04402	1.25389e-46	-0.313954	0.0598036	-1.0199	7.43675e-12	pufL	Photosynthesis	Light Harvesting Machinery
RCAP_rcc00694	-1.02679	1.25848e-54	-0.287546	0.0657653	-1.05313	1.26175e-15	pufM	Photosynthesis	Light Harvesting Machinery
RCAP_rcc00695	-1.01515	1.47752e-42	-0.289409	0.0572752	-1.03213	1.17969e-12	pufX	Photosynthesis	Light Harvesting Machinery
RCAP_rcc00696	-0.10492	0.202205	-0.415669	0.0090102	-0.0145906	0.913136	dxs1	Photosynthesis	Terpenoid backbone biosynthesis
RCAP_rcc00697	0.676539	1.40458e-11	-0.410659	0.00671067	0.377508	0.00917459	hypothetical protein	Unknown	Unknown
RCAP_rcc00698	0.907321	1.95312e-18	-0.545902	0.0119974	0.556612	0.000894125	hypothetical protein	Unknown	Unknown
RCAP_rcc00699	0.856731	3.14513e-18	-0.575931	0.000407311	0.639836	2.01101e-05	rpoE	Replication, Recombination and Repair	Replication
RCAP_rcc00700	1.24516	1.83733e-39	-0.470288	0.00345388	0.185602	0.247607	hypothetical protein	Unknown	Unknown
RCAP_rcc00701	1.04952	5.37766e-20	-0.248275	0.192913	0.16926	0.327625	bsaA1	Sulfur Metabolism	Glutathione metabolism
RCAP_rcc00702	0.00830129	0.975233	0.187236	0.57622	0.0300272	0.928388	hypothetical protein	Unknown	Unknown
RCAP_rcc00703	1.24584	1.77365e-42	-0.419087	0.00484635	0.23189	0.187362	deoxyribodipyrimidine photolyase-related protein	Predicted Function	XXXXX
RCAP_rcc00704	0.610822	3.22175e-13	-0.270989	0.103642	-0.224005	0.0695994	oppC1	Metal, Ion, Cofactor Transport	Nickel Transport
RCAP_rcc00705	0.41437	1.27773e-06	-0.181516	0.211757	-0.176822	0.189927	oppB1	Metal, Ion, Cofactor Transport	Nickel Transport
RCAP_rcc00706	0.0509221	0.52596	-0.295232	0.0739699	-0.292086	0.0142924	oppA1	Predicted Function	XXXXX
RCAP_rcc00707	0.000466446	0.995644	-0.229108	0.123376	-0.00460964	0.974976	oppF	Amino Acid Metabolism	Amino Acid Transport
RCAP_rcc00708	-0.0531463	0.593521	-0.362495	0.00354818	0.401737	0.000880386	oppD1	Amino Acid Metabolism	Amino Acid Transport
RCAP_rcc00709	0.113268	0.293168	-0.0595533	0.794059	0.0316326	0.830016	FAD dependent oxidoreductase	Energy Metabolism	XXXXX
RCAP_rcc00710	-0.0849697	0.340228	0.0452965	0.852568	0.0153711	0.916513	hipO	Amino Acid Metabolism	Phenylalanine metabolism
RCAP_rcc00711	-0.100338	0.682458	-0.308817	0.141905	0.275977	0.115838	universal stress family protein	Stress Response	XXXX
RCAP_rcc00712	0.538651	3.32782e-09	-0.542417	0.000633734	0.796801	6.42204e-07	moaA1	Metabolism of Cofactors, Coenzymes and Vitamins	XXXXX
RCAP_rcc00713	0.0600436	0.651285	0.232491	0.268563	-0.150969	0.377746	kynU	Amino Acid Metabolism	Tryptophan metabolism
RCAP_rcc00714	0.229249	0.198131	-0.017025	0.965968	0.369065	0.101723	hypothetical protein	Unknown	Unknown
RCAP_rcc00715	0.0295812	0.726988	0.124267	0.335505	0.0480248	0.711524	pntA	Metabolism of Cofactors, Coenzymes and Vitamins	Nicotinate and nicotinamide metabolism
RCAP_rcc00716	0.302539	0.283434	-0.363441	0.294494	0.247238	0.492275	pntB	Metabolism of Cofactors, Coenzymes and Vitamins	Nicotinate and nicotinamide metabolism
RCAP_rcc00717	0.242066	0.0195546	-0.0598286	0.749523	0.0996491	0.629173	hypothetical protein	Unknown	Unknown
RCAP_rcc00718	0.341553	1.0271e-06	0.40522	4.82925e-05	0.383272	0.0020602	mdh	Carbohydrate Metabolism	TCA Cycle
RCAP_rcc00719	0.366733	0.00408585	0.309694	0.073515	0.0710126	0.702333	hypothetical protein	Unknown	Unknown
RCAP_rcc00720	0.177069	0.0631378	0.190502	0.244701	0.193072	0.15154	sucC	Carbohydrate Metabolism	TCA Cycle
RCAP_rcc00721	-0.171975	0.0360887	0.251831	0.0477079	-0.144163	0.298544	sucD	Carbohydrate Metabolism	TCA Cycle
RCAP_rcc00722	-0.268027	0.037422	0.175878	0.290059	-0.264584	0.0982855	lipoprotein	Predicted Function	Unknown
RCAP_rcc00723	-0.119729	0.465816	0.19401	0.397155	-0.270031	0.182276	lipoprotein	Predicted Function	Unknown
RCAP_rcc00724	-0.199705	0.0243254	0.260683	0.0839852	-0.143981	0.306835	sucA	Carbohydrate Metabolism	TCA Cycle
RCAP_rcc00725	-0.096035	0.311261	0.22915	0.0752819	-0.000227933	0.998326	sucB	Carbohydrate Metabolism	TCA Cycle
RCAP_rcc00726	-0.154656	0.0654595	0.188144	0.200257	0.0141534	0.923262	lpdA1	Carbohydrate Metabolism	TCA Cycle
RCAP_rcc00727	0.180363	0.199006	0.166882	0.369379	0.231306	0.151695	citE1	Carbohydrate Metabolism	Glyoxylate and dicarboxylate metabolism
RCAP_rcc00728	-0.0584192	0.548746	0.192888	0.176389	0.0373265	0.808955	NnrU family protein	Energy Metabolism	Nitrogen Metabolism
RCAP_rcc00729	-0.0684155	0.616815	0.101516	0.688868	0.00928225	0.962555	hypothetical protein	Unknown	Unknown
RCAP_rcc00730	-0.136721	0.1451	0.296406	0.0163002	-0.0181702	0.909622	maoC	Carbohydrate Metabolism	Glyoxylate and dicarboxylate metabolism
RCAP_rcc00731	0.0352316	0.757516	0.111333	0.526821	0.140238	0.425933	sdhC	Carbohydrate Metabolism	TCA Cycle
RCAP_rcc00732	-0.0313069	0.802748	0.0884811	0.604775	-0.218122	0.096444	sdhD	Carbohydrate Metabolism	TCA Cycle
RCAP_rcc00733	0.153354	0.0365898	0.346779	0.00221909	0.134012	0.241479	sdhA	Carbohydrate Metabolism	TCA Cycle
RCAP_rcc00734	0.424809	0.00509295	0.454527	0.0221664	0.240275	0.254305	lipoprotein	Predicted Function	Unknown
RCAP_rcc00735	-0.0689683	0.645103	0.36787	0.0978047	-0.143731	0.451965	hypothetical protein	Unknown	Unknown
RCAP_rcc00736	0.202172	0.0168269	0.251791	0.0522716	0.427574	0.00373503	sdhB	Carbohydrate Metabolism	TCA Cycle
RCAP_rcc00737	0.376859	0.150812	0.435657	0.0554217	0.64411	0.00142675	hypothetical protein	Unknown	Unknown
RCAP_rcc00738	-0.0760687	0.565076	0.00235702	0.996175	0.0395946	0.859639	hypothetical protein	Unknown	Unknown
RCAP_rcc00739	-0.72973	8.49627e-09	-0.0765146	0.749523	-0.880505	1.68316e-07	ArsR family transcriptional regulator	Signal Transduction	Transcription Regulator
RCAP_rcc00740	-0.062345	0.57182	0.225325	0.419397	0.0793557	0.568676	atpI	Unknown	XXXXX
RCAP_rcc00741	0.241794	0.00351244	0.292614	0.0205288	0.263027	0.106987	atpB	Energy Metabolism	Methane metabolism
RCAP_rcc00742	0.177122	0.0251818	0.341117	0.00416441	-0.0193243	0.893271	atpE	Energy Metabolism	Methane metabolism
RCAP_rcc00743	-0.0199369	0.804542	0.305095	0.00654288	-0.0117365	0.940219	atpX	Energy Metabolism	Methane metabolism
RCAP_rcc00744	-0.0410371	0.628298	0.285719	0.013175	-0.0892692	0.521541	atpF	Energy Metabolism	Methane metabolism
RCAP_rcc00745	0.174328	0.0569807	-0.335262	0.0678192	0.50482	2.6539e-05	phaZ	Lipid Metabolism	XXXXX
RCAP_rcc00746	-0.13579	0.14453	0.306232	0.076033	-0.0847124	0.535728	phbC	Carbohydrate Metabolism	Polyhydroxybutyrate
RCAP_rcc00747	0.299111	0.00594778	-0.451339	0.0180572	0.739653	9.86279e-07	hypothetical protein	Unknown	Unknown
RCAP_rcc00748	0.327351	9.52257e-06	0.311868	0.00475513	0.326598	0.0173191	phaR	Carbohydrate Metabolism	Polyhydroxybutyrate
RCAP_rcc00749	0.395516	1.01656e-05	-0.325692	0.167748	0.618077	0.000707605	LysR family transcriptional regulator	Signal Transduction	Transcription Regulator
RCAP_rcc00750	0.0821477	0.593521	0.179799	0.352186	-0.0623031	0.73374	pyrG	Nucleotide Metabolism	Pyrimidine metabolism
RCAP_rcc00751	0.19835	0.1621	0.118615	0.702245	0.14141	0.452297	secG	Trafficking and Secretion	Secretion
RCAP_rcc00752	0.144853	0.155239	-0.484508	3.95072e-05	0.418637	0.000285913	purA	Amino Acid Metabolism	Alanine, aspartate and glutamate metabolism
RCAP_rcc00753	-0.132112	0.271111	0.355044	0.00982859	-0.506659	0.000274302	hypothetical protein	Unknown	Unknown
RCAP_rcc00754	0.382936	1.59336e-05	-0.19681	0.327834	1.05608	5.7219e-12	lipoprotein	Predicted Function	Unknown
RCAP_rcc00755	-0.300457	0.0247485	-0.0854056	0.717263	-0.481309	0.00361778	thiN	Metabolism of Cofactors, Coenzymes and Vitamins	Thiamine metabolism
RCAP_rcc00756	-0.508828	1.22931e-06	-0.270352	0.119946	-0.56342	1.45066e-05	dme family transporter	Predicted Function	Replication
RCAP_rcc00757	-0.344326	0.00226991	-0.0724445	0.714663	-0.534727	0.000183063	alpha/beta fold family hydrolase	Photosynthesis	Tropane, piperidine and pyridine alkaloid biosynthesis
RCAP_rcc00758	-0.0115167	0.961163	0.184713	0.55582	-0.153904	0.547528	alpha/beta fold family hydrolase	Predicted Function	XXXXX
RCAP_rcc00759	-0.744464	1.59624e-21	-0.178792	0.140453	-1.17431	8.20697e-20	mcpB	Motility	Chemotaxis
RCAP_rcc00760	-0.80927	1.81014e-17	-0.0847037	0.621145	-1.24236	5.78564e-22	mcpA1	Motility	Chemotaxis
RCAP_rcc00761	-0.0290699	0.793908	0.0433662	0.825089	-0.190457	0.168917	hoxH	Energy Metabolism	Methane metabolism
RCAP_rcc00762	0.720867	9.31816e-05	-0.104976	0.790668	1.18922	2.72085e-07	hoxW	Post-translational Modification, Assembly and Chaperones	XXXXX
RCAP_rcc00763	-0.0152796	0.925017	0.00637422	0.991165	0.0980776	0.6086	hupT	Energy Metabolism	Aerobic/Anaerobic Respiration
RCAP_rcc00764	-0.188828	0.200526	0.0638028	0.812706	-0.139664	0.457769	hupU	Energy Metabolism	Aerobic/Anaerobic Respiration
RCAP_rcc00765	0.0707564	0.68501	0.305371	0.151218	0.153783	0.442261	hupV	Energy Metabolism	Aerobic/Anaerobic Respiration
RCAP_rcc00766	0.431151	0.000120353	-0.299354	0.133527	0.745705	6.24411e-08	hypF	Energy Metabolism	Aerobic/Anaerobic Respiration
RCAP_rcc00767	0.143264	0.17254	-0.186169	0.357425	0.384676	0.00253003	hupA	Energy Metabolism	Aerobic/Anaerobic Respiration
RCAP_rcc00768	-0.286195	0.0107243	0.269217	0.254271	-0.207252	0.174253	hupB	Energy Metabolism	Aerobic/Anaerobic Respiration
RCAP_rcc00769	-0.00308346	0.979522	-0.425116	0.0181798	-0.0414832	0.829762	hupC	Energy Metabolism	Aerobic/Anaerobic Respiration
RCAP_rcc00770	0.213328	0.0561153	-0.20061	0.259235	-0.402599	0.0132457	hupD	Energy Metabolism	Aerobic/Anaerobic Respiration
RCAP_rcc00771	0.53099	0.0491858	0.0170689	0.976554	-0.1133	0.770163	hupF	Energy Metabolism	Aerobic/Anaerobic Respiration
RCAP_rcc00772	-0.0758747	0.744623	0.0922242	0.778291	-0.312472	0.252324	hupG	Energy Metabolism	Aerobic/Anaerobic Respiration
RCAP_rcc00773	0.239145	0.0971255	0.311441	0.0887865	-0.0334284	0.869477	hupH	Energy Metabolism	Aerobic/Anaerobic Respiration
RCAP_rcc00774	-0.0224066	0.885723	0.16265	0.466751	-0.0806857	0.672745	hupJ	Energy Metabolism	Aerobic/Anaerobic Respiration
RCAP_rcc00775	-0.161204	0.554571	-0.250766	0.464929	-0.0550882	0.87491	hupK	Energy Metabolism	Aerobic/Anaerobic Respiration
RCAP_rcc00776	-0.207211	0.19811	0.0619978	0.820489	-0.283161	0.13362	hypA	Energy Metabolism	Aerobic/Anaerobic Respiration
RCAP_rcc00777	-0.107602	0.438684	0.194584	0.340704	0.151228	0.348569	hypB	Energy Metabolism	Aerobic/Anaerobic Respiration
RCAP_rcc00778	-0.152268	0.252419	0.0421428	0.863167	-0.131871	0.453288	hupR	Signal Transduction	Transcription Regulator
RCAP_rcc00779	-0.172665	0.444249	0.124879	0.683542	0.0216101	0.938963	hypC	Energy Metabolism	Aerobic/Anaerobic Respiration
RCAP_rcc00780	0.0473063	0.754075	0.223234	0.277421	0.075075	0.67288	hypD	Energy Metabolism	Aerobic/Anaerobic Respiration
RCAP_rcc00781	0.281722	0.118018	0.020891	0.958547	0.162627	0.521207	hypE	Energy Metabolism	Aerobic/Anaerobic Respiration
RCAP_rcc00782	-0.164878	0.0662077	0.0516324	0.75003	-0.160582	0.20101	cheR1	Motility	Chemotaxis
RCAP_rcc00783	-0.0771126	0.530127	0.0183718	0.943007	-0.0492724	0.756237	diguanylate cyclase/phosphodiesterase	Signal Transduction	Kinase/Phosphorelay
RCAP_rcc00784	1.31614	1.31372e-09	0.380062	0.220035	0.732805	0.0138097	hypothetical protein	Unknown	Unknown
RCAP_rcc00785	0.0357576	0.761632	0.0662138	0.807717	0.243686	0.13143	sqr	Energy Metabolism	XXXXX
RCAP_rcc00786	0.101	0.200042	0.219939	0.0742598	0.279128	0.0115021	basic membrane lipoprotein family	Predicted Function	Unknown
RCAP_rcc00787	-0.0604162	0.635109	0.165387	0.337743	-0.175624	0.271815	monosacharide ABC transporter permease	Carbohydrate Metabolism	Aerobic/Anaerobic Respiration
RCAP_rcc00788	-0.124894	0.186844	-0.0967637	0.523748	-0.0119594	0.952758	monosacharide ABC transporter permease	Carbohydrate Metabolism	Aerobic/Anaerobic Respiration
RCAP_rcc00789	-0.320001	0.000215663	0.0820716	0.610083	-0.296605	0.00772147	monosacharide ABC transporter ATP-binding protein	Carbohydrate Metabolism	Aerobic/Anaerobic Respiration
RCAP_rcc00790	-0.0852631	0.665407	-0.0187289	0.96527	-0.153163	0.499086	xdhC	Post-translational Modification, Assembly and Chaperones	XXXXX
RCAP_rcc00791	-0.219018	0.0164455	-0.0572628	0.813706	-0.0712907	0.592449	xdhB	Nucleotide Metabolism	Purine metabolism
RCAP_rcc00792	-0.264825	0.00486067	0.118	0.598503	-0.262917	0.030745	xdhA	Nucleotide Metabolism	XXXXX
RCAP_rcc00793	-0.451324	5.64878e-08	0.253883	0.0740126	-0.427583	0.000972414	dnaE1	Replication, Recombination and Repair	Replication
RCAP_rcc00794	-0.455139	0.0105953	0.0988742	0.707944	-0.648739	0.00251921	SlyX family protein	Unknown	XXXXX
RCAP_rcc00795	-0.313174	0.000216136	0.180154	0.152491	-0.498379	4.49106e-06	hisS	Translation, ribosomal structure and biogenesis	Aminoacyl-tRNA biosynthesis
RCAP_rcc00796	-0.463662	3.53089e-07	0.131668	0.37672	-0.747575	7.38499e-09	hisZ	Signal Transduction	Transcription Regulator
RCAP_rcc00797	-0.552634	1.00056e-08	0.190694	0.152339	-0.805545	3.95184e-08	hisG	Amino Acid Metabolism	Histidine metabolism
RCAP_rcc00798	-0.129668	0.293907	0.356618	0.0190422	-0.280532	0.0629698	D-isomer specific 2-hydroxyacid dehydrogenase	Carbohydrate Metabolism	Glyoxylate and dicarboxylate metabolism
RCAP_rcc00799	-0.466124	9.86151e-06	0.124764	0.531336	-0.279099	0.0873848	mrdB	Cell Envelope Biosynthesis	Cell Wall Biosynthesis
RCAP_rcc00800	-0.112207	0.265856	0.190719	0.161388	-0.0947395	0.476743	mrdA	Cell Envelope Biosynthesis	Cell Wall Biosynthesis
RCAP_rcc00801	-0.189016	0.235986	0.180359	0.379731	-0.553015	0.00259245	hypothetical protein	Unknown	Unknown
RCAP_rcc00802	0.14024	0.17578	0.270612	0.0812261	-0.0156441	0.925457	mreC	Cell Envelope Biosynthesis	Cell Wall Biosynthesis
RCAP_rcc00803	0.368888	9.28366e-07	0.0408355	0.818021	0.38718	0.000748173	mreB	Cell Division	Chromosome Partitioning
RCAP_rcc00804	0.692188	1.50173e-13	-0.290539	0.0729149	0.64585	2.5881e-06	nhaA	Metal and Ion Transport	XXXXX
RCAP_rcc00805	0.229675	0.0146415	-0.193401	0.181748	0.43129	0.00039888	GNAT family acetyltransferase	Cell Division	Chromosome Partitioning
RCAP_rcc00806	0.949327	7.08411e-05	-0.426424	0.217377	0.470068	0.169512	heat shock protein DnaJ domain-containing protein	Stress Response	XXXX
RCAP_rcc00807	-0.154171	0.258891	0.0267661	0.925981	-0.164048	0.327538	endonuclease/exonuclease/phosphatase	Predicted Function	XXXXX
RCAP_rcc00808	0.806574	2.09904e-29	-0.695364	0.00776804	1.4363	1.67237e-19	hypothetical protein	Unknown	Unknown
RCAP_rcc00809	0.397259	9.00027e-06	-0.40478	0.00216246	0.569878	0.000382376	ppx	Nucleotide Metabolism	Purine metabolism
RCAP_rcc00810	-0.318877	6.70074e-05	-0.0448173	0.82892	-0.197947	0.118684	ppk	Energy Metabolism	Oxidative phosphorylation
RCAP_rcc00811	0.52774	0.000384898	-0.0905811	0.804892	0.431214	0.0334403	hda	Replication, Recombination and Repair	XXXXX
RCAP_rcc00812	0.46311	2.30573e-08	-0.605916	0.000575314	0.815217	9.67693e-10	hypothetical protein	Unknown	Unknown
RCAP_rcc00813	0.361192	0.0138005	-0.638523	0.000398862	0.790963	1.75916e-07	hypothetical protein	Unknown	Unknown
RCAP_rcc00814	0.573023	5.53373e-05	-0.53397	0.0181377	1.04832	1.8015e-10	LysR family transcriptional regulator	Signal Transduction	Transcription Regulator
RCAP_rcc00815	1.0614	0.00040332	-0.525743	0.18745	0.536998	NA	DoxX family protein	Unknown	XXXXX
RCAP_rcc00816	0.811348	6.72743e-11	-0.184217	0.516586	0.916832	3.19406e-06	extradiol ring-cleavage dioxygenase subunit B	Unknown	XXXXX
RCAP_rcc00817	-0.283777	0.0460854	-0.155441	0.62984	-0.301845	0.166111	ldh	Carbohydrate Metabolism	Glycolysis / Gluconeogenesis
RCAP_rcc00818	-0.0164011	0.875018	0.128	0.416686	0.210063	0.109699	ftsW	Cell Division	Chromosome Partitioning
RCAP_rcc00819	0.355983	0.00274675	-0.240068	0.307254	0.600978	0.000111821	murG	Glycan Biosynthesis and Metabolism	Peptidoglycan biosynthesis
RCAP_rcc00820	-0.269144	0.000641172	0.270225	0.0247625	-0.16059	0.23318	murC	Glycan Biosynthesis and Metabolism	Peptidoglycan biosynthesis
RCAP_rcc00821	-0.535159	0.00465764	0.429646	0.0373809	-0.328408	0.146402	hypothetical protein	Unknown	Unknown
RCAP_rcc00822	-0.244277	0.0960029	0.103166	0.652213	-0.35489	0.0306374	murB	Cell Envelope Biosynthesis	Cell Wall Biosynthesis
RCAP_rcc00823	-0.29603	0.208887	-0.335117	0.249582	-0.15893	0.578522	ddl	Glycan Biosynthesis and Metabolism	Peptidoglycan biosynthesis
RCAP_rcc00824	-0.220849	0.018568	-0.132883	0.494853	-0.116224	0.400064	ftsQ	Cell Envelope Biosynthesis	Cell Wall Biosynthesis
RCAP_rcc00825	-0.280935	0.000425197	0.0764212	0.563992	-0.171578	0.113452	ftsA	Cell Division	Chromosome Partitioning
RCAP_rcc00826	-0.0447702	0.63081	0.143247	0.429113	0.139564	0.335749	ftsZ	Predicted Function	XXXXX
RCAP_rcc00827	0.80849	2.76253e-24	-0.250941	0.0880449	1.44548	1.89111e-31	lpxC	Xenobiotics Biodegradation and Metabolism	Caprolactam degradation
RCAP_rcc00828	0.0805423	0.44506	0.105729	0.603965	0.278773	0.0577972	comL	Cell Envelope Biosynthesis	Cell Wall Biosynthesis
RCAP_rcc00829	-0.173373	0.0510013	0.298449	0.0114197	-0.214183	0.0755308	recN	Replication, Recombination and Repair	Recombination
RCAP_rcc00830	0.0629162	0.732228	0.143561	0.53343	-0.219345	0.289069	hypothetical protein	Unknown	Unknown
RCAP_rcc00831	-0.291513	0.00220287	-0.0856909	0.596672	-0.558671	2.08077e-05	dld	Carbohydrate Metabolism	Pyruvate metabolism
RCAP_rcc00832	0.016703	0.911879	0.0848378	0.808746	0.104498	0.547528	pta	Energy Metabolism	Reductive carboxylate cycle (CO2 fixation)
RCAP_rcc00833	-0.0781372	0.401239	0.0309182	0.890826	0.0207153	0.875138	ackA1	Energy Metabolism	Reductive carboxylate cycle (CO2 fixation)
RCAP_rcc00834	-0.283581	0.00137544	0.267719	0.0643503	-0.282352	0.0197193	pepP	Amino Acid Metabolism	XXXXX
RCAP_rcc00835	-0.473486	1.83465e-10	0.208979	0.118331	-0.513301	5.39436e-07	cobT	Metabolism of Cofactors, Coenzymes and Vitamins	Cobalamin Biosynthesis
RCAP_rcc00836	-0.336007	1.87192e-05	0.160221	0.342617	-0.249403	0.0787336	cobS	Metabolism of Cofactors, Coenzymes and Vitamins	Cobalamin Biosynthesis
RCAP_rcc00837	0.286064	0.0273005	0.356337	0.0533694	0.736926	5.68289e-07	hypothetical protein	Unknown	Unknown
RCAP_rcc00838	0.0343782	0.765727	0.480115	0.000944939	0.109814	0.456939	DnaJ domain-containing protein	Post-translational Modification, Assembly and Chaperones	XXXXX
RCAP_rcc00839	-0.111755	0.181129	0.131294	0.39345	-0.082017	0.528978	glcB	Carbohydrate Metabolism	Glyoxylate and dicarboxylate metabolism
RCAP_rcc00840	-0.0242689	0.79698	-0.0108251	0.961581	0.181227	0.139553	pepN	Metabolism of Other Amino Acids	Glutathione metabolism
RCAP_rcc00841	-0.247297	0.00076045	0.163853	0.15848	-0.163045	0.258298	gatB	Translation, ribosomal structure and biogenesis	Aminoacyl-tRNA biosynthesis
RCAP_rcc00842	-0.309	0.0185214	-0.674959	0.000439328	-0.208399	0.201417	hypothetical protein	Unknown	Unknown
RCAP_rcc00843	-0.0549946	0.688688	-0.0318694	0.91515	-0.170004	0.355345	hypothetical protein	Unknown	Unknown
RCAP_rcc00844	-0.332322	0.00284311	-0.0444969	0.834297	-0.284221	0.0572024	hypothetical protein	Unknown	Unknown
RCAP_rcc00845	-0.157636	0.119478	0.0555763	0.813036	0.225557	0.0768566	hypothetical protein	Unknown	Unknown
RCAP_rcc00846	-1.22235	9.22143e-44	0.00253192	0.996175	-1.206	3.48495e-25	dppA	Predicted Function	XXXXX
RCAP_rcc00847	-0.90902	2.06494e-19	0.296666	0.137626	-1.1419	1.23334e-21	dppB	Metal, Ion, Cofactor Transport	Nickel Transport
RCAP_rcc00848	-0.643173	2.4151e-09	0.320098	0.143777	-0.964084	9.48022e-11	dppC	Metal, Ion, Cofactor Transport	Nickel Transport
RCAP_rcc00849	1.46044	5.41232e-37	-0.539453	0.00105076	1.08924	3.00846e-20	dppD	Predicted Function	Nickel Transport
RCAP_rcc00850	0.329354	0.000842447	-0.491385	0.00526664	0.748503	3.81942e-07	dppF	Amino Acid Metabolism	Amino Acid Transport
RCAP_rcc00851	-0.199751	0.0213104	0.127305	0.551215	-0.197969	0.097259	membrane dipeptidase	Cell Envelope Biosynthesis	Cell Wall Biosynthesis
RCAP_rcc00852	-0.178927	0.0886527	0.216273	0.119401	-0.128815	0.429892	srmB	Replication, Recombination and Repair	XXXXX
RCAP_rcc00853	-0.0934636	0.511733	0.244733	0.234219	-0.291935	0.0726273	hypothetical protein	Unknown	Unknown
RCAP_rcc00854	-0.409502	4.84544e-08	0.245287	0.0480006	-0.478697	0.000102209	argS	Translation, ribosomal structure and biogenesis	Aminoacyl-tRNA biosynthesis
RCAP_rcc00855	-0.0775009	0.45289	0.198893	0.200257	-0.280142	0.0264368	sporulation domain-containing protein	Unknown	XXXXX
RCAP_rcc00856	-0.294325	0.0467139	0.253999	0.234591	-0.474348	0.00825896	nagZ	Glycan Biosynthesis and Metabolism	Glycosphingolipid biosynthesis - ganglio series
RCAP_rcc00857	-0.607639	6.28847e-07	0.270893	0.100034	-0.675067	6.85406e-05	scpA	Unknown	XXXXX
RCAP_rcc00858	-0.464624	0.000211086	0.228505	0.152491	-0.470699	0.00259422	scpB	Transcription	XXXXX
RCAP_rcc00859	0.131211	0.523218	-0.245091	0.347736	0.245346	0.292584	hypothetical protein	Unknown	Unknown
RCAP_rcc00860	0.240709	0.228973	-0.214957	0.466509	0.180824	0.481802	enoyl-CoA hydratase/isomerase	Xenobiotics Biodegradation and Metabolism	Caprolactam degradation
RCAP_rcc00861	0.20117	0.245548	-0.438438	0.0340839	0.154802	0.476069	thioesterase	Secondary metabolites biosynthesis, transport, and catabolism	XXXXX
RCAP_rcc00862	0.519679	0.000778883	-0.117306	0.662745	0.440889	0.0499456	divalent anion:Na+ symporter	Metal and Ion Transport	Replication
RCAP_rcc00863	-0.365251	0.00010263	0.122714	0.429581	-0.63957	1.46401e-07	rplM	Translation, ribosomal structure and biogenesis	XXXXX
RCAP_rcc00864	-0.391957	1.49245e-06	0.369409	0.00894418	-0.735575	4.63415e-08	rpsI	Translation, ribosomal structure and biogenesis	XXXXX
RCAP_rcc00865	-0.0613867	0.579173	-0.149366	0.416521	0.0269948	0.866371	hemolysin-type calcium-binding repeat family protein	Trafficking and Secretion	Secretion
RCAP_rcc00866	-0.00803478	0.966642	-0.144166	0.59234	0.170575	0.403739	argO	Predicted fucntion	XXXXX
RCAP_rcc00867	0.463612	0.0761515	-0.535055	0.10372	0.294396	0.380759	LysR family transcriptional regulator	Signal Transduction	Transcription Regulator
RCAP_rcc00868	0.340959	0.024191	-0.0337625	0.917113	-0.0282454	0.907595	hypothetical protein	Unknown	Unknown
RCAP_rcc00869	-0.115033	0.237909	0.420952	0.00323219	-0.259912	0.0608051	adhC	Carbohydrate Metabolism	Glycolysis / Gluconeogenesis
RCAP_rcc00870	0.326274	0.000514207	0.244576	0.0525716	0.284339	0.0406398	fghA	Sulfur Metabolism	Glutathione metabolism
RCAP_rcc00871	0.450394	7.32638e-09	-0.316451	0.0740081	0.748803	1.41718e-16	hypothetical protein	Unknown	Unknown
RCAP_rcc00872	-0.221166	0.0104061	0.283474	0.0367035	0.0455837	0.745248	alcohol dehydrogenase	Energy Metabolism	XXXXX
RCAP_rcc00873	-0.143084	0.174856	-0.1343	0.531336	0.187809	0.269393	XRE family transcriptional regulator	Signal Transduction	Transcription Regulator
RCAP_rcc00874	-0.265398	0.0635181	-0.032301	0.937553	-0.356899	0.0350431	inositol monophosphatase	Amino Acid Metabolism	Histidine metabolism
RCAP_rcc00875	-0.0703855	0.607292	0.223428	0.217377	-0.0556087	0.736025	atzB	Metabolism of Cofactors, Coenzymes and Vitamins	Riboflavin metabolism
RCAP_rcc00876	0.714789	0.00275177	-0.0945719	0.835779	0.614582	0.0407662	guaD	Nucleotide Metabolism	Purine metabolism
RCAP_rcc00877	-0.339457	0.000669519	0.251935	0.0960207	-0.464369	0.00303532	mgtE	Metal, Ion, Cofactor Transport	Magnesium Transport
RCAP_rcc00878	-0.124219	0.63081	0.473276	0.079069	-0.25848	0.371049	5-formyltetrahydrofolate cyclo-ligase	Metabolism of Cofactors, Coenzymes and Vitamins	One carbon pool by folate
RCAP_rcc00879	-0.8186	4.69833e-16	0.173039	0.299884	-1.12352	2.93417e-13	phnA	Metal and Ion Transport	XXXXX
RCAP_rcc00880	1.09551	3.15508e-26	0.790968	4.28837e-08	1.33488	9.23118e-26	CHAP domain-containing protein	Unknown	XXXXX
RCAP_rcc00881	-0.517879	1.03439e-07	0.0278878	0.898865	-0.768837	1.0224e-09	metallophosphoesterase	Unknown	Unknown
RCAP_rcc00882	-0.291813	0.00225321	0.16972	0.220391	-0.306724	0.0132573	divalent ion symporter	Metal and Ion Transport	Replication
RCAP_rcc00883	0.186993	0.278507	-0.0472114	0.899139	0.0117972	0.962555	lipoprotein	Predicted Function	Unknown
RCAP_rcc00884	0.0597908	0.565869	0.281178	0.0163002	-0.00531374	0.975377	hypothetical protein	Unknown	Unknown
RCAP_rcc00885	0.28832	0.26018	-0.703567	0.0198558	0.126187	0.697775	hypothetical protein	Unknown	Unknown
RCAP_rcc00886	0.738291	0.00357873	-0.265003	0.478119	0.608768	0.046476	ABC transporter ATP-binding protein	Defense Mechanisms	XXXXX
RCAP_rcc00887	0.548206	0.0011823	-0.479583	0.0427123	0.614097	0.00195683	hypothetical protein	Unknown	Unknown
RCAP_rcc00888	-0.0418214	0.916877	-0.506411	0.191868	0.0805515	NA	hypothetical protein	Unknown	Unknown
RCAP_rcc00889	0.658828	0.00121197	-0.801337	0.00358136	0.927234	9.67547e-05	NosL family protein	Unknown	XXXXX
RCAP_rcc00890	0.741423	1.08789e-06	-0.192594	0.474838	0.970677	8.11822e-08	hypothetical protein	Unknown	Unknown
RCAP_rcc00891	-0.16375	0.404213	-0.544844	0.0167602	-0.0485912	0.851708	hypothetical protein	Unknown	Unknown
RCAP_rcc00892	0.00586328	0.965454	-0.381562	0.0114379	0.461025	0.00129614	hypothetical protein	Unknown	Unknown
RCAP_rcc00893	-0.0154039	0.908415	0.0926426	0.707455	0.148647	0.347808	proV1	Amino Acid Metabolism	Amino Acid Transport
RCAP_rcc00894	-0.457937	4.83063e-06	0.173691	0.445193	-0.385727	0.00571342	proW1	Predicted Function	XXXXX
RCAP_rcc00895	-0.504694	6.34877e-09	0.0965079	0.689448	-0.363114	0.0101479	proX1	Amino Acid Metabolism	Amino Acid Transport
RCAP_rcc00896	-0.551975	4.11086e-05	0.129504	0.665121	-0.487284	0.00175408	betI	Signal Transduction	Transcription Regulator
RCAP_rcc00897	-0.556732	1.2538e-10	0.282766	0.195563	-0.664229	6.36051e-08	betB	Amino Acid Metabolism	Glycine, serine and threonine metabolism
RCAP_rcc00898	-0.67412	1.78697e-14	0.229416	0.283972	-0.719545	6.87772e-11	betA	Amino Acid Metabolism	Glycine, serine and threonine metabolism
RCAP_rcc00899	-0.521438	7.94929e-05	0.239331	0.200163	-0.507905	0.00212854	nuclease	Replication, Recombination and Repair	XXXXX
RCAP_rcc00900	-0.0839912	0.601621	0.18851	0.384838	0.11336	0.507192	hypothetical protein	Unknown	Unknown
RCAP_rcc00901	-0.279312	0.294002	-0.408066	0.0620907	0.695867	5.05156e-05	hypothetical protein	Unknown	Unknown
RCAP_rcc00902	-0.803676	9.98728e-17	0.342183	0.0699825	-0.451356	0.000316077	XRE family transcriptional regulator	Signal Transduction	Transcription Regulator
RCAP_rcc00903	-0.119091	0.599869	-0.0929997	0.764593	-0.181898	0.458055	hypothetical protein	Unknown	Unknown
RCAP_rcc00904	0.0195351	0.900321	0.00210588	0.996175	0.0436697	0.824295	major facilitator superfamily protein	Metal and Ion Transport	XXXXX
RCAP_rcc00905	-0.26386	0.0918578	0.135277	0.619838	-0.145366	0.541385	hypothetical protein	Unknown	Unknown
RCAP_rcc00906	-0.642203	1.96371e-10	-0.268395	0.249577	-0.550392	1.03427e-05	pccB	Carbohydrate Metabolism	Glyoxylate and dicarboxylate metabolism
RCAP_rcc00907	-0.401737	0.0685501	-0.401262	0.112021	-0.505453	0.0458961	hypothetical protein	Unknown	Unknown
RCAP_rcc00908	-0.411769	3.30955e-06	0.148401	0.362559	-0.0429439	0.822228	lipoprotein	Predicted Function	Unknown
RCAP_rcc00909	-0.0300496	0.763353	-0.0633421	0.743998	0.203652	0.0925472	hypothetical protein	Unknown	Unknown
RCAP_rcc00910	0.722145	5.28174e-15	-0.336359	0.0449679	1.00059	1.32343e-12	hypothetical protein	Unknown	Unknown
RCAP_rcc00911	-0.0834354	0.417011	-0.137058	0.389735	0.030256	0.849219	pccA	Carbohydrate Metabolism	Glyoxylate and dicarboxylate metabolism
RCAP_rcc00912	-0.0795219	0.432701	-0.0106197	0.96783	-0.139547	0.320944	bhbA	Carbohydrate Metabolism	Glyoxylate and dicarboxylate metabolism
RCAP_rcc00913	-0.74085	2.30625e-18	0.00436115	0.992887	-0.713912	2.70218e-08	bfr	Metal, Ion, Cofactor Transport	Iron and Heme Transport
RCAP_rcc00914	0.166798	0.253778	0.267656	0.231463	-0.443273	0.0098246	hypothetical protein	Unknown	Unknown
RCAP_rcc00915	-0.1217	0.16764	0.0638528	0.682184	-0.124619	0.329893	psd	Lipid Metabolism	Glycerophospholipid metabolism
RCAP_rcc00916	-0.142985	0.119519	0.216484	0.0850953	-0.127363	0.428306	pssA	Lipid Metabolism	Glycerophospholipid metabolism
RCAP_rcc00917	0.165748	0.242723	-0.13719	0.537105	0.0508888	0.837705	hypothetical protein	Unknown	Unknown
RCAP_rcc00918	-0.30367	5.26785e-05	0.15892	0.258335	-0.254767	0.0582262	N-acetylmuramoyl-L-alanine amidase	Cell Envelope Biosynthesis	Cell Wall Biosynthesis
RCAP_rcc00919	1.03514	4.13685e-23	-0.764136	0.000343855	1.25294	4.53138e-13	hypothetical protein	Unknown	Unknown
RCAP_rcc00920	1.09574	1.19501e-25	-0.654479	0.00506546	0.943287	8.16391e-10	hypothetical protein	Unknown	Unknown
RCAP_rcc00921	0.725987	0.0770155	0.511472	0.215372	0.672408	NA	NlpC/P60 family phage cell wall peptidase	Replication, Recombination and Repair	Phage Interaction
RCAP_rcc00922	0.520916	0.0183529	-0.477193	0.10916	0.133554	0.677162	hypothetical protein	Unknown	Unknown
RCAP_rcc00923	0.326415	0.37635	-0.487314	0.231329	0.459643	NA	hypothetical protein	Unknown	Unknown
RCAP_rcc00924	0.726811	0.00940411	-0.447443	0.225844	0.403134	0.302812	hypothetical protein	Unknown	Unknown
RCAP_rcc00925	0.903743	3.33653e-07	-0.554031	0.0414414	1.29463	7.60006e-12	hypothetical protein	Unknown	Unknown
RCAP_rcc00926	0.76546	0.0182074	0.449545	0.231581	0.642819	NA	hypothetical protein	Unknown	Unknown
RCAP_rcc00927	0.31687	0.503978	0.461665	0.252644	0.139286	NA	hypothetical protein	Unknown	Unknown
RCAP_rcc00928	0.338643	0.17018	-0.393806	0.204151	0.180296	0.550001	hypothetical protein	Unknown	Unknown
RCAP_rcc00929	0.231044	0.118106	0.0766621	0.782404	-0.175859	0.435432	hypothetical protein	Unknown	Unknown
RCAP_rcc00930	-0.837108	6.41157e-16	-0.0867854	0.7467	-0.63279	0.000138762	hypothetical protein	Unknown	Unknown
RCAP_rcc00931	0.808573	0.000107084	-0.619529	0.0266745	0.838269	0.000316653	hypothetical protein	Unknown	Unknown
RCAP_rcc00932	0.0257915	0.958858	-0.46974	0.264873	-0.266816	NA	hypothetical protein	Unknown	Unknown
RCAP_rcc00933	0.256254	0.508562	-0.427492	0.304207	0.789303	NA	hypothetical protein	Unknown	Unknown
RCAP_rcc00934	0.821722	6.91037e-09	-0.700317	0.000994524	1.04746	3.22133e-10	U35 family peptidase	Post-translational Modification, Assembly and Chaperones	Peptidase
RCAP_rcc00935	0.837145	1.38807e-28	-0.55602	0.00145776	1.09636	1.06441e-26	hypothetical protein	Unknown	Unknown
RCAP_rcc00936	1.22476	6.41779e-58	-0.434463	0.0263573	1.30192	1.87968e-22	lambda family phage portal protein	Replication, Recombination and Repair	Phage Interaction
RCAP_rcc00937	1.3003	7.72946e-10	-0.348449	0.318293	1.46152	4.80054e-09	hypothetical protein	Unknown	Unknown
RCAP_rcc00938	1.17268	1.752e-31	-0.636026	0.000268467	1.16393	9.6562e-14	phage terminase large subunit	Replication, Recombination and Repair	Phage Interaction
RCAP_rcc00939	1.50788	0.000404357	0.384796	0.305162	0.713409	NA	hypothetical protein	Unknown	Unknown
RCAP_rcc00940	0.309436	0.339061	-0.406964	0.293041	0.500112	0.139435	hypothetical protein	Unknown	Unknown
RCAP_rcc00941	-0.0848983	0.539517	-0.119942	0.551682	-0.0708579	0.702128	hypothetical protein	Unknown	Unknown
RCAP_rcc00942	0.528089	1.55755e-05	-1.00134	8.00143e-05	1.18766	1.19827e-11	hypothetical protein	Unknown	Unknown
RCAP_rcc00943	0.775491	3.17215e-13	-0.62236	0.00226741	1.15442	9.61945e-18	cytosine-N(4)-specific DNA-methyltransferase	Replication, Recombination and Repair	XXXXX
RCAP_rcc00944	1.16336	6.87254e-13	-0.114307	0.772089	1.20164	1.44366e-07	ParB domain-containing protein nuclease	Transcription	XXXXX
RCAP_rcc00945	-0.343621	0.00283563	-0.0754957	0.72282	-0.220455	0.169512	hypothetical protein	Unknown	Unknown
RCAP_rcc00946	0.544106	1.47433e-05	-0.858147	9.7268e-07	1.11605	2.6022e-10	MarR family transcriptional regulator	Signal Transduction	Transcription Regulator
RCAP_rcc00947	0.960751	3.38009e-08	-0.618906	0.0466979	1.54661	1.29209e-13	hypothetical protein	Unknown	Unknown
RCAP_rcc00948	0.753916	3.38203e-06	-0.253905	0.397155	1.32872	5.86472e-14	hypothetical protein	Unknown	Unknown
RCAP_rcc00949	0.645003	3.71476e-13	-0.462211	0.00110029	1.09467	1.29792e-17	hypothetical protein	Unknown	Unknown
RCAP_rcc00950	0.709571	2.40173e-09	-0.164224	0.413932	0.639994	0.000486072	phage integrase	Replication, Recombination and Repair	Phage Interaction
RCAP_rcc00951	-0.534412	4.51107e-10	-0.00846465	0.977326	-0.534587	8.81037e-05	hsdR1	Defense Mechanisms	XXXXX
RCAP_rcc00952	-0.644658	1.0839e-10	-0.0218909	0.933422	-0.746312	7.46823e-07	hsdM1	Defense Mechanisms	XXXXX
RCAP_rcc00953	-0.634467	6.31911e-10	-0.000849101	0.997739	-0.792797	1.3313e-07	hypothetical protein	Unknown	Unknown
RCAP_rcc00954	-0.275461	0.0053938	-0.0909071	0.680606	-0.248784	0.106103	hsdS1	Defense Mechanisms	XXXXX
RCAP_rcc00955	-0.491913	1.68167e-06	0.0418305	0.883511	-0.389433	0.0212	SMC protein, N-terminal domain-containing protein	Unknown	XXXXX
RCAP_rcc00956	-0.448411	3.62431e-06	0.0389696	0.873291	-0.379617	0.015012	hypothetical protein	Unknown	Unknown
RCAP_rcc00957	-0.433638	0.00491711	0.052161	0.860018	-0.487329	0.0203373	hypothetical protein	Unknown	Unknown
RCAP_rcc00960	0.0202816	0.957856	-0.388477	0.310801	0.0913803	NA	IS111A/IS1328/IS1533 family transposase/IS116/IS110/IS902 family transposase	Replication, Recombination and Repair	Recombination
RCAP_rcc00961	-0.214032	0.0747098	-0.118663	0.518723	-0.227786	0.132075	hypothetical protein	Unknown	Unknown
RCAP_rcc00962	-0.163391	0.399296	-0.109014	0.7467	-0.177718	0.447937	hypothetical protein	Unknown	Unknown
RCAP_rcc00963	-0.428214	5.98494e-06	-0.0867284	0.693363	-0.311895	0.0192788	hypothetical protein	Unknown	Unknown
RCAP_rcc00964	0.564776	1.44613e-07	-0.830011	1.09185e-05	0.910667	4.34019e-12	phage tail fiber protein	Replication, Recombination and Repair	Phage Interaction
RCAP_rcc00965	0.72208	0.000345811	-0.624863	0.020242	0.952927	9.37627e-06	phage tail assembly protein	Replication, Recombination and Repair	Phage Interaction
RCAP_rcc00966	0.606932	0.000417998	-0.864895	0.000210702	0.822304	1.07877e-05	hypothetical protein	Unknown	Unknown
RCAP_rcc00967	0.363345	0.287936	0.368842	0.313881	0.117998	NA	hypothetical protein	Unknown	Unknown
RCAP_rcc00968	0.264874	0.0395725	-0.760564	3.39516e-06	0.297665	0.0730385	hypothetical protein	Unknown	Unknown
RCAP_rcc00969	0.116355	0.761409	0.370054	0.318293	-0.268802	NA	hypothetical protein	Unknown	Unknown
RCAP_rcc00970	-0.199046	0.449544	-0.882695	0.00187469	-0.160359	0.604189	hypothetical protein	Unknown	Unknown
RCAP_rcc00971	-0.140939	0.417011	-0.885504	4.31267e-05	-0.0162744	0.94756	hypothetical protein	Unknown	Unknown
RCAP_rcc00972	0.935428	0.00234465	-0.396441	0.335428	0.22586	NA	hypothetical protein	Unknown	Unknown
RCAP_rcc00973	0.191268	0.499277	-0.853494	0.00506546	0.00825195	0.982041	hypothetical protein	Unknown	Unknown
RCAP_rcc00974	0.548779	0.0902992	-0.385341	0.337728	0.369085	NA	hypothetical protein	Unknown	Unknown
RCAP_rcc00975	0.1378	0.610697	-0.550929	0.0681956	0.264742	0.359609	cyclic nucleotide-binding domain-containing protein	Unknown	XXXXX
RCAP_rcc00976	-0.101375	0.635867	-0.957246	2.408e-05	0.146793	0.530053	hypothetical protein	Unknown	Unknown
RCAP_rcc00977	-0.359074	0.00308616	-1.03374	6.4811e-11	-0.0363242	0.845987	hypothetical protein	Unknown	Unknown
RCAP_rcc00978	-0.343638	0.286623	-1.02382	0.00211508	-0.341331	0.361878	hypothetical protein	Unknown	Unknown
RCAP_rcc00979	-0.282339	0.0350516	-1.22411	6.99151e-14	0.21231	0.205595	hypothetical protein	Unknown	Unknown
RCAP_rcc00980	-0.135617	0.537418	-0.611537	0.0125108	0.166235	0.492022	phage virion morphogenesis protein	Replication, Recombination and Repair	Phage Interaction
RCAP_rcc00981	0.649101	9.09226e-13	-0.445208	0.00868948	0.81167	1.1946e-07	phage head morphogenesis protein	Replication, Recombination and Repair	Phage Interaction
RCAP_rcc00982	0.752261	7.02813e-08	-0.235039	0.328456	0.658267	0.00053155	hypothetical protein	Unknown	Unknown
RCAP_rcc00983	-0.0384624	0.91972	-0.546428	0.143669	0.620741	0.0741507	hypothetical protein	Unknown	Unknown
RCAP_rcc00984	0.618611	4.99299e-09	-0.914246	2.40782e-05	1.44617	3.37463e-17	hypothetical protein	Unknown	Unknown
RCAP_rcc00985	0.454994	0.000714642	-0.424388	0.0156354	0.446581	0.00325321	hypothetical protein	Unknown	Unknown
RCAP_rcc00986	-0.242556	0.228734	-0.87025	0.000169436	-0.11519	0.645583	hypothetical protein	Unknown	Unknown
RCAP_rcc00987	-0.286758	0.233102	-0.830702	0.00166868	-0.142528	0.640509	hypothetical protein	Unknown	Unknown
RCAP_rcc00988	0.297415	0.0864362	-0.641572	0.00256179	0.516055	0.00612035	hypothetical protein	Unknown	Unknown
RCAP_rcc00989	0.143756	0.309768	-1.01052	5.62365e-09	0.30121	0.0634956	lysozyme	Unknown	XXXXX
RCAP_rcc00990	0.00567607	0.975278	0.0122098	0.973141	0.153222	0.473606	hypothetical protein	Unknown	Unknown
RCAP_rcc00991	0.176672	0.5415	-0.157347	0.690553	0.327798	0.282014	hypothetical protein	Unknown	Unknown
RCAP_rcc00992	-0.0732669	0.882258	-0.399838	0.359151	0.451272	NA	hypothetical protein	Unknown	Unknown
RCAP_rcc00993	0.449939	0.33569	0.387746	0.362231	0.261933	NA	hypothetical protein	Unknown	Unknown
RCAP_rcc00994	0.166109	0.71391	-0.397767	0.363331	0.0762196	NA	hypothetical protein	Unknown	Unknown
RCAP_rcc00995	-0.598708	4.50654e-08	-0.28115	0.161054	-0.226809	0.201417	hypothetical protein	Unknown	Unknown
RCAP_rcc00996	0.0340662	0.902924	-0.17544	0.619762	0.162707	0.588034	hup2	Energy Metabolism	Aerobic/Anaerobic Respiration
RCAP_rcc00997	1.05056	0.00142682	-0.395263	0.364045	1.0652	NA	hypothetical protein	Unknown	Unknown
RCAP_rcc00998	-0.00538886	0.962604	0.018333	0.937479	0.0371711	0.802225	gam	Predicted Function	XXXXX
RCAP_rcc00999	0.759475	0.00523941	-0.339117	0.369379	-0.266792	NA	hypothetical protein	Unknown	Unknown
RCAP_rcc01000	0.637409	0.00385457	-0.306703	0.350351	1.12667	6.11035e-07	hypothetical protein	Unknown	Unknown
RCAP_rcc01001	0.326764	0.0960689	-0.196094	0.518723	0.505434	0.0168767	bacteriophage DNA transposition B protein	Replication, Recombination and Repair	Phage Interaction
RCAP_rcc01002	0.463335	2.90876e-06	-0.501734	0.000944939	0.792421	3.12375e-09	integrase catalytic subunit	Replication, Recombination and Repair	Recombination
RCAP_rcc01003	0.569589	0.137446	-0.387494	0.377211	0.738149	NA	hypothetical protein	Unknown	Unknown
RCAP_rcc01004	-0.0697814	0.799305	-0.363349	0.217377	0.142101	0.636058	ParB domain-containing protein nuclease	Cell Division	Chromosome Partitioning
RCAP_rcc01005	0.166279	0.68424	-0.386229	0.380889	-0.041414	NA	hypothetical protein	Unknown	Unknown
RCAP_rcc01006	0.0905559	0.779116	-0.558598	0.0875773	-0.00771528	0.984627	hypothetical protein	Unknown	Unknown
RCAP_rcc01007	0.230992	0.62036	0.331815	0.419036	0.543114	NA	hypothetical protein	Unknown	Unknown
RCAP_rcc01008	0.774635	0.0274328	0.339581	0.419397	0.510609	NA	lipoprotein	Predicted Function	Unknown
RCAP_rcc01009	0.595482	0.0954797	0.321294	0.448867	-0.0598883	NA	hypothetical protein	Unknown	Unknown
RCAP_rcc01010	-0.390771	1.37642e-05	-0.0910226	0.73556	-0.205464	0.23318	DNA binding protein	Signal Transduction	Transcription Regulator
RCAP_rcc01011	0.0608197	0.662001	-0.181628	0.344271	-0.0865449	0.619824	S24 family peptidase	Post-translational Modification, Assembly and Chaperones	Peptidase
RCAP_rcc01012	0.207374	0.00625386	-0.728003	0.00153814	0.287912	0.0239192	hypothetical protein	Unknown	Unknown
RCAP_rcc01013	0.156267	0.135391	-0.492661	0.0128938	0.27029	0.207667	hypothetical protein	Unknown	Unknown
RCAP_rcc01014	0.325966	0.000858857	-0.319401	0.0334437	0.373214	0.0356273	hypothetical protein	Unknown	Unknown
RCAP_rcc01015	0.307148	0.0617276	0.00337199	0.995098	0.401952	0.0724672	hypothetical protein	Unknown	Unknown
RCAP_rcc01019	-0.0628092	0.454854	0.138372	0.294494	0.0842523	0.492275	PHP domain-containing protein	Unknown	XXXXX
RCAP_rcc01020	0.769471	4.97995e-21	-0.539806	0.000186946	0.492098	4.66691e-05	diguanylate cyclase/phosphodiesterase	Signal Transduction	Kinase/Phosphorelay
RCAP_rcc01021	0.633415	0.00253895	0.00316946	0.996175	0.288798	0.320585	ugpC	Amino Acid Metabolism	XXXXX
RCAP_rcc01022	0.393473	0.114758	-0.0515427	0.91515	0.418063	0.144142	ugpE	Metal and Ion Transport	XXXXX
RCAP_rcc01023	0.435989	0.0233077	-0.107153	0.746532	0.617349	0.00349753	ugpA	Metal and Ion Transport	XXXXX
RCAP_rcc01024	0.482328	0.00434577	-0.44008	0.130897	0.245548	0.320158	ugpB	Carbohydrate Metabolism	XXXXX
RCAP_rcc01025	0.088123	0.734392	-0.229826	0.47918	-0.147079	0.643942	regA2	Signal Transduction	Transcription Regulator
RCAP_rcc01026	0.214563	0.279634	0.164549	0.563992	0.195855	0.41339	sensor histidine kinase	Signal Transduction	Kinase/Phosphorelay
RCAP_rcc01027	0.455699	0.0980541	-0.205981	0.600433	0.623377	0.0319575	hypothetical protein	Unknown	Unknown
RCAP_rcc01028	1.12026	9.89005e-08	-0.15607	0.688584	1.16381	8.24598e-07	iron siderophore/cobalamin ABC transporter periplasmic iron siderophore/cobalamin-binding protein	Metal, Ion, Cofactor Transport	Iron and Heme Transport
RCAP_rcc01029	0.481825	0.282365	0.341012	0.453093	0.4183	NA	iron siderophore/cobalamin ABC transporter permease	Metal, Ion, Cofactor Transport	Iron and Heme Transport
RCAP_rcc01030	0.346411	0.33827	0.30924	0.455763	0.270305	NA	iron siderophore/cobalamin ABC transporter permease	Metal, Ion, Cofactor Transport	Iron and Heme Transport
RCAP_rcc01031	0.312016	0.455926	0.32403	0.458099	0.326105	NA	iron siderophore/cobalamin ABC transporter ATP-binding protein	Metal, Ion, Cofactor Transport	Iron and Heme Transport
RCAP_rcc01032	-0.26343	0.209441	0.0422453	0.918767	-0.595107	0.0166181	cbiO1	Metabolism of Cofactors, Coenzymes and Vitamins	Cobalamin Biosynthesis
RCAP_rcc01033	-0.459094	0.0102039	0.167841	0.489968	-0.586012	0.00484895	cbiQ1	Metabolism of Cofactors, Coenzymes and Vitamins	Cobalamin Biosynthesis
RCAP_rcc01034	-0.190026	0.103008	0.266846	0.232951	-0.382706	0.00759996	CbiM family cobalamin biosynthesis protein	Metabolism of Cofactors, Coenzymes and Vitamins	Cobalamin Biosynthesis
RCAP_rcc01035	0.546301	3.7254e-05	0.117234	0.598006	0.456407	0.00496351	hypothetical protein	Unknown	Unknown
RCAP_rcc01036	0.177684	0.722393	-0.280679	0.461811	-0.0475842	NA	hypothetical protein	Unknown	Unknown
RCAP_rcc01037	0.460601	0.281261	-0.334017	0.464712	0.617024	NA	hypothetical protein	Unknown	Unknown
RCAP_rcc01038	0.640072	1.15208e-11	-0.00874094	0.973141	0.753793	1.06783e-09	hypothetical protein	Unknown	Unknown
RCAP_rcc01039	-0.00090435	0.995421	-0.308121	0.0713598	0.0327321	0.909413	hypothetical protein	Unknown	Unknown
RCAP_rcc01040	-0.814749	0.000243271	-0.494535	0.0622175	-0.955981	0.000281843	hypothetical protein	Unknown	Unknown
RCAP_rcc01041	-0.569873	0.00582629	-0.0475845	0.909426	-0.484821	0.0456588	hypothetical protein	Unknown	Unknown
RCAP_rcc01042	-0.263263	0.0567987	-0.264119	0.164186	-0.238324	0.21132	copA1	Metal, Ion, Cofactor Transport	Copper Transport
RCAP_rcc01043	0.64155	2.32157e-08	0.247056	0.147013	0.221079	0.333953	hypothetical protein	Unknown	Unknown
RCAP_rcc01044	0.717793	1.36425e-05	0.561119	0.00963653	0.542717	0.0421162	RimK-like ATP-grasp domain-containing protein	Unknown	XXXXX
RCAP_rcc01045	0.723233	0.000150408	0.297219	0.267181	0.635892	0.0163573	iron siderophore/cobalamin ABC transporter ATP-binding protein	Metal, Ion, Cofactor Transport	Iron and Heme Transport
RCAP_rcc01046	0.879425	2.75655e-05	0.689996	0.00394293	0.741941	0.00872753	iron siderophore/cobalamin ABC transporter permease	Metal, Ion, Cofactor Transport	Iron and Heme Transport
RCAP_rcc01047	0.602631	0.00028824	0.482712	0.0660576	0.0219571	0.935606	iron siderophore/cobalamin ABC transporter periplasmic iron siderophore/cobalamin-binding protein	Metal, Ion, Cofactor Transport	Iron and Heme Transport
RCAP_rcc01048	0.751003	0.00665812	0.547881	0.078306	0.0968424	0.821028	AraC family transcriptional regulator	Signal Transduction	Transcription Regulator
RCAP_rcc01049	0.879357	1.82254e-20	-0.6361	0.00489763	1.57086	1.03857e-37	TonB-dependent siderophore receptor	Metal, Ion, Cofactor Transport	Iron and Heme Transport
RCAP_rcc01050	1.07736	2.23352e-10	-0.405334	0.158475	1.28914	3.53551e-09	fes	Metal and Ion Transport	XXXXX
RCAP_rcc01051	0.0494655	0.753269	-0.236289	0.231455	-0.00204216	0.992673	gvpN	Motility	Gas Vesicle
RCAP_rcc01052	0.683435	0.107938	-0.322405	0.466751	0.661454	NA	hypothetical protein	Unknown	Unknown
RCAP_rcc01053	0.551314	0.0189418	-0.166881	0.655292	0.56251	0.0415323	gvpO	Motility	Gas Vesicle
RCAP_rcc01054	0.113353	0.722393	-0.0422453	0.937988	0.351945	0.278251	gvpJ	Motility	Gas Vesicle
RCAP_rcc01055	-0.261614	0.569114	-0.269704	0.467895	-0.709395	NA	hypothetical protein	Unknown	Unknown
RCAP_rcc01056	0.176965	0.554228	0.260486	0.435451	-0.188871	0.610002	gas vesicle synthesis protein GvpL/GvpF	Motility	Gas Vesicle
RCAP_rcc01057	-0.618546	0.0271801	0.073296	0.852717	-0.87142	0.00764401	gvpG	Motility	Gas Vesicle
RCAP_rcc01058	0.850228	0.00589296	0.12438	0.80282	0.824301	0.0211995	gas vesicle synthesis protein GvpL/GvpF	Motility	Gas Vesicle
RCAP_rcc01059	1.72589	6.24581e-17	-0.522835	0.123477	1.71123	1.23049e-13	gas vesicle synthesis protein GvpL/GvpF	Motility	Gas Vesicle
RCAP_rcc01060	0.427855	0.214672	-0.304765	0.476913	0.596104	NA	gas vesicle protein GvpA	Motility	Gas Vesicle
RCAP_rcc01061	0.0616027	0.496802	0.134832	0.419397	0.0404202	0.76405	hypothetical protein	Unknown	Unknown
RCAP_rcc01062	0.0307008	0.859537	-0.596002	0.0016237	0.028318	0.900915	gvpK	Motility	Gas Vesicle
RCAP_rcc01063	-0.0773462	0.749383	-0.20005	0.482048	-0.522471	0.0455072	pcl	Lipid Metabolism	XXXXX
RCAP_rcc01064	-0.19392	0.218039	0.150549	0.490026	-0.266327	0.198497	hypothetical protein	Unknown	Unknown
RCAP_rcc01065	-0.244145	0.29687	0.240216	0.424575	-0.285784	0.298385	hypothetical protein	Unknown	Unknown
RCAP_rcc01066	-0.233376	0.149253	0.186709	0.395614	-0.742213	8.98541e-05	pyp	Predicted Function	XXXXX
RCAP_rcc01067	-0.5118	1.57589e-05	0.0957583	0.623814	-0.80209	1.7301e-06	hypothetical protein	Unknown	Unknown
RCAP_rcc01068	-0.281696	0.1113	-0.134556	0.605159	-0.550018	0.00843802	hypothetical protein	Unknown	Unknown
RCAP_rcc01069	0.566975	0.127325	-0.311946	0.481304	0.551467	NA	hypothetical protein	Unknown	Unknown
RCAP_rcc01070	0.585375	0.0895123	-0.305107	0.489058	0.556375	NA	hypothetical protein	Unknown	Unknown
RCAP_rcc01071	-0.120245	0.729353	0.060189	0.91048	-0.210855	0.59634	hypothetical protein	Unknown	Unknown
RCAP_rcc01072	0.0607732	0.717098	0.0330533	0.912641	0.259823	0.187965	hutH	Amino Acid Metabolism	Histidine metabolism
RCAP_rcc01073	-0.653217	2.89537e-05	0.174462	0.43725	-0.809137	3.45207e-05	gvpA	Motility	Gas Vesicle
RCAP_rcc01074	0.690022	0.0664079	-0.314284	0.494733	0.496275	NA	hypothetical protein	Unknown	Unknown
RCAP_rcc01075	0.0593813	0.706514	-0.0943102	0.669683	-0.00568231	0.977531	methyl-accepting chemotaxis protein	Motility	Chemotaxis
RCAP_rcc01076	-0.507777	0.0172082	-0.209667	0.463219	-1.03831	3.36268e-05	hypothetical protein	Unknown	Unknown
RCAP_rcc01077	0.828976	8.28308e-14	-1.05426	1.33042e-05	1.22831	2.60587e-14	hypothetical protein	Unknown	Unknown
RCAP_rcc01078	0.601596	1.38527e-08	-0.448821	0.0105691	0.922903	3.80723e-09	SH3 domain-containing protein	Unknown	XXXXX
RCAP_rcc01079	-0.487034	3.35706e-12	0.193118	0.200899	-0.649454	9.51755e-07	hypothetical protein	Unknown	Unknown
RCAP_rcc01080	0.838581	1.39554e-09	-0.0111259	0.97685	0.773385	0.000975213	hypothetical protein	Unknown	Unknown
RCAP_rcc01081	0.155837	0.119085	-0.204948	0.387667	0.681809	4.6901e-07	group 1 glycosyl transferase	Cell Envelope Biosynthesis	Cell Wall Biosynthesis
RCAP_rcc01082	-0.3726	0.000939902	0.0902094	0.655292	-0.305168	0.0577972	group 1 glycosyl transferase	Cell Envelope Biosynthesis	Cell Wall Biosynthesis
RCAP_rcc01083	-0.200585	0.12145	-0.150228	0.461811	-0.217207	0.256533	lspL1	Carbohydrate Metabolism	Amino sugar and nucleotide sugar metabolism
RCAP_rcc01084	-0.114683	0.298885	0.250881	0.0983234	-0.031172	0.874956	hypothetical protein	Unknown	Unknown
RCAP_rcc01085	-0.19274	0.218661	0.14608	0.544635	0.0368795	0.87603	hypothetical protein	Unknown	Unknown
RCAP_rcc01086	-0.00964449	0.941473	0.0308885	0.88438	0.127955	0.433394	family 2 glycosyl transferase	Cell Envelope Biosynthesis	Cell Wall Biosynthesis
RCAP_rcc01087	0.0946116	0.567354	-0.402714	0.0511095	-0.248125	0.206515	pip2	Amino Acid Metabolism	Arginine and proline metabolism
RCAP_rcc01088	0.395663	0.00241953	0.166222	0.410779	0.289266	0.11391	LuxR family autoinducer-binding transcriptional regulator	Signal Transduction	Transcription Regulator
RCAP_rcc01089	0.140031	0.282141	0.0133219	0.961581	0.442968	0.00323402	gsiB	Sulfur Metabolism	Glutathione metabolism
RCAP_rcc01090	-0.206327	0.257074	-0.0696592	0.815433	-0.245825	0.244272	gsiD	Sulfur Metabolism	Glutathione metabolism
RCAP_rcc01091	-0.0353259	0.814629	0.139222	0.467503	-0.0614537	0.738039	gsiC	Sulfur Metabolism	Glutathione metabolism
RCAP_rcc01092	0.809246	3.30722e-07	-0.024013	0.950449	0.812313	3.04002e-06	gsiA	Sulfur Metabolism	Glutathione metabolism
RCAP_rcc01093	0.191431	0.258891	-0.412051	0.0537432	0.121523	0.558721	pepA1	Metabolism of Other Amino Acids	Glutathione metabolism
RCAP_rcc01094	0.0518072	0.725413	0.139264	0.551682	-0.0287509	0.876585	flavin-nucleotide-binding protein	Unknown	XXXXX
RCAP_rcc01095	0.217983	0.423284	-0.222442	0.571855	0.140269	0.671521	GntR family transcriptional regulator	Signal Transduction	Transcription Regulator
RCAP_rcc01096	-0.0811226	0.448586	-0.25482	0.126988	0.384464	0.00597358	abgB	Amino Acid Metabolism	Amino Acid Transport
RCAP_rcc01097	0.171302	0.0609274	-0.285168	0.0688814	0.000524908	0.997682	hypothetical protein	Unknown	Unknown
RCAP_rcc01099	0.0574664	0.502213	0.247591	0.0344471	0.129057	0.349136	IS4 family transposase	Replication, Recombination and Repair	Recombination
RCAP_rcc01100	-0.573678	0.0551712	-0.318075	0.358715	-0.854961	0.0130973	XRE family transcriptional regulator	Signal Transduction	Transcription Regulator
RCAP_rcc01101	-0.0832345	0.620189	0.0573591	0.825105	-0.378666	0.0430093	HipA domain-containing protein	Predicted Function	XXXXX
RCAP_rcc01102	0.740101	6.4908e-05	-0.00103689	0.997829	0.629203	0.00346297	hypothetical protein	Unknown	Unknown
RCAP_rcc01103	0.624692	0.0273005	-0.185862	0.655292	0.786576	0.00940312	hypothetical protein	Unknown	Unknown
RCAP_rcc01104	0.561689	0.000363485	0.189286	0.416113	0.189424	0.373609	hypothetical protein	Unknown	Unknown
RCAP_rcc01105	0.143471	0.77806	0.292981	0.518723	0.0185488	NA	hypothetical protein	Unknown	Unknown
RCAP_rcc01107	-0.292045	0.016842	0.100008	0.682184	-0.350154	0.0240176	hypothetical protein	Unknown	Unknown
RCAP_rcc01108	0.425965	0.0948356	-0.0237564	0.964423	0.304525	0.343209	pyrroline-5-carboxylate reductase	Amino Acid Metabolism	Arginine and proline metabolism
RCAP_rcc01109	0.264651	0.0110992	0.24081	0.144079	0.304535	0.0196431	rsbQ	Signal Transduction	Transcription Regulator
RCAP_rcc01110	0.52796	5.3509e-05	0.255962	0.241177	0.628001	0.00102933	diguanylate cyclase/phosphodiesterase	Signal Transduction	Kinase/Phosphorelay
RCAP_rcc01111	0.279541	0.0617276	0.709743	1.49538e-05	0.38431	0.0679131	hypothetical protein	Unknown	Unknown
RCAP_rcc01112	0.189839	0.156553	0.740047	1.06103e-05	0.358602	0.116583	hypothetical protein	Unknown	Unknown
RCAP_rcc01113	0.0812923	0.461932	0.228006	0.15988	0.0851744	0.550632	MiaB family RNA modification enzyme	Translation, ribosomal structure and biogenesis	XXXXX
RCAP_rcc01114	0.0421192	0.70869	-0.0157022	0.965968	-0.0258648	0.864224	OmpA/MotB domain-containing protein	Unknown	XXXXX
RCAP_rcc01115	-0.235056	0.128549	0.264081	0.291132	-0.298609	0.0961585	lipoprotein	Predicted Function	Unknown
RCAP_rcc01116	-0.296277	0.00131707	0.192751	0.245947	-0.0549782	0.6975	PhoH family protein	Signal Transduction	Kinase/Phosphorelay
RCAP_rcc01117	-0.341962	0.000140022	-0.0236021	0.918949	-0.225599	0.0911038	hypothetical protein	Unknown	Unknown
RCAP_rcc01118	0.158914	0.0637607	-0.364192	0.0081477	0.414092	0.00118887	corC	Metal, Ion, Cofactor Transport	Cobalt Transport
RCAP_rcc01119	0.171684	0.0869923	-0.0747406	0.705946	0.178291	0.197913	lnt	Cell Envelope Biosynthesis	Cell Wall Biosynthesis
RCAP_rcc01120	-0.58023	1.52915e-17	0.0266357	0.91515	-0.807483	1.41424e-11	metK	Amino Acid Metabolism	Cysteine and methionine metabolism
RCAP_rcc01121	0.163639	0.119923	-0.0380269	0.891354	0.439048	0.000314291	trmB	Predicted Function	XXXXX
RCAP_rcc01122	-0.00921009	0.941351	0.104902	0.616305	-0.0651465	0.723376	aroA	Amino Acid Metabolism	Phenylalanine, tyrosine and tryptophan biosynthesis
RCAP_rcc01123	-0.11493	0.485452	0.234449	0.228737	-0.363243	0.0587894	cmk	Nucleotide Metabolism	Pyrimidine metabolism
RCAP_rcc01124	0.0144803	0.908415	0.157452	0.358774	0.0571453	0.739189	nfnB	Energy Metabolism	XXXXX
RCAP_rcc01125	0.900745	2.48578e-09	0.00338194	0.994867	1.09876	9.51755e-07	rpsA	Translation, ribosomal structure and biogenesis	XXXXX
RCAP_rcc01126	-0.408419	0.000153385	-0.148901	0.530643	-0.313598	0.0481036	ihfB	Transcription	XXXXX
RCAP_rcc01127	-0.419536	1.30262e-06	-0.0575022	0.788205	-0.203143	0.243269	hypothetical protein	Unknown	Unknown
RCAP_rcc01128	-0.207734	0.0824218	0.0909848	0.692467	-0.435875	0.0104297	trpF	Amino Acid Metabolism	Phenylalanine, tyrosine and tryptophan biosynthesis
RCAP_rcc01129	-0.109052	0.184969	0.137825	0.25948	-0.334891	0.00479363	trpB1	Amino Acid Metabolism	Phenylalanine, tyrosine and tryptophan biosynthesis
RCAP_rcc01130	1.13505	1.90009e-21	1.30917	1.50908e-18	1.67434	1.3907e-32	LuxR family transcriptional regulator	Signal Transduction	Transcription Regulator
RCAP_rcc01131	0.482673	0.000109236	0.178961	0.505993	0.71786	0.0003061	MarR family transcriptional regulator	Signal Transduction	Transcription Regulator
RCAP_rcc01132	0.173127	0.159218	-0.0261058	0.941668	0.325628	0.131188	galM	Carbohydrate Metabolism	Glycolysis / Gluconeogenesis
RCAP_rcc01133	0.510062	0.000821844	-0.24914	0.341602	0.561833	0.00292506	znuA	Metal, Ion, Cofactor Transport	Zinc Transport
RCAP_rcc01134	0.674796	4.84485e-07	-0.233499	0.386724	0.920939	4.09086e-06	Fur family transcriptional regulator	Signal Transduction	Transcription Regulator
RCAP_rcc01135	0.185128	0.03092	0.114792	0.400266	0.52544	6.92903e-05	znuC	Metal, Ion, Cofactor Transport	Zinc Transport
RCAP_rcc01136	0.334079	0.00386817	0.06561	0.786366	0.436409	0.00295838	znuB	Metal, Ion, Cofactor Transport	Zinc Transport
RCAP_rcc01137	-0.138333	0.237909	0.248911	0.166012	-0.186862	0.214501	pfkB	Carbohydrate Metabolism	Glycolysis / Gluconeogenesis
RCAP_rcc01138	-0.586791	0.000327326	-0.341406	0.240336	-1.00225	3.9561e-07	hypothetical protein	Unknown	Unknown
RCAP_rcc01139	-0.021227	0.840515	-0.120661	0.648056	-0.0714819	0.586526	hypothetical protein	Unknown	Unknown
RCAP_rcc01140	0.259785	0.0224523	-0.303525	0.0541977	0.651091	2.24271e-06	hypothetical protein	Unknown	Unknown
RCAP_rcc01141	-0.166088	0.0318841	0.318554	0.00932245	-0.0377541	0.799418	gltX1	Translation, ribosomal structure and biogenesis	Aminoacyl-tRNA biosynthesis
RCAP_rcc01142	-0.88203	1.05419e-17	-0.455541	0.015509	-0.951795	2.46243e-12	gcvT1	Energy Metabolism	Nitrogen metabolism
RCAP_rcc01143	-0.766632	9.89159e-16	-0.381066	0.0152984	-0.531289	0.000674468	gcvH	Carbohydrate Metabolism	Glyoxylate and dicarboxylate metabolism
RCAP_rcc01144	-0.866988	4.14466e-30	-0.323591	0.0503611	-0.727546	1.33153e-11	gcvP	Amino Acid Metabolism	Glycine, serine and threonine metabolism
RCAP_rcc01145	0.100291	0.262105	-0.16395	0.280109	0.474109	1.88005e-05	fabH1	Lipid Metabolism	Biotin metabolism
RCAP_rcc01146	0.0179863	0.902924	-0.105754	0.69081	0.321381	0.0459594	gyaR2	Energy Metabolism	Methane metabolism
RCAP_rcc01147	-0.144995	0.224443	0.0285725	0.919365	-0.0304899	0.87603	csaA	Unknown	XXXXX
RCAP_rcc01148	-0.00622973	0.964735	0.259808	0.160373	-0.107681	0.548128	proC	Amino Acid Metabolism	Arginine and proline metabolism
RCAP_rcc01149	-0.520738	6.07669e-09	0.0738053	0.730143	-0.51515	4.51453e-05	hypothetical protein	Unknown	Unknown
RCAP_rcc01150	-0.180784	0.0867223	0.0425528	0.837927	-0.126679	0.371906	aroC	Amino Acid Metabolism	Phenylalanine, tyrosine and tryptophan biosynthesis
RCAP_rcc01151	-0.26307	0.0274126	0.00979037	0.973141	-0.425276	0.00355407	hypothetical protein	Unknown	Unknown
RCAP_rcc01152	-0.441975	0.000140022	0.173965	0.298863	-0.350379	0.0251899	hisE	Amino Acid Metabolism	Histidine metabolism
RCAP_rcc01153	-0.178259	0.0830027	0.162337	0.235877	-0.197458	0.171161	hisF	Amino Acid Metabolism	Histidine metabolism
RCAP_rcc01154	-0.0435536	0.73511	0.278367	0.120834	-0.249775	0.134981	hisA	Amino Acid Metabolism	Histidine metabolism
RCAP_rcc01155	-0.299133	0.0160536	-0.351933	0.046473	0.202082	0.263505	hypothetical protein	Unknown	Unknown
RCAP_rcc01156	-0.129519	0.592769	-0.3206	0.145868	0.942659	4.0771e-10	UspA domain-containing protein	Stress Response	XXXX
RCAP_rcc01157	0.553284	6.75615e-07	-0.22939	0.272027	1.01926	7.48781e-11	ccoN	Energy Metabolism	Aerobic/Anaerobic Respiration
RCAP_rcc01158	0.850989	2.42877e-22	-0.114885	0.527668	1.27881	8.63747e-23	ccoO	Energy Metabolism	Aerobic/Anaerobic Respiration
RCAP_rcc01159	0.588743	1.67409e-06	-0.166592	0.416686	0.874079	5.98848e-09	ccoQ	Energy Metabolism	Aerobic/Anaerobic Respiration
RCAP_rcc01160	0.465371	7.19649e-07	-0.537586	0.0226322	1.10317	2.32855e-22	ccoP	Energy Metabolism	Aerobic/Anaerobic Respiration
RCAP_rcc01161	0.148643	0.112419	0.0316526	0.901314	0.408575	0.00239182	ccoG	Energy Metabolism	Aerobic/Anaerobic Respiration
RCAP_rcc01162	-0.0584484	0.607442	0.0472853	0.805472	-0.0103607	0.952758	ccoH	Energy Metabolism	Aerobic/Anaerobic Respiration
RCAP_rcc01163	-0.163665	0.0781792	0.060187	0.713918	-0.0569353	0.694452	ccoI	Energy Metabolism	Aerobic/Anaerobic Respiration
RCAP_rcc01164	-0.384479	0.0221915	-0.105355	0.724105	-0.377918	0.0700216	ccoS	Energy Metabolism	Aerobic/Anaerobic Respiration
RCAP_rcc01165	-0.264181	0.00062812	-0.0367946	0.819166	-0.223332	0.0534059	dacC1	Glycan Biosynthesis and Metabolism	Peptidoglycan biosynthesis
RCAP_rcc01166	0.16163	0.226816	0.0288177	0.918485	0.484903	0.00107914	HAD superfamily hydrolase	Predicted Function	XXXXX
RCAP_rcc01167	0.584005	3.61238e-09	-0.0137025	0.964423	0.804371	4.76169e-09	clpS	Post-translational Modification, Assembly and Chaperones	XXXXX
RCAP_rcc01168	0.0861347	0.450169	0.295992	0.0416435	-0.128898	0.431698	methyltransferase small domain-containing protein	Translation, ribosomal structure and biogenesis	XXXXX
RCAP_rcc01169	-0.0132317	0.91972	0.229024	0.134844	-0.0705483	0.682593	lipoprotein	Predicted Function	Unknown
RCAP_rcc01170	0.410985	0.295035	-0.296667	0.519045	0.290869	NA	hypothetical protein	Unknown	Unknown
RCAP_rcc01171	-0.0853201	0.454548	0.435714	0.00394293	-0.287834	0.0198008	ATP-dependent RNA helicase DbpA	Replication, Recombination and Repair	XXXXX
RCAP_rcc01172	-1.30847	1.08563e-74	-0.619228	1.25491e-07	-2.5816	3.92917e-128	hemE	Metabolism of Cofactors, Coenzymes and Vitamins	Heme Biosynthesis
RCAP_rcc01173	-0.646056	3.13582e-19	-0.362439	0.0052058	-1.53624	3.90199e-60	hemC	Metabolism of Cofactors, Coenzymes and Vitamins	Heme Biosynthesis
RCAP_rcc01174	-0.726405	1.05578e-18	-0.20934	0.124708	-2.07532	6.19071e-68	D-2-hydroxyglutarate dehydrogenase	Energy Metabolism	XXXXX
RCAP_rcc01175	0.0279538	0.812956	0.334884	0.021735	-0.254559	0.0641122	major facilitator superfamily protein	Metal and Ion Transport	XXXXX
RCAP_rcc01176	0.284474	0.0875472	-0.165589	0.566456	0.554261	0.00176933	GDSL-like lipase/acylhydrolase	Xenobiotics Biodegradation and Metabolism	Bisphenol A degradation
RCAP_rcc01177	0.690901	7.31348e-15	-0.536322	0.00311338	0.9572	9.7872e-13	ABC transporter ATP-binding protein	Secondary metabolites biosynthesis, transport, and catabolism	XXXXX
RCAP_rcc01178	0.645023	1.03861e-12	-0.0533728	0.834297	0.318928	0.0743233	hypothetical protein	Unknown	Unknown
RCAP_rcc01179	0.962735	2.18029e-19	0.427653	0.0137882	0.958795	1.0929e-09	transglycosylase, Slt family	Cell Envelope Biosynthesis	Cell Wall Biosynthesis
RCAP_rcc01180	0.475395	1.20359e-05	0.0495453	0.860143	0.200271	0.261136	copA2	Metal, Ion, Cofactor Transport	Copper Transport
RCAP_rcc01181	0.509231	1.55361e-09	-0.60432	0.00951052	0.908753	6.08116e-12	hypothetical protein	Unknown	Unknown
RCAP_rcc01182	0.478084	4.45603e-07	-0.11816	0.576695	0.654269	6.46339e-07	hisH	Nucleotide Metabolism	Purine metabolism
RCAP_rcc01183	0.2322	0.00863476	0.0513431	0.758215	0.0999927	0.450441	hisB	Amino Acid Metabolism	Histidine metabolism
RCAP_rcc01184	-0.231361	0.517844	-1.08873	5.47714e-06	-0.27437	0.189132	CsbD family protein	Unknown	XXXXX
RCAP_rcc01185	0.387658	0.00224376	-0.861073	7.57481e-06	0.166445	0.401576	methyl-accepting chemotaxis sensory transducer	Motility	Chemotaxis
RCAP_rcc01186	0.764729	5.06844e-13	-1.07445	2.53824e-06	1.13694	1.65262e-19	hypothetical protein	Unknown	Unknown
RCAP_rcc01187	1.05461	0.000233329	-0.261687	0.551215	0.743781	0.0313322	phnC	Metal and Ion Transport	XXXXX
RCAP_rcc01188	0.787284	1.75035e-10	-0.251362	0.177033	0.701209	5.96519e-06	phnD	Metal and Ion Transport	XXXXX
RCAP_rcc01189	0.157318	0.292324	-0.213577	0.328585	0.312679	0.0641122	phnE1	Metal and Ion Transport	XXXXX
RCAP_rcc01190	0.948804	1.32388e-14	-0.255733	0.215148	0.493072	0.0414396	phnE2	Metal and Ion Transport	XXXXX
RCAP_rcc01191	0.722011	2.87201e-09	-0.493369	0.00816728	0.111341	0.694418	transferase hexapeptide repeat family protein	Predicted Function	XXXXX
RCAP_rcc01192	0.52747	0.000507826	-0.192079	0.566272	0.0372196	0.904578	phnF	Signal Transduction	Transcription Regulator
RCAP_rcc01193	0.461707	0.284974	-0.293207	0.522032	0.502427	NA	phnG	Metal and Ion Transport	XXXXX
RCAP_rcc01194	0.412822	0.256402	-0.274625	0.537105	0.389568	NA	phnH	Metal and Ion Transport	XXXXX
RCAP_rcc01195	0.129005	0.504724	-0.14215	0.596248	0.108859	0.631623	phnI	Metal and Ion Transport	XXXXX
RCAP_rcc01197	0.520018	0.0259645	-0.419654	0.195626	0.745112	0.00451459	phnJ	Metal and Ion Transport	XXXXX
RCAP_rcc01198	0.35861	0.278092	-0.15759	0.731965	0.406482	0.273594	phnK	Metal and Ion Transport	XXXXX
RCAP_rcc01199	0.775769	0.0151621	-0.561355	0.153899	0.902027	0.0148509	phnL	Metal and Ion Transport	XXXXX
RCAP_rcc01200	0.827821	0.0641404	-0.234456	0.542284	0.771033	NA	phnN	Carbohydrate Metabolism	Pentose phosphate pathway
RCAP_rcc01201	0.67546	0.0985193	-0.278675	0.559131	0.796832	NA	hypothetical protein	Unknown	Unknown
RCAP_rcc01202	0.267483	0.286623	-0.185355	0.634548	0.83622	0.000502981	phnM	Metal and Ion Transport	XXXXX
RCAP_rcc01203	-0.161823	0.0368337	0.75867	2.96071e-15	0.112904	0.406371	pyc	Carbohydrate Metabolism	TCA Cycle
RCAP_rcc01204	0.327974	0.000176535	0.01931	0.933506	0.364332	0.00254935	peptidoglycan binding domain-containing protein	Predicted Function	XXXXX
RCAP_rcc01205	0.0335371	0.76627	0.223018	0.0853766	0.0717885	0.655042	glyQ	Translation, ribosomal structure and biogenesis	Aminoacyl-tRNA biosynthesis
RCAP_rcc01206	-0.309136	0.256402	0.00783257	0.992532	-0.0410171	0.908475	hypothetical protein	Unknown	Unknown
RCAP_rcc01207	-0.572131	1.59199e-14	0.149157	0.249987	-0.708795	6.34754e-11	glyS	Translation, ribosomal structure and biogenesis	Aminoacyl-tRNA biosynthesis
RCAP_rcc01208	0.648804	5.22548e-05	0.0327878	0.942168	-0.203644	0.384143	ppdK	Energy Metabolism	Carbon fixation in photosynthetic organisms
RCAP_rcc01209	0.497754	1.81195e-10	0.123661	0.48627	0.516838	5.09388e-05	cell wall hydrolase, SleB	Cell Envelope Biosynthesis	Cell Wall Biosynthesis
RCAP_rcc01210	0.490079	8.93404e-08	-0.176235	0.267181	0.700603	1.44339e-07	folB	Metabolism of Cofactors, Coenzymes and Vitamins	Folate biosynthesis
RCAP_rcc01211	0.189199	0.149565	-0.0490955	0.837927	0.107293	0.56836	folP	Metabolism of Cofactors, Coenzymes and Vitamins	Folate biosynthesis
RCAP_rcc01212	-0.156716	0.0728668	0.0622114	0.69523	-0.0933541	0.451578	glmM	Carbohydrate Metabolism	Amino sugar and nucleotide sugar metabolism
RCAP_rcc01213	-0.276222	0.0359733	0.0665555	0.775326	-0.419555	0.0106867	hypothetical protein	Unknown	Unknown
RCAP_rcc01214	-0.355404	1.71067e-05	0.267214	0.0905956	-0.128395	0.437798	ilvC	Metabolism of Cofactors, Coenzymes and Vitamins	Pantothenate and CoA biosynthesis
RCAP_rcc01215	0.426835	0.140045	0.280779	0.416939	0.140796	0.706542	AsnC/Lrp family transcriptional regulator	Signal Transduction	Transcription Regulator
RCAP_rcc01216	0.468787	0.0927732	0.371941	0.280109	-0.31753	0.390995	AsnC/Lrp family transcriptional regulator	Signal Transduction	Transcription Regulator
RCAP_rcc01217	-0.3391	0.130386	-0.238857	0.394229	-0.403402	0.116972	ureD	Energy Metabolism	Urea Cycle
RCAP_rcc01218	0.201115	0.566506	-0.1276	0.790917	0.315473	0.407997	ureA	Energy Metabolism	Urea Cycle
RCAP_rcc01219	0.455714	0.0688925	-0.260753	0.442583	0.909385	0.000242009	ureB	Energy Metabolism	Urea Cycle
RCAP_rcc01220	0.52533	3.943e-10	-0.685284	0.000465981	1.14084	4.43519e-26	ureC	Energy Metabolism	Urea Cycle
RCAP_rcc01221	0.544539	6.42882e-05	-0.428824	0.0333804	0.858649	3.74179e-07	hypothetical protein	Unknown	Unknown
RCAP_rcc01222	0.795539	4.66665e-07	-0.542149	0.025439	1.00399	1.89581e-07	ureE	Energy Metabolism	Urea Cycle
RCAP_rcc01223	0.719086	1.08363e-07	-0.523886	0.0172336	0.83359	4.65144e-06	ureF	Energy Metabolism	Urea Cycle
RCAP_rcc01224	0.669769	0.000593288	0.0262469	0.952217	0.453155	0.0638183	ureG	Energy Metabolism	Urea Cycle
RCAP_rcc01225	1.62397	2.6196e-08	0.254081	0.572601	0.475432	NA	hypothetical protein	Unknown	Unknown
RCAP_rcc01226	0.491157	0.00525101	0.0733197	0.809619	0.607592	0.00163854	urtB	Energy Metabolism	Urea Cycle
RCAP_rcc01227	0.580823	0.00014683	-0.823935	0.000168363	0.836935	4.71228e-07	urtA	Energy Metabolism	Urea Cycle
RCAP_rcc01228	0.645718	7.08411e-05	-0.339007	0.144079	0.553569	0.0034261	urtC	Energy Metabolism	Urea Cycle
RCAP_rcc01229	0.698011	0.000511784	-0.176187	0.63716	0.537373	0.0372262	urtD	Energy Metabolism	Urea Cycle
RCAP_rcc01230	0.406419	0.000394189	-0.320039	0.0610512	0.43569	0.00329671	urtE	Energy Metabolism	Urea Cycle
RCAP_rcc01231	0.555048	1.68023e-08	-0.565907	0.0052058	0.93821	1.85397e-09	UbiH/UbiF/VisC/COQ6 family ubiquinone biosynthesis hydroxylase	Energy Metabolism	Biosynthesis of Ubiquinone
RCAP_rcc01232	-0.0260117	0.870013	-0.382342	0.164856	0.285256	0.178203	hypothetical protein	Unknown	Unknown
RCAP_rcc01233	-0.180143	0.0880035	-0.430944	0.0277875	0.0161737	0.919113	hypothetical protein	Unknown	Unknown
RCAP_rcc01234	0.205842	0.0895123	0.0313574	0.91515	0.0147735	0.934415	hypothetical protein	Unknown	Unknown
RCAP_rcc01235	0.281462	0.0922387	-0.143292	0.585073	-0.0103912	0.963767	pyrimidine 5'-nucleotidase	Metabolism of Cofactors, Coenzymes and Vitamins	Vitamin B6 metabolism
RCAP_rcc01236	-0.442745	0.000351491	0.326453	0.167664	-0.796039	1.90365e-07	GntR family transcriptional regulator	Signal Transduction	Transcription Regulator
RCAP_rcc01237	-0.627023	2.29075e-05	0.320921	0.109481	-0.695071	6.7069e-05	family 2 glycosyl transferase	Cell Envelope Biosynthesis	Cell Wall Biosynthesis
RCAP_rcc01238	-0.0208731	0.848611	0.0825402	0.557398	0.0053316	0.973575	carA	Amino Acid Metabolism	Alanine, aspartate and glutamate metabolism
RCAP_rcc01239	-0.0878181	0.505754	0.232514	0.160501	0.00560549	0.97845	glyoxalase/bleomycin resistance protein/dioxygenase	Carbohydrate Metabolism	Pyruvate metabolism
RCAP_rcc01240	0.188567	0.0242703	0.172469	0.332077	0.384849	0.00465892	cycA1	Energy Metabolism	Aerobic/Anaerobic Respiration
RCAP_rcc01241	0.132774	0.284974	0.345977	0.0250492	0.0116848	0.951994	lipB	Metabolism of Cofactors, Coenzymes and Vitamins	XXXXX
RCAP_rcc01242	0.0988513	0.309976	-0.355803	0.00366233	0.221557	0.0695542	hemolysin-type calcium-binding repeat family protein	Trafficking and Secretion	Secretion
RCAP_rcc01243	-1.53115	8.8024e-58	0.0438921	0.923661	-1.70048	5.93503e-41	potA1	Amino Acid Metabolism	Amino Acid Transport
RCAP_rcc01244	-2.09997	3.41216e-109	-0.182243	0.62984	-2.34499	4.16024e-76	potD1	Predicted Function	XXXXX
RCAP_rcc01245	-1.30883	9.27036e-43	-0.16391	0.653898	-1.08283	1.8762e-18	potB1	Amino Acid Metabolism	Amino Acid Transport
RCAP_rcc01246	-0.523431	1.48425e-08	-0.248356	0.342617	-0.337211	0.00954159	potI1	Amino Acid Metabolism	Amino Acid Transport
RCAP_rcc01247	-0.215075	0.123828	0.0990429	0.62984	-0.313482	0.0732759	membrane transport family protein	Predicted Function	XXXXX
RCAP_rcc01248	0.213796	0.04954	-0.278888	0.162569	0.459561	0.00168006	metallo-beta-lactamase	Predicted Function	XXXXX
RCAP_rcc01249	0.271261	0.00776256	0.0434964	0.831271	0.283502	0.0437322	TatD-related deoxyribonuclease	Trafficking and Secretion	Secretion
RCAP_rcc01250	0.495705	6.57308e-06	-0.243804	0.281621	0.656185	5.20833e-06	holB	Replication, Recombination and Repair	Replication
RCAP_rcc01251	0.27159	0.0988287	-0.0489903	0.899139	0.309283	0.133327	tmk	Nucleotide Metabolism	Pyrimidine metabolism
RCAP_rcc01252	-0.0203405	0.837813	0.243659	0.047118	0.197025	0.0861155	dacC2	Glycan Biosynthesis and Metabolism	Peptidoglycan biosynthesis
RCAP_rcc01253	0.431974	2.14581e-06	0.106015	0.562818	0.533684	7.09046e-05	sporulation domain-containing protein	Unknown	XXXXX
RCAP_rcc01254	-0.069689	0.551238	0.368893	0.0147253	-0.214256	0.214628	phage integrase	Replication, Recombination and Repair	Phage Interaction
RCAP_rcc01255	0.601203	0.000102406	-0.625703	0.00394293	0.85049	7.54405e-07	hypothetical protein	Unknown	Unknown
RCAP_rcc01256	0.524727	4.71263e-06	-0.815417	0.000149883	1.18879	9.29766e-18	hypothetical protein	Unknown	Unknown
RCAP_rcc01257	-0.409852	0.0720255	-0.155029	0.630844	-0.58929	0.0312601	hypothetical protein	Unknown	Unknown
RCAP_rcc01258	0.725404	4.57673e-07	-0.365506	0.0884742	0.707913	3.37967e-05	hypothetical protein	Unknown	Unknown
RCAP_rcc01259	0.12859	0.575817	-0.08724	0.822741	-0.014597	0.962311	hypothetical protein	Unknown	Unknown
RCAP_rcc01260	-0.712218	5.44435e-14	-0.0609117	0.812817	-0.722809	4.39014e-07	mod	Replication, Recombination and Repair	XXXXX
RCAP_rcc01261	-0.505675	6.7624e-10	-0.116433	0.519045	-0.512629	6.58206e-05	res	Defense Mechanisms	XXXXX
RCAP_rcc01262	0.430562	5.29209e-05	-0.23209	0.140728	0.161675	0.297565	recombinase	Replication, Recombination and Repair	Recombination
RCAP_rcc01263	-0.345438	0.00129261	0.0585339	0.808216	-0.233558	0.189211	hypothetical protein	Unknown	Unknown
RCAP_rcc01264	-0.402593	3.50619e-07	0.242355	0.0375725	-0.265287	0.0271124	reverse transcriptase	Predicted Function	XXXXX
RCAP_rcc01267	0.480566	0.033899	0.00329653	0.996175	0.534121	0.037157	hypothetical protein	Unknown	Unknown
RCAP_rcc01268	0.776469	9.05023e-17	-0.625361	0.000147543	0.854892	6.1429e-07	hypothetical protein	Unknown	Unknown
RCAP_rcc01269	0.142783	0.361656	-0.357603	0.0628076	0.316939	0.0736598	hypothetical protein	Unknown	Unknown
RCAP_rcc01270	-0.105938	0.693057	-0.0243322	0.958547	-0.0734271	0.821831	XRE family transcriptional regulator	Signal Transduction	Transcription Regulator
RCAP_rcc01271	-0.450535	1.19245e-06	0.027794	0.923661	-0.373285	0.00630291	hypothetical protein	Unknown	Unknown
RCAP_rcc01272	-0.209108	0.0209214	-0.157739	0.414831	-0.0615269	0.667363	hypothetical protein	Unknown	Unknown
RCAP_rcc01273	-0.0763557	0.516701	-0.297374	0.0648318	0.240017	0.0676489	hypothetical protein	Unknown	Unknown
RCAP_rcc01274	0.0075925	0.945947	-0.302798	0.106656	0.312568	0.0146526	RAMP family CRISPR-associated protein	Replication, Recombination and Repair	XXXXX
RCAP_rcc01275	0.0758126	0.783606	-0.0239507	0.961362	0.400058	0.144977	Cas2 family CRISPR-associated protein	Predicted Function	XXXXX
RCAP_rcc01276	-0.324982	0.00164332	-0.0500024	0.821405	-0.0605888	0.688236	Cas1 family CRISPR-associated protein	Replication, Recombination and Repair	XXXXX
RCAP_rcc01277	-0.539894	4.86139e-05	-0.298834	0.194117	-0.332565	0.047222	RNA-directed DNA polymerase	Replication, Recombination and Repair	Replication
RCAP_rcc01278	0.0952539	0.609433	0.0873864	0.749523	-0.176421	0.392734	hypothetical protein	Unknown	Unknown
RCAP_rcc01279	-0.413429	0.0212389	-0.0658886	0.834297	-0.553629	0.0108582	hypothetical protein	Unknown	Unknown
RCAP_rcc01280	-0.217459	0.0417769	0.181122	0.325784	-0.179663	0.269866	exonuclease	Unknown	XXXXX
RCAP_rcc01281	-0.0959231	0.770328	-0.071069	0.885952	-0.152908	0.685475	hypothetical protein	Unknown	Unknown
RCAP_rcc01282	0.553165	0.00027195	-0.0464587	0.88438	0.615484	0.000551505	relaxase/mobilization nuclease domain-containing protein	Unknown	XXXXX
RCAP_rcc01283	0.382143	0.186844	-0.205722	0.61873	0.631951	0.0417001	hypothetical protein	Unknown	Unknown
RCAP_rcc01284	0.625112	5.77127e-05	-0.282296	0.255038	0.451871	0.0580007	hypothetical protein	Unknown	Unknown
RCAP_rcc01285	-0.0947745	0.58671	0.0179671	0.956542	-0.0487264	0.811317	GntR family transcriptional regulator	Signal Transduction	Transcription Regulator
RCAP_rcc01286	0.237426	0.0098955	-0.197112	0.169032	0.14166	0.444941	mcrB	Defense Mechanisms	XXXXX
RCAP_rcc01287	0.309122	0.130089	-0.111114	0.724795	0.0431634	0.876585	mcrC	Defense Mechanisms	XXXXX
RCAP_rcc01288	0.360357	0.00663058	-0.391518	0.0749695	-0.00308492	0.991079	hypothetical protein	Unknown	Unknown
RCAP_rcc01289	0.204279	0.160849	-0.354289	0.0590077	-0.0177093	0.952102	hypothetical protein	Unknown	Unknown
RCAP_rcc01290	-0.00651403	0.96422	-0.48151	0.0112249	-0.0201507	0.919992	UvrD/REP helicase	Replication, Recombination and Repair	XXXXX
RCAP_rcc01291	-0.53365	6.23532e-09	-0.397511	0.00866317	-0.423379	0.00155093	kinetochore Spc7 domain-containing protein	Unknown	XXXXX
RCAP_rcc01292	-0.527661	5.42082e-05	-0.297816	0.113377	-0.522605	0.00104895	OmpA/MotB domain-containing protein	Unknown	XXXXX
RCAP_rcc01293	-0.102795	0.399692	-0.362807	0.013097	0.054379	0.728256	hypothetical protein	Unknown	Unknown
RCAP_rcc01294	-0.0239956	0.830863	-0.523441	8.95189e-05	0.499118	2.23416e-05	SNF2 family helicase	Replication, Recombination and Repair	XXXXX
RCAP_rcc01298	0.510753	0.0213178	0.204447	0.505993	0.116401	0.70172	SNF2 family helicase	Predicted Function	XXXXX
RCAP_rcc01299	0.635521	2.07898e-06	-0.359197	0.145217	0.556994	0.0162036	hypothetical protein	Unknown	Unknown
RCAP_rcc01300	0.934111	3.74567e-30	-0.439608	0.00506546	1.11534	7.94774e-23	Cas3 family CRISPR-associated helicase	Replication, Recombination and Repair	XXXXX
RCAP_rcc01301	0.260966	0.00981539	-0.507056	0.00121263	0.13726	0.50108	Cas5 family CRISPR-associated protein	Replication, Recombination and Repair	XXXXX
RCAP_rcc01302	0.261958	0.012192	-0.170116	0.234989	0.16025	0.347355	Csd1 family CRISPR-associated protein	Replication, Recombination and Repair	XXXXX
RCAP_rcc01303	-0.266117	0.00798376	0.0223589	0.933131	-0.121779	0.469417	Cas2 family CRISPR-associated protein	Replication, Recombination and Repair	XXXXX
RCAP_rcc01304	-0.222333	0.217266	0.00659633	0.989299	-0.244676	0.282455	Cas4 family CRISPR-associated protein	Replication, Recombination and Repair	XXXXX
RCAP_rcc01305	0.515881	0.00521483	-0.243206	0.447217	0.750125	0.000536787	Cas1 family CRISPR-associated protein	Replication, Recombination and Repair	XXXXX
RCAP_rcc01306	-0.0964032	0.682052	0.0226271	0.958547	0.190754	0.445595	Cas2 family CRISPR-associated protein	Replication, Recombination and Repair	XXXXX
RCAP_rcc01307	0.49692	2.63852e-05	0.0551844	0.817926	0.879742	9.35116e-11	hypothetical protein	Unknown	Unknown
RCAP_rcc01309	0.222799	0.287846	-0.144234	0.638627	0.302614	0.201417	IS66 family transposase	Replication, Recombination and Repair	Recombination
RCAP_rcc01310	-0.894382	2.04271e-15	-0.58806	0.000210493	-0.496737	0.00199072	hypothetical protein	Unknown	Unknown
RCAP_rcc01311	0.243237	0.0824218	-0.313413	0.091263	0.404945	0.013851	hypothetical protein	Unknown	Unknown
RCAP_rcc01312	-0.400007	0.00348985	-0.0173997	0.958547	-0.20513	0.36921	hypothetical protein	Unknown	Unknown
RCAP_rcc01313	0.132236	0.188185	0.0796759	0.665121	0.462519	0.00021084	hypothetical protein	Unknown	Unknown
RCAP_rcc01314	-0.628837	3.22405e-13	-0.0601708	0.75393	-0.532468	2.9362e-05	hypothetical protein	Unknown	Unknown
RCAP_rcc01315	-0.502843	1.71624e-07	-0.07677	0.693363	-0.446039	0.00360671	hypothetical protein	Unknown	Unknown
RCAP_rcc01316	-0.466807	0.000100635	0.0601922	0.820512	-0.539917	0.000532353	hypothetical protein	Unknown	Unknown
RCAP_rcc01317	0.708851	6.55055e-07	-0.352693	0.101543	0.57508	0.000701291	pirin domain-containing protein	Predicted Function	XXXXX
RCAP_rcc01318	0.25369	0.0274126	-0.107491	0.52123	0.414428	0.00199788	outer membrane autotransporter barrel domain-containing protein	Predicted Function	XXXXX
RCAP_rcc01319	0.458876	0.0527416	0.325904	0.26917	0.510477	0.0515602	hypothetical protein	Unknown	Unknown
RCAP_rcc01320	-0.283934	0.041744	-0.183081	0.464359	-0.168686	0.343444	hypothetical protein	Unknown	Unknown
RCAP_rcc01321	0.388393	0.000669519	-0.264138	0.119874	0.985935	3.4321e-12	GNAT family acetyltransferase	Cell Division	Chromosome Partitioning
RCAP_rcc01323	0.145014	0.294036	0.0971068	0.704847	0.148479	0.387402	IS66 family transposase	Replication, Recombination and Repair	Recombination
RCAP_rcc01324	-0.431954	2.11923e-06	-0.132817	0.486342	-0.503497	5.49952e-05	hsdR2	Defense Mechanisms	XXXXX
RCAP_rcc01325	-0.582658	7.21318e-07	-0.0615517	0.763006	-0.623674	1.26374e-05	hsdM2	Defense Mechanisms	XXXXX
RCAP_rcc01326	-0.511127	2.09527e-07	-0.12841	0.416113	-0.592547	1.20328e-05	hsdS2	Defense Mechanisms	XXXXX
RCAP_rcc01327	-0.0910033	0.412595	-0.173818	0.274435	0.0926724	0.531184	hypothetical protein	Unknown	Unknown
RCAP_rcc01328	-0.560951	6.14465e-06	-0.123098	0.628396	-0.383901	0.0313935	hypothetical protein	Unknown	Unknown
RCAP_rcc01329	-0.0138019	0.899519	-0.118345	0.464712	0.233959	0.0983563	hypothetical protein	Unknown	Unknown
RCAP_rcc01330	0.568924	0.0947022	-0.238255	0.605159	-0.221654	NA	hypothetical protein	Unknown	Unknown
RCAP_rcc01333	-0.322964	0.416593	0.220159	0.611729	-0.628514	NA	IS66 family transposase	Replication, Recombination and Repair	Recombination
RCAP_rcc01334	0.355508	0.216151	-0.255641	0.50437	0.452464	0.149692	hypothetical protein	Unknown	Unknown
RCAP_rcc01335	0.265241	0.0787285	0.338008	0.0913513	0.452435	0.00849447	Fis family GAF modulated sigma54 specific transcriptional regulator	Signal Transduction	Transcription Regulator
RCAP_rcc01336	0.412933	0.010321	-0.199376	0.425318	0.303472	0.133299	acxA	Amino Acid Metabolism	Arginine and proline metabolism
RCAP_rcc01337	0.282917	0.0170055	-0.190471	0.287476	0.510637	0.000381125	acxB	Amino Acid Metabolism	XXXXX
RCAP_rcc01338	0.0621116	0.50373	0.356727	0.00940703	0.144636	0.227615	acxC	Secondary metabolites biosynthesis, transport, and catabolism	XXXXX
RCAP_rcc01339	-0.310354	0.34566	0.285453	0.43453	-0.405051	0.292584	hypothetical protein	Unknown	Unknown
RCAP_rcc01340	0.101447	0.71776	-0.388489	0.223778	0.113681	0.726818	LysR family transcriptional regulator	Signal Transduction	Transcription Regulator
RCAP_rcc01341	0.518149	0.000282342	-0.617481	0.00506546	0.583879	0.00402875	hypothetical protein	Unknown	Unknown
RCAP_rcc01342	0.298951	0.477791	-0.246874	0.611729	-0.063086	NA	iron siderophore/cobalamin ABC transporter periplasmic iron siderophore/cobalamin-binding protein	Metal, Ion, Cofactor Transport	Iron and Heme Transport
RCAP_rcc01343	0.396051	0.107938	-0.527571	0.0850953	0.809267	0.00203703	iron siderophore/cobalamin ABC transporter permease	Metal, Ion, Cofactor Transport	Iron and Heme Transport
RCAP_rcc01345	-0.276993	0.226613	0.809657	0.00380499	-0.325337	0.242421	hypothetical protein	Unknown	Unknown
RCAP_rcc01347	0.671434	1.69932e-09	-0.58677	0.00090287	1.05448	1.62663e-14	pirin domain-containing protein	Predicted Function	XXXXX
RCAP_rcc01348	0.466424	0.00797016	-0.23726	0.362498	0.594809	0.00688276	exonuclease	Replication, Recombination and Repair	Replication
RCAP_rcc01349	0.8433	2.82412e-15	-0.406096	0.0533053	0.850409	2.88538e-10	pirin domain-containing protein	Predicted Function	XXXXX
RCAP_rcc01350	0.299231	0.0258579	-0.39269	0.0827457	0.367385	0.0337979	hypothetical protein	Unknown	Unknown
RCAP_rcc01351	-0.25023	0.258891	0.227479	0.401076	-0.571822	0.0228847	hypothetical protein	Unknown	Unknown
RCAP_rcc01352	-0.424257	7.66093e-06	0.0155987	0.947411	-0.506777	3.70617e-06	cheY1	Motility	Chemotaxis
RCAP_rcc01353	-0.33764	0.00255098	0.363742	0.044272	-0.538046	0.000332638	cheA1	Motility	Chemotaxis
RCAP_rcc01354	-0.441517	0.00244527	0.377151	0.0492927	-0.932843	5.79579e-08	cheW1	Motility	Chemotaxis
RCAP_rcc01355	-0.766803	2.70026e-19	-0.182274	0.251267	-0.819601	7.93834e-07	methyl-accepting chemotaxis sensory transducer	Motility	Chemotaxis
RCAP_rcc01356	-0.50105	0.00066127	0.313956	0.110407	-0.725209	0.000207156	chemotaxis protein CheW	Motility	Chemotaxis
RCAP_rcc01357	-0.374759	0.00420772	0.41817	0.00995185	-0.606527	0.000129211	cheR2	Motility	Chemotaxis
RCAP_rcc01358	-0.0642961	0.71707	0.589705	0.000878374	-0.358541	0.109753	cheB1	Signal Transduction	Transcription Regulator
RCAP_rcc01359	0.329544	0.0974085	0.00209849	0.996284	0.105544	0.694344	hypothetical protein	Unknown	Unknown
RCAP_rcc01360	0.841783	0.000131014	0.336363	0.257867	0.642692	0.0184863	adenylate/guanylate cyclase/CHASE2 sensor domain-containing protein	Nucleotide Metabolism	Purine metabolism
RCAP_rcc01361	0.542201	0.032846	0.141484	0.722222	0.313098	0.310064	Crp/Fnr family transcriptional regulator	Signal Transduction	Transcription Regulator
RCAP_rcc01362	-0.0513732	0.806506	-0.0512942	0.879052	-0.15854	0.503075	hemolysin-type calcium-binding repeat family protein	Trafficking and Secretion	Secretion
RCAP_rcc01363	0.0724738	0.462609	0.593254	6.6359e-05	0.112917	0.349401	leuA	Carbohydrate Metabolism	Pyruvate metabolism
RCAP_rcc01364	0.090809	0.292101	-0.0777974	0.605708	-0.0601861	0.650845	signal transduction histidine kinase	Signal Transduction	Kinase/Phosphorelay
RCAP_rcc01365	0.633006	1.12713e-09	-0.551842	0.0170581	0.763257	1.73462e-05	MORN repeat family protein	Predicted Function	XXXXX
RCAP_rcc01366	0.353013	2.21929e-05	-0.0205516	0.929316	0.468229	9.27219e-05	nadE	Metabolism of Cofactors, Coenzymes and Vitamins	Nicotinate and nicotinamide metabolism
RCAP_rcc01367	0.539009	0.00029233	0.0915505	0.775326	0.515731	0.00780659	hypothetical protein	Unknown	Unknown
RCAP_rcc01368	0.505468	1.07159e-07	-0.188823	0.211294	0.439209	0.000706116	antibiotic biosynthesis monooxygenase	Predicted Function	XXXXX
RCAP_rcc01369	-0.893945	3.08491e-26	-0.163575	0.505993	-1.00424	6.86562e-21	ABC transporter periplasmic substrate-binding protein	Metal and Ion Transport	XXXXX
RCAP_rcc01370	-0.184291	0.0991804	0.0116818	0.96783	0.17783	0.206289	ABC transporter permease	Predicted Function	XXXXX
RCAP_rcc01371	0.0774995	0.533116	0.0207435	0.943007	0.236129	0.103005	ABC transporter permease	Amino Acid Metabolism	Amino Acid Transport
RCAP_rcc01372	-0.253356	0.0246573	0.0696555	0.754799	-0.162648	0.309284	ABC transporter ATP-binding protein	Amino Acid Metabolism	Amino Acid Transport
RCAP_rcc01373	0.22985	0.106292	-0.38013	0.067059	0.0881991	0.636774	RpiR family transcriptional regulator	Signal Transduction	Transcription Regulator
RCAP_rcc01374	-0.752662	6.80907e-06	-0.0335574	0.943007	-1.05452	1.4935e-07	dctQ1	Predicted Function	XXXXX
RCAP_rcc01375	-0.871959	1.98111e-14	0.0908312	0.752494	-0.979114	3.59024e-12	dctM1	Secondary metabolites biosynthesis, transport, and catabolism	XXXXX
RCAP_rcc01376	-0.720953	6.35658e-18	-0.245859	0.293041	-0.581553	1.08209e-07	dctP1	Predicted Function	XXXXX
RCAP_rcc01377	-0.518008	1.54469e-09	-0.00465179	0.992887	-0.501065	2.74735e-05	glnA2	Carbohydrate Metabolism	Glyoxylate and dicarboxylate metabolism
RCAP_rcc01378	-0.140049	0.106087	0.185291	0.34811	-0.0512403	0.704743	aldehyde dehydrogenase	Energy Metabolism	Limonene and pinene degradation
RCAP_rcc01379	-0.0687202	0.448283	0.114697	0.570772	0.07426	0.586339	iron-containing alcohol dehydrogenase	Xenobiotics Biodegradation and Metabolism	Drug metabolism - cytochrome P450
RCAP_rcc01380	-0.403029	1.58925e-07	0.152367	0.243412	-0.433495	3.14604e-05	hypothetical protein	Unknown	Unknown
RCAP_rcc01381	-0.46453	4.43206e-06	0.171933	0.258016	-0.609278	2.20989e-06	lipoprotein	Predicted Function	Unknown
RCAP_rcc01382	0.119003	0.214707	0.129338	0.461017	0.00607621	0.973709	hypothetical protein	Unknown	Unknown
RCAP_rcc01383	-0.206418	0.0350516	0.19143	0.264873	-0.324342	0.0107615	ugd	Carbohydrate Metabolism	Pentose and glucuronate interconversions
RCAP_rcc01384	0.259508	0.00146698	-0.0789287	0.634582	0.4363	0.000223133	uvrB	Replication, Recombination and Repair	Repair
RCAP_rcc01385	-0.124216	0.178072	-0.188726	0.236133	-0.229255	0.0493219	NDUFA4 family NADH ubiquinone oxidoreductase subunit	Energy Metabolism	XXXXX
RCAP_rcc01386	0.412822	0.0502425	-0.435704	0.12193	0.369368	0.172203	hypothetical protein	Unknown	Unknown
RCAP_rcc01387	0.02002	0.902706	-0.259233	0.200163	-0.0286623	0.897317	RpiR family transcriptional regulator	Signal Transduction	Transcription Regulator
RCAP_rcc01388	-0.209164	0.149965	-0.287914	0.126941	0.0445391	0.822777	potD2	Amino Acid Metabolism	Amino Acid Transport
RCAP_rcc01389	-0.185349	0.457769	0.236061	0.387444	-0.415533	0.143578	potA2	Amino Acid Metabolism	Amino Acid Transport
RCAP_rcc01390	-0.368985	0.031612	-0.0765193	0.796482	-0.367369	0.0658799	potB2	Metal and Ion Transport	XXXXX
RCAP_rcc01391	0.322453	0.0164611	-0.471901	0.00654288	0.576966	0.000122766	potC1	Amino Acid Metabolism	Amino Acid Transport
RCAP_rcc01392	0.353622	0.106713	-0.667866	0.00758347	0.64905	0.000461751	S58 family peptidase	Post-translational Modification, Assembly and Chaperones	Peptidase
RCAP_rcc01393	0.200676	0.617709	0.229572	0.620421	-0.840544	NA	LuxR family two component transcriptional regulator	Signal Transduction	Transcription Regulator
RCAP_rcc01394	0.402237	0.144817	-0.362445	0.322981	0.725255	0.0193765	hypothetical protein	Unknown	Unknown
RCAP_rcc01395	0.755944	4.18115e-05	-0.25423	0.372643	0.977769	3.8616e-06	pentapeptide repeat family protein	Unknown	XXXXX
RCAP_rcc01396	0.335476	0.00603658	0.00104417	0.997607	0.188614	0.275597	exaA1	Carbohydrate Metabolism	Glycolysis / Gluconeogenesis
RCAP_rcc01397	0.51071	0.118948	-0.634027	0.0993998	0.649306	0.0756385	metallo-beta-lactamase	Predicted Function	XXXXX
RCAP_rcc01398	0.268369	0.472886	-0.227984	0.620655	0.49343	NA	hypothetical protein	Unknown	Unknown
RCAP_rcc01399	0.494762	0.0918578	-0.55591	0.119747	0.586918	0.0700932	rhodanese domain-containing protein	Metal and Ion Transport	XXXXX
RCAP_rcc01400	0.478736	0.0405195	0.0517425	0.909956	0.0547597	0.869477	signal transduction histidine kinase	Signal Transduction	Kinase/Phosphorelay
RCAP_rcc01401	0.114045	0.571229	0.256435	0.268233	-0.166384	0.496644	AraC family transcriptional regulator	Signal Transduction	Transcription Regulator
RCAP_rcc01402	0.0562032	0.537418	0.264607	0.0265751	0.0906697	0.457586	ABC transporter substrate-binding protein	Predicted Function	XXXXX
RCAP_rcc01403	0.197656	0.0216853	-0.443219	0.0125682	0.547146	5.42494e-07	ABC transporter permease	Metal and Ion Transport	XXXXX
RCAP_rcc01404	-0.387525	0.000875448	0.31641	0.0198589	-0.524073	0.000138419	ABC transporter ATP-binding protein	Metal and Ion Transport	XXXXX
RCAP_rcc01405	-0.151764	0.430913	0.216549	0.377539	-0.45374	0.0595322	hypothetical protein	Unknown	Unknown
RCAP_rcc01406	-0.574305	0.000570058	0.156645	0.594342	-0.889914	7.77262e-06	phage lysozyme	Replication, Recombination and Repair	Phage Interaction
RCAP_rcc01407	0.470045	0.242723	-0.242054	0.623001	0.47502	NA	hypothetical protein	Unknown	Unknown
RCAP_rcc01408	1.53517	9.36297e-05	0.224805	0.640092	0.974724	NA	hypothetical protein	Unknown	Unknown
RCAP_rcc01409	-0.676488	0.000114379	-0.25799	0.252644	-0.966518	2.56441e-05	hypothetical protein	Unknown	Unknown
RCAP_rcc01410	-0.161424	0.120558	-0.0365392	0.899824	-0.092282	0.537697	hypothetical protein	Unknown	Unknown
RCAP_rcc01412	0.24877	0.479838	-0.449501	0.246464	0.354163	0.365471	hypothetical protein	Unknown	Unknown
RCAP_rcc01413	0.927053	5.92722e-08	-0.358531	0.176669	0.642037	0.0050975	hypothetical protein	Unknown	Unknown
RCAP_rcc01414	0.326234	0.254135	-0.595536	0.0681956	0.133934	0.713609	hypothetical protein	Unknown	Unknown
RCAP_rcc01415	-0.279071	0.00539223	0.135736	0.536503	0.0534413	0.771589	serine/threonine-protein kinase	Signal Transduction	Kinase/Phosphorelay
RCAP_rcc01416	-0.106765	0.507168	-0.0130607	0.971506	0.0751458	0.692989	hypothetical protein	Unknown	Unknown
RCAP_rcc01417	0.206218	0.560582	0.199424	0.645997	0.116932	NA	hypothetical protein	Unknown	Unknown
RCAP_rcc01418	0.276943	0.0384141	0.0876386	0.714663	0.350571	0.0370529	hypothetical protein	Unknown	Unknown
RCAP_rcc01419	0.149321	0.259174	-0.709462	5.79658e-05	0.651069	0.00114916	hypothetical protein	Unknown	Unknown
RCAP_rcc01420	0.589613	0.000102658	-0.683592	0.0121888	0.854346	0.000204923	S49 family peptidase	Post-translational Modification, Assembly and Chaperones	Peptidase
RCAP_rcc01421	0.655103	0.000687509	-0.436037	0.110028	0.955896	0.000563954	fldA	Energy Metabolism	XXXXX
RCAP_rcc01422	0.0967166	0.758239	-0.237672	0.51637	-0.285874	0.447042	hypothetical protein	Unknown	Unknown
RCAP_rcc01423	-0.014367	0.91266	0.299244	0.0865309	0.126607	0.456117	hypothetical protein	Unknown	Unknown
RCAP_rcc01424	0.422993	0.117769	-0.323616	0.358588	0.239254	0.472339	hypothetical protein	Unknown	Unknown
RCAP_rcc01425	0.222613	0.230597	-0.492287	0.0306806	0.270072	0.269052	hypothetical protein	Unknown	Unknown
RCAP_rcc01426	0.728652	2.71721e-05	-0.393425	0.128338	0.718331	0.000412225	ABC transporter ATP-binding/permease	Predicted Function	XXXXX
RCAP_rcc01427	-0.107033	0.3668	0.130508	0.474838	-0.339417	0.0326623	ABC transporter ATP-binding/permease	Predicted Function	XXXXX
RCAP_rcc01428	1.15646	4.11764e-05	-0.142658	0.770952	0.949665	0.00441565	major facilitator superfamily protein	Predicted Function	XXXXX
RCAP_rcc01429	0.279383	0.113708	-0.29799	0.221663	0.521532	0.00740231	TonB-dependent receptor	Metal and Ion Transport	XXXXX
RCAP_rcc01430	0.629438	0.0107532	-0.319673	0.361222	0.269168	0.400329	O-methyltransferase domain-containing protein	Secondary metabolites biosynthesis, transport, and catabolism	XXXXX
RCAP_rcc01431	0.583508	6.49967e-07	-0.684646	0.00220037	0.831309	8.80551e-08	AraC family transcriptional regulator	Signal Transduction	Transcription Regulator
RCAP_rcc01432	0.199209	0.0385455	-0.510433	0.000312777	0.260326	0.0662228	AraC family transcriptional regulator	Signal Transduction	Transcription Regulator
RCAP_rcc01433	0.576848	1.23061e-05	-0.487632	0.00870372	0.834274	3.97835e-08	TonB-dependent siderophore receptor	Metal, Ion, Cofactor Transport	Iron and Heme Transport
RCAP_rcc01434	0.237471	0.266494	0.165365	0.586834	0.104438	0.696477	fepB1	Metal, Ion, Cofactor Transport	Iron and Heme Transport
RCAP_rcc01435	0.784064	0.010052	0.199805	0.652382	0.547052	NA	fepD1	Metal, Ion, Cofactor Transport	Iron and Heme Transport
RCAP_rcc01436	0.700632	0.0174096	0.000848006	0.998305	0.630496	0.0764859	fepG1	Metal, Ion, Cofactor Transport	Iron and Heme Transport
RCAP_rcc01437	-0.419073	3.28136e-07	0.186955	0.220035	-0.139885	0.347767	fepC1	Metal, Ion, Cofactor Transport	Iron and Heme Transport
RCAP_rcc01438	0.301608	0.395928	-0.203961	0.655597	-0.0101017	NA	siderophore-interacting protein	Metal, Ion, Cofactor Transport	Iron and Heme Transport
RCAP_rcc01439	-0.446861	6.15952e-06	-0.264754	0.141622	-0.612584	1.66404e-05	ABC transporter ATP-binding/permease	Metal, Ion, Cofactor Transport	Iron and Heme Transport
RCAP_rcc01440	0.530911	0.00202947	-0.265406	0.293951	0.36459	0.108156	ABC transporter ATP-binding/permease	Metal, Ion, Cofactor Transport	Iron and Heme Transport
RCAP_rcc01441	0.520859	0.00406729	-0.742229	0.00257575	1.11662	3.52417e-09	fepC2	Metal, Ion, Cofactor Transport	Iron and Heme Transport
RCAP_rcc01442	0.880998	0.0150844	-0.219662	0.662745	1.02495	NA	fepG2	Metal, Ion, Cofactor Transport	Iron and Heme Transport
RCAP_rcc01443	0.673962	0.100806	-0.218364	0.665121	0.815761	NA	fepD2	Metal, Ion, Cofactor Transport	Iron and Heme Transport
RCAP_rcc01444	0.969795	3.15898e-06	0.422615	0.136223	0.82975	0.00130431	fepB2	Metal, Ion, Cofactor Transport	Iron and Heme Transport
RCAP_rcc01445	0.868384	2.5384e-16	-0.817968	1.93804e-05	1.34824	1.38661e-21	tonB-dependent receptor	Metal and Ion Transport	XXXXX
RCAP_rcc01446	-0.224419	0.00595677	0.303726	0.0250492	-0.243711	0.0332067	M20 family peptidase	Post-translational Modification, Assembly and Chaperones	Peptidase
RCAP_rcc01447	-0.198357	0.0098955	-0.164198	0.530643	0.103164	0.439346	hemA	Metabolism of Cofactors, Coenzymes and Vitamins	Heme Biosynthesis
RCAP_rcc01448	-0.152692	0.0735301	-0.00980958	0.973141	0.107657	0.431698	hypothetical protein	Unknown	Unknown
RCAP_rcc01449	0.031984	0.698744	-0.0398881	0.844773	0.410629	0.000728054	ispG	Lipid	Terpenoid backbone biosynthesis
RCAP_rcc01450	-0.171591	0.0530091	0.251773	0.0383876	-0.23224	0.076843	serS	Translation, ribosomal structure and biogenesis	Aminoacyl-tRNA biosynthesis
RCAP_rcc01451	0.614672	0.00820714	-0.162041	0.674213	0.492731	0.0958794	RND family efflux transporter subunit MFP	Cell Envelope Biosynthesis	Cell Wall Biosynthesis
RCAP_rcc01452	0.386771	0.000194563	-0.392797	0.00880886	0.519662	2.80122e-05	acriflavin resistance protein family	Metal and Ion Transport	XXXXX
RCAP_rcc01453	-0.612159	5.21289e-06	-0.117659	0.691639	-0.336239	0.0983563	ArsR family transcriptional regulator	Signal Transduction	Transcription Regulator
RCAP_rcc01454	0.686653	1.4782e-15	-0.151529	0.315413	0.919518	1.65914e-08	corA	Metal, Ion, Cofactor Transport	Cobalt Transport
RCAP_rcc01455	0.725103	1.98502e-22	-0.577486	0.00141635	1.45303	1.66752e-34	hypothetical protein	Unknown	Unknown
RCAP_rcc01456	-0.407158	5.63975e-07	0.11377	0.409639	-0.383178	0.00042793	MarC family membrane protein	Trafficking and Secretion	Trafficing
RCAP_rcc01457	0.212168	0.2389	0.0757616	0.801602	0.225689	0.278007	DeoR family transcriptional regulator	Signal Transduction	Transcription Regulator
RCAP_rcc01458	-0.231675	0.0466992	-0.0229696	0.943007	0.0156062	0.936521	tatA	Trafficking and Secretion	Secretion
RCAP_rcc01459	-0.0980079	0.296816	0.0116869	0.964423	-0.127977	0.305811	tatB	Trafficking and Secretion	Secretion
RCAP_rcc01460	-0.306521	7.26017e-05	0.0245268	0.931281	-0.202006	0.183645	tatC	Trafficking and Secretion	Secretion
RCAP_rcc01461	0.0139838	0.913882	0.0616278	0.756779	0.015925	0.926271	ATPase AAA	Predicted Function	XXXXX
RCAP_rcc01462	-0.154149	0.0433281	0.400921	0.00157164	0.0342536	0.802259	nrdJ2	Metabolism of Other Amino Acids	Glutathione metabolism
RCAP_rcc01463	-0.0223589	0.852031	0.689533	4.91358e-06	0.1297	0.36893	hypothetical protein	Unknown	Unknown
RCAP_rcc01464	-0.276555	0.000579694	0.0501472	0.793381	-0.127447	0.349401	hypothetical protein	Unknown	Unknown
RCAP_rcc01465	-0.262202	0.00194386	0.198445	0.145625	-0.346489	0.00465242	hypothetical protein	Unknown	Unknown
RCAP_rcc01466	-0.277057	0.000617158	-0.397821	0.000412388	0.223118	0.153702	glutamate synthase domain-containing protein	Energy Metabolism	Nitrogen metabolism
RCAP_rcc01467	0.203855	0.294036	-0.110319	0.730143	0.189714	0.413202	gcvA	Transcription	XXXXX
RCAP_rcc01468	0.715211	0.02729	-0.158237	0.749514	0.975811	0.00538636	FAD dependent oxidoreductase	Energy Metabolism	XXXXX
RCAP_rcc01469	0.114955	0.355938	-0.688915	0.000382054	0.325654	0.154377	hypothetical protein	Unknown	Unknown
RCAP_rcc01470	0.0259531	0.902943	0.186696	0.469517	-0.223292	0.328942	L-aminoadipate-semialdehyde dehydrogenase	Carbohydrate Metabolism	Glycolysis / Gluconeogenesis
RCAP_rcc01471	0.0457386	0.793277	0.157359	0.516799	-0.0345994	0.884448	aspC1	Energy Metabolism	Tropane, piperidine and pyridine alkaloid biosynthesis
RCAP_rcc01472	-0.220851	0.134157	0.0874894	0.733898	-0.213185	0.25407	aroQ	Amino Acid Metabolism	Phenylalanine, tyrosine and tryptophan biosynthesis
RCAP_rcc01473	-0.0168977	0.93753	-0.196283	0.468947	-0.311135	0.185324	AraC family transcriptional regulator	Signal Transduction	Transcription Regulator
RCAP_rcc01474	0.337012	0.0168602	-0.310254	0.138478	0.456676	0.00956585	amino acid permease	Amino Acid Metabolism	XXXXX
RCAP_rcc01475	0.187665	0.390353	0.0172021	0.96783	-0.0526075	0.855804	ocd	Amino Acid Metabolism	Arginine and proline metabolism
RCAP_rcc01476	0.630183	0.00292978	-0.387493	0.214929	0.823703	0.00060954	endoribonuclease L-PSP family protein	Unknown	XXXXX
RCAP_rcc01477	0.718434	0.00267036	0.0831376	0.842029	0.882928	0.000639361	FAD dependent oxidoreductase	Amino Acid Metabolism	Phenylalanine metabolism
RCAP_rcc01478	-0.0303188	0.855979	0.183213	0.347475	0.0288088	0.892453	CIA30 family NADH ubiquinone oxidoreductase subunit	Energy Metabolism	XXXXX
RCAP_rcc01479	0.531122	0.0328304	0.280129	0.383327	0.336635	0.309975	hypothetical protein	Unknown	Unknown
RCAP_rcc01480	-0.652196	3.68895e-06	0.0105637	0.982912	-0.598625	0.000869934	transmembrane pair family protein	Predicted Function	XXXXX
RCAP_rcc01481	-0.282946	0.0102008	0.107851	0.603965	-0.201192	0.148744	murE	Glycan Biosynthesis and Metabolism	Peptidoglycan biosynthesis
RCAP_rcc01482	-0.613294	1.70707e-11	-0.0611191	0.720022	-0.570132	6.70047e-07	murF	Glycan Biosynthesis and Metabolism	Peptidoglycan biosynthesis
RCAP_rcc01483	-0.354446	1.66216e-05	-0.251444	0.0829057	-0.272841	0.0202693	mraY	Glycan Biosynthesis and Metabolism	Peptidoglycan biosynthesis
RCAP_rcc01484	-0.28351	0.00198738	-0.113444	0.650638	-0.210743	0.201417	hypothetical protein	Unknown	Unknown
RCAP_rcc01485	-0.159071	0.0742355	0.142911	0.466751	-0.0360948	0.830613	murD	Glycan Biosynthesis and Metabolism	Peptidoglycan biosynthesis
RCAP_rcc01486	0.233061	0.0826553	0.0839942	0.704847	0.130935	0.478814	hypothetical protein	Unknown	Unknown
RCAP_rcc01487	0.429396	0.0306986	0.271477	0.287476	0.485173	0.0301542	glutathione-dependent formaldehyde-activating enzyme family protein	Sulfur Metabolism	Glutathione metabolism
RCAP_rcc01488	0.088979	0.381913	0.42012	0.00045718	-0.0870735	0.498018	purM	Nucleotide Metabolism	Purine metabolism
RCAP_rcc01489	-0.244688	0.0186284	0.2639	0.122884	-0.586161	7.44704e-05	purN	Metabolism of Cofactors, Coenzymes and Vitamins	One carbon pool by folate
RCAP_rcc01490	0.147941	0.133657	1.80978	1.28126e-43	0.494729	0.000131139	rnd2	Translation, ribosomal structure and biogenesis	XXXXX
RCAP_rcc01491	0.0377588	0.691184	0.13904	0.344725	-0.0407622	0.762184	uvrD	Replication, Recombination and Repair	Repair
RCAP_rcc01492	0.925129	1.79334e-19	-0.104289	0.59708	0.489081	0.00576445	hypothetical protein	Unknown	Unknown
RCAP_rcc01493	0.949126	4.62022e-34	-0.242193	0.119401	0.773276	1.25159e-10	hypothetical protein	Unknown	Unknown
RCAP_rcc01494	-0.0622686	0.504724	0.226331	0.0879746	0.148637	0.226182	mdeA	Amino Acid Metabolism	Cysteine and methionine metabolism
RCAP_rcc01495	0.0621838	0.833569	-0.389805	0.128896	0.585841	0.00128733	fusA2	Signal Transduction	Kinase/Phosphorelay
RCAP_rcc01496	-0.333972	0.000617158	0.0910559	0.551215	-0.329366	0.0116641	lipoprotein	Predicted Function	Unknown
RCAP_rcc01497	-0.0972347	0.522386	0.347074	0.0586041	-0.213889	0.242421	sufE	Predicted Function	XXXXX
RCAP_rcc01498	-0.121273	0.318885	0.21747	0.156027	-0.36982	0.00976719	puuD	Predicted Function	XXXXX
RCAP_rcc01499	-0.302444	0.00274675	0.0631886	0.768313	-0.291898	0.0284933	DNA alkylation repair enzyme family protein	Replication, Recombination and Repair	Repair
RCAP_rcc01500	-0.358575	2.44892e-06	0.074063	0.603965	-0.374151	0.000463336	glmS	Carbohydrate Metabolism	Amino sugar and nucleotide sugar metabolism
RCAP_rcc01501	-0.16918	0.0584056	-0.0353041	0.860143	-0.183294	0.139435	glmU	Carbohydrate Metabolism	Amino sugar and nucleotide sugar metabolism
RCAP_rcc01502	-0.0932973	0.614453	0.249673	0.267567	-0.0144466	0.951994	gph2	Carbohydrate Metabolism	Glyoxylate and dicarboxylate metabolism
RCAP_rcc01503	-0.271415	0.0379364	0.292649	0.079069	-0.30008	0.076843	tetA	Metal and Ion Transport	XXXXX
RCAP_rcc01504	-0.220069	0.0875472	0.39309	0.00568938	-0.146347	0.391924	DegT/DnrJ/EryC1/StrS family aminotransferase	Cell Envelope Biosynthesis	Cell Wall Biosynthesis
RCAP_rcc01505	-0.0397582	0.750147	0.171264	0.294487	-0.159173	0.288582	hypothetical protein	Unknown	Unknown
RCAP_rcc01506	-0.593506	1.27564e-09	-0.0161618	0.943007	-0.928968	5.11709e-12	signal transduction histidine kinase	Signal Transduction	Kinase/Phosphorelay
RCAP_rcc01507	-0.297527	0.00884888	-0.101436	0.627403	-0.26526	0.137568	hypothetical protein	Unknown	Unknown
RCAP_rcc01508	-0.11287	0.617304	-0.00684795	0.991165	0.338392	0.139435	LuxR family two component transcriptional regulator	Signal Transduction	Transcription Regulator
RCAP_rcc01509	0.589034	0.103161	0.210455	0.669683	0.636028	NA	hypothetical protein	Unknown	Unknown
RCAP_rcc01510	-1.4855	5.48815e-73	-1.35873	3.50565e-19	-1.92251	4.99884e-54	ivdH	Lipid Metabolism	XXXXX
RCAP_rcc01511	-1.4198	8.15252e-20	-0.909046	1.26605e-07	-1.70461	3.85396e-13	hypothetical protein	Unknown	Unknown
RCAP_rcc01512	-2.45443	8.82932e-143	-1.66414	1.00647e-22	-2.46971	8.35386e-66	mccB	Amino Acid Metabolism	Valine, leucine and isoleucine degradation
RCAP_rcc01513	-1.52518	5.99794e-39	-1.37675	1.64785e-23	-1.53245	3.88079e-22	mccA	Amino Acid Metabolism	Valine, leucine and isoleucine degradation
RCAP_rcc01514	-1.20923	1.60635e-18	-1.16347	6.4811e-11	-1.17299	2.87302e-12	glutathione S-transferase	Sulfur Metabolism	Glutathione metabolism
RCAP_rcc01515	-1.43667	9.31744e-14	-1.20135	2.61173e-07	-1.33899	4.86346e-09	hmgL	Carbohydrate Metabolism	Butanoate metabolism
RCAP_rcc01516	-1.06492	7.83846e-08	-1.11468	1.13668e-06	-1.18358	2.22144e-07	menB	Amino Acid Metabolism	Valine, leucine and isoleucine degradation
RCAP_rcc01517	-0.0872769	0.338957	-0.0856591	0.749105	-0.134863	0.402236	nuoA	Energy Metabolism	Aerobic/Anaerobic Respiration
RCAP_rcc01518	0.0399807	0.727795	0.0806105	0.755734	0.0256345	0.885127	nuoB	Energy Metabolism	Aerobic/Anaerobic Respiration
RCAP_rcc01519	-0.170334	0.0471961	-0.00189693	0.996175	-0.0772119	0.549837	nuoC	Energy Metabolism	Aerobic/Anaerobic Respiration
RCAP_rcc01520	-0.300447	0.000296956	0.0975054	0.714663	-0.207894	0.156022	nuoD	Energy Metabolism	Aerobic/Anaerobic Respiration
RCAP_rcc01521	0.690232	0.00933869	0.267056	0.483544	0.896431	0.00300888	nuoE	Energy Metabolism	Aerobic/Anaerobic Respiration
RCAP_rcc01522	-0.0447209	0.817492	-0.263823	0.211043	-0.155407	0.456992	hypothetical protein	Unknown	Unknown
RCAP_rcc01523	-0.097279	0.237698	0.0940048	0.605715	0.0179524	0.905395	nuoF	Energy Metabolism	Aerobic/Anaerobic Respiration
RCAP_rcc01524	-0.312072	0.0206658	0.0833527	0.758685	-0.515827	0.00287472	hypothetical protein	Unknown	Unknown
RCAP_rcc01525	0.190434	0.578145	-0.00152259	0.997829	0.157314	0.699269	hypothetical protein	Unknown	Unknown
RCAP_rcc01526	-0.365341	5.21066e-05	0.117437	0.523055	-0.38414	0.00716422	hypothetical protein	Unknown	Unknown
RCAP_rcc01527	-0.256576	0.000590136	0.0503087	0.834845	-0.33657	0.0018258	nuoG	Energy Metabolism	Aerobic/Anaerobic Respiration
RCAP_rcc01528	-0.220194	0.0636618	-0.0192818	0.965968	-0.510427	0.00649983	hypothetical protein	Unknown	Unknown
RCAP_rcc01529	0.0972616	0.202876	0.0629459	0.747451	-0.0425652	0.73374	nuoH	Energy Metabolism	Aerobic/Anaerobic Respiration
RCAP_rcc01530	-0.263919	0.0112797	-0.00182183	0.996175	-0.321138	0.0279487	hypothetical protein	Unknown	Unknown
RCAP_rcc01531	-0.395548	0.000167826	-0.0193904	0.955298	-0.502085	0.000141436	nuoI	Energy Metabolism	Aerobic/Anaerobic Respiration
RCAP_rcc01532	-0.298144	0.00160908	-0.0196224	0.955298	-0.332381	0.0183496	pcaC	Xenobiotics Biodegradation and Metabolism	Benzoate degradation via hydroxylation
RCAP_rcc01533	-0.128921	0.181248	0.103543	0.676088	-0.224815	0.0752162	nuoJ	Energy Metabolism	Aerobic/Anaerobic Respiration
RCAP_rcc01534	-0.308574	0.00341014	-0.0720837	0.786874	-0.307125	0.0385946	nuoK	Energy Metabolism	Aerobic/Anaerobic Respiration
RCAP_rcc01535	-0.241099	0.00257056	-0.0113905	0.973412	-0.162219	0.278248	nuoL	Energy Metabolism	Aerobic/Anaerobic Respiration
RCAP_rcc01536	-0.21229	0.0098955	-0.00785579	0.982912	-0.199064	0.145573	nuoM	Energy Metabolism	Aerobic/Anaerobic Respiration
RCAP_rcc01537	-0.290878	0.000498723	-0.0159673	0.962093	-0.274064	0.0626287	nuoN	Energy Metabolism	Aerobic/Anaerobic Respiration
RCAP_rcc01538	-0.336335	0.0244836	-0.0787274	0.751265	-0.500443	0.00433393	birA1	Metabolism of Cofactors, Coenzymes and Vitamins	Biotin metabolism
RCAP_rcc01539	0.315809	0.00034155	-0.123928	0.467464	0.350652	0.00503266	coaX	Metabolism of Cofactors, Coenzymes and Vitamins	Pantothenate and CoA biosynthesis
RCAP_rcc01540	-0.419393	1.67432e-09	0.0838476	0.58799	-0.441259	0.000114638	metallo-beta-lactamase	Predicted Function	XXXXX
RCAP_rcc01541	0.100904	0.214533	-0.00476087	0.990421	0.139776	0.265729	hypothetical protein	Unknown	Unknown
RCAP_rcc01542	-0.26052	0.00790992	0.540171	4.14597e-05	-0.501392	9.35364e-05	ilvH	Metabolism of Cofactors, Coenzymes and Vitamins	Pantothenate and CoA biosynthesis
RCAP_rcc01543	-0.424842	3.85606e-08	0.607797	2.9217e-06	-0.44459	0.000973228	ilvI	Metabolism of Cofactors, Coenzymes and Vitamins	Pantothenate and CoA biosynthesis
RCAP_rcc01544	-1.15511	2.45252e-37	0.00554689	0.991165	-1.07589	7.26412e-11	dctQ2	Secondary metabolites biosynthesis, transport, and catabolism	XXXXX
RCAP_rcc01545	-1.32759	7.18509e-72	0.0823554	0.671742	-1.24298	8.66049e-23	dctM2	Secondary metabolites biosynthesis, transport, and catabolism	XXXXX
RCAP_rcc01546	-0.61115	1.64022e-11	-0.443358	0.0598966	-0.456119	0.00128434	AMP-dependent synthetase and ligase	Energy Metabolism	Tropane, piperidine and pyridine alkaloid biosynthesis
RCAP_rcc01547	-0.151148	0.116488	0.330266	0.00654288	-0.157544	0.288361	prfB	Translation, ribosomal structure and biogenesis	XXXXX
RCAP_rcc01548	-0.236585	0.0366854	0.22525	0.141272	-0.560045	6.68069e-05	shikimate kinase domain-containing protein	Nucleotide Metabolism	XXXXX
RCAP_rcc01549	0.613171	1.93201e-09	0.470639	0.00308064	0.678478	2.11784e-07	hypothetical protein	Unknown	Unknown
RCAP_rcc01550	0.738008	1.14354e-19	0.231961	0.0699825	0.773197	8.3327e-11	M23 family peptidase	Post-translational Modification, Assembly and Chaperones	Peptidase
RCAP_rcc01551	0.914315	8.76642e-30	-0.194738	0.404796	0.887137	1.69811e-15	bcp	Metabolism of Other Amino Acids	Glutathione metabolism
RCAP_rcc01552	0.614964	0.000378961	-0.167485	0.573401	0.778567	6.92903e-05	hypothetical protein	Unknown	Unknown
RCAP_rcc01553	-0.181721	0.122631	0.171432	0.272454	-0.0793779	0.620143	queA	Lipid Metabolism	Steroid biosynthesis
RCAP_rcc01554	-0.143963	0.146334	0.209722	0.143646	0.224003	0.131232	major facilitator superfamily protein	Carbohydrate Metabolism	XXXXX
RCAP_rcc01555	0.309246	0.00589296	0.137379	0.537105	0.24298	0.150494	hypothetical protein	Unknown	Unknown
RCAP_rcc01556	-0.652269	5.67018e-18	0.753128	2.29955e-09	-0.700301	3.34065e-11	lpdA2	Carbohydrate Metabolism	TCA Cycle
RCAP_rcc01557	-0.403299	0.0217328	0.253389	0.192719	-0.64958	0.00178601	rhodanese domain-containing protein	Metal and Ion Transport	XXXXX
RCAP_rcc01558	0.274611	0.000210642	-0.109648	0.395926	0.373737	0.000707551	uvrA	Replication, Recombination and Repair	Repair
RCAP_rcc01559	0.313409	0.0334782	0.0871971	0.766456	0.562599	0.0117612	type 11 family methyltransferase	Predicted Function	XXXXX
RCAP_rcc01560	-0.0327976	0.783573	-0.402929	0.0386603	0.48375	0.000133842	hypothetical protein	Unknown	Unknown
RCAP_rcc01561	0.475775	8.80178e-06	-0.615991	0.0128938	1.29573	1.15419e-11	Crp/Fnr family transcriptional regulator	Signal Transduction	Transcription Regulator
RCAP_rcc01562	-2.53766	1.35619e-154	-0.497387	0.106556	-2.75242	3.12353e-98	mmsB	Amino Acid Metabolism	Valine, leucine and isoleucine degradation
RCAP_rcc01563	-2.14373	1.08048e-129	-0.560089	0.0602967	-2.57203	4.33732e-80	3-hydroxyisobutyryl-CoA hydrolase	Carbohydrate Metabolism	Propanoate metabolism
RCAP_rcc01564	-1.23121	1.27485e-41	-0.639816	0.0223021	-1.53564	4.23046e-25	isobutyryl-CoA dehydrogenase	Amino Acid Metabolism	Valine, leucine and isoleucine degradation
RCAP_rcc01565	-1.11049	7.12777e-49	-0.185657	0.714663	-1.54928	1.43828e-31	mmsA	Carbohydrate Metabolism	Propanoate metabolism
RCAP_rcc01566	0.33728	0.0895787	0.0271224	0.950533	0.437332	0.0499007	LysR family transcriptional regulator	Signal Transduction	Transcription Regulator
RCAP_rcc01567	-0.13082	0.347089	-0.128454	0.564889	-0.255358	0.109709	coaD	Metabolism of Cofactors, Coenzymes and Vitamins	Pantothenate and CoA biosynthesis
RCAP_rcc01568	0.26726	0.238814	0.41183	0.111927	-0.301329	0.289194	RES domain family protein	Predicted Function	XXXXX
RCAP_rcc01569	-0.0578441	0.540643	0.33045	0.00991742	0.0735578	0.595157	purF	Amino Acid Metabolism	Alanine, aspartate and glutamate metabolism
RCAP_rcc01570	-0.265231	0.00195486	0.1635	0.236133	-0.196661	0.201	cvpA	Predicted Function	XXXXX
RCAP_rcc01571	-0.241569	0.0134637	0.091625	0.602606	-0.197165	0.143328	radA	Post-translational Modification, Assembly and Chaperones	XXXXX
RCAP_rcc01572	-0.244587	0.0115489	0.301401	0.0654412	-0.273365	0.0520304	ABC transporter ATP-binding protein	Secondary metabolites biosynthesis, transport, and catabolism	XXXXX
RCAP_rcc01573	-0.353302	0.000318015	0.291813	0.0375948	-0.36006	0.00921181	ABC transporter permease	Secondary metabolites biosynthesis, transport, and catabolism	XXXXX
RCAP_rcc01574	-0.0744	0.319697	0.149267	0.217377	-0.0156971	0.909622	alr	Metabolism of Other Amino Acids	D-Alanine metabolism
RCAP_rcc01575	0.215373	0.0107024	0.193522	0.182779	0.248335	0.0579766	dnaB	Metabolism of Cofactors, Coenzymes and Vitamins	Folate biosynthesis
RCAP_rcc01576	-0.0592573	0.55859	0.197298	0.174876	-0.182643	0.127775	pyrE	Xenobiotics Biodegradation and Metabolism	Drug metabolism - other enzymes
RCAP_rcc01577	-0.0195243	0.87612	0.300455	0.0383876	0.00783758	0.963667	pyrC2	Nucleotide Metabolism	Pyrimidine metabolism
RCAP_rcc01578	0.188257	0.0859842	0.0432139	0.86761	0.252468	0.08979	lipoprotein	Predicted Function	Unknown
RCAP_rcc01579	0.815074	6.38653e-15	-0.776621	0.00354741	1.03265	6.25083e-09	hypothetical protein	Unknown	Unknown
RCAP_rcc01580	0.712458	9.60064e-16	-0.879956	0.000182998	1.14634	3.36047e-17	hypothetical protein	Unknown	Unknown
RCAP_rcc01581	0.72279	5.13163e-18	-0.753814	0.000224228	0.872321	1.03128e-07	hypothetical protein	Unknown	Unknown
RCAP_rcc01582	0.709331	1.48304e-12	-1.32062	7.54273e-09	1.0611	0.00218147	hypothetical protein	Unknown	Unknown
RCAP_rcc01583	0.567213	1.62191e-08	-0.389939	0.00600598	0.436339	0.0342225	hypothetical protein	Unknown	Unknown
RCAP_rcc01584	0.0464774	0.675478	0.0404081	0.856154	0.0522119	0.76501	hypothetical protein	Unknown	Unknown
RCAP_rcc01585	-0.0367533	0.781017	0.110756	0.65183	-0.102478	0.504304	hypothetical protein	Unknown	Unknown
RCAP_rcc01586	0.0365702	0.774931	0.158521	0.351797	0.106913	0.468042	GSCFA family protein	Unknown	XXXXX
RCAP_rcc01587	-0.180428	0.106701	0.190806	0.204585	-0.234766	0.0971957	hypothetical protein	Unknown	Unknown
RCAP_rcc01588	0.933862	8.75091e-09	0.37419	0.140753	1.05564	8.69922e-07	GSCFA family protein	Predicted Function	XXXXX
RCAP_rcc01589	0.693985	1.61065e-14	0.292598	0.039521	1.02322	2.66983e-15	ErfK/YbiS/YcfS/YnhG family protein	Unknown	XXXXX
RCAP_rcc01590	0.00730189	0.964735	0.240697	0.366052	0.0438209	0.829762	infC	Translation, ribosomal structure and biogenesis	XXXXX
RCAP_rcc01591	0.125007	0.135391	0.126603	0.510864	0.134887	0.379363	fpr	Energy Metabolism	Aerobic/Anaerobic Respiration
RCAP_rcc01592	0.104552	0.394259	0.282954	0.144079	-0.219458	0.254305	hypothetical protein	Unknown	Unknown
RCAP_rcc01593	-0.0479066	0.66257	0.182512	0.250702	-0.416904	0.00198085	cysH	Energy Metabolism	Sulfur metabolism
RCAP_rcc01594	0.181002	0.0259278	-0.0979511	0.580248	-0.162008	0.198325	cysI	Energy Metabolism	Sulfur metabolism
RCAP_rcc01595	0.501266	1.7392e-08	-0.328135	0.028095	-0.0718832	0.619891	hypothetical protein	Unknown	Unknown
RCAP_rcc01596	1.09772	6.75164e-32	-0.401154	0.147297	0.593369	4.3423e-05	cobA1	Metabolism of Cofactors, Coenzymes and Vitamins	Cobalamin Biosynthesis
RCAP_rcc01597	0.34987	0.00153407	0.209934	0.223774	0.211786	0.305048	AsnC/Lrp family transcriptional regulator	Signal Transduction	Transcription Regulator
RCAP_rcc01598	0.420428	4.70598e-06	-0.075128	0.709882	0.432274	0.00329057	tpiA	Carbohydrate Metabolism	Glycolysis / Gluconeogenesis
RCAP_rcc01599	0.733078	7.32512e-17	-0.11978	0.608149	0.91462	3.73698e-09	iscA	Energy Metabolism	Aerobic/Anaerobic Respiration
RCAP_rcc01600	-0.527896	0.000713912	0.101643	0.673769	-0.66337	0.00039888	nemA	Energy Metabolism	XXXXX
RCAP_rcc01601	0.417578	3.1715e-05	-0.180988	0.322703	0.467435	0.0172038	FeS assembly SUF system protein	Unknown	XXXXX
RCAP_rcc01602	0.0596439	0.633816	0.195321	0.206169	-0.04822	0.771227	tgt	Translation, ribosomal structure and biogenesis	XXXXX
RCAP_rcc01603	-0.141374	0.199006	-0.152313	0.451489	-0.261832	0.073595	hemolysin-III family protein	Trafficking and Secretion	Secretion
RCAP_rcc01604	0.0557455	0.761409	0.143164	0.626054	-0.233062	0.291061	hypothetical protein	Unknown	Unknown
RCAP_rcc01605	-0.124655	0.310714	0.0997055	0.603647	-0.230438	0.152248	thiamine monophosphate synthase	Metabolism of Cofactors, Coenzymes and Vitamins	Thiamine metabolism
RCAP_rcc01606	-0.271566	0.0121491	0.226088	0.114223	-0.379669	0.00290835	tRNA/rRNA methyltransferase, SpoU family	Translation, ribosomal structure and biogenesis	XXXXX
RCAP_rcc01607	-0.131227	0.794449	0.208291	0.669683	-0.00929255	NA	hypothetical protein	Unknown	Unknown
RCAP_rcc01608	-0.229099	0.0367364	0.0767062	0.702287	-0.266253	0.0582526	cytochrome c oxidase assembly protein	Energy Metabolism	Aerobic/Anaerobic Respiration
RCAP_rcc01609	-0.34424	9.0287e-05	0.0856709	0.604765	-0.198218	0.15423	cxp	Amino Acid Metabolism	XXXXX
RCAP_rcc01610	0.174907	0.0696637	-0.386513	0.00220037	-0.0137603	0.93399	hypothetical protein	Unknown	Unknown
RCAP_rcc01611	0.455767	8.16397e-07	-0.752965	0.000190167	0.481253	0.00110475	M48 family peptidase	Post-translational Modification, Assembly and Chaperones	Peptidase
RCAP_rcc01612	0.199303	0.0888043	-0.220833	0.211294	0.164482	0.309776	hypothetical protein	Unknown	Unknown
RCAP_rcc01613	0.447634	2.3884e-05	-0.579327	0.000724195	0.419147	0.0190809	hypothetical protein	Unknown	Unknown
RCAP_rcc01614	-0.456836	2.02934e-08	0.258438	0.150197	-0.463663	9.8013e-05	metH4	Amino Acid Metabolism	XXXXX
RCAP_rcc01615	-0.502006	4.10605e-05	0.256277	0.35986	-0.259131	0.10428	methylenetetrahydrofolate reductase	Energy Metabolism	Reductive carboxylate cycle (CO2 fixation)
RCAP_rcc01616	-0.214352	0.306948	0.259644	0.346563	-0.00495962	0.986057	hypothetical protein	Unknown	Unknown
RCAP_rcc01617	0.48634	1.22931e-06	-0.688065	0.00148793	0.62323	1.52624e-05	gppA	Nucleotide Metabolism	Purine metabolism
RCAP_rcc01618	0.397645	7.13155e-06	-0.466124	0.0109431	0.44955	0.0129912	rrmJ	Translation, ribosomal structure and biogenesis	XXXXX
RCAP_rcc01619	0.354898	0.000675654	-0.4421	0.0129601	0.208966	0.284051	Fis family transcriptional regulator	Signal Transduction	Transcription Regulator
RCAP_rcc01620	-2.1128	6.24219e-124	-1.9687	6.11323e-42	-2.14741	9.99257e-74	aldB	Carbohydrate Metabolism	Glycolysis / Gluconeogenesis
RCAP_rcc01621	0.247319	0.00392015	-0.542781	0.000483177	0.0683165	0.644258	mcpC	Motility	Chemotaxis
RCAP_rcc01622	0.216724	0.00358076	-0.60632	0.000124678	0.42219	0.000651161	hypothetical protein	Unknown	Unknown
RCAP_rcc01623	-0.194249	0.109242	0.0247357	0.923887	-0.434111	0.00404697	AraC family transcriptional regulator	Signal Transduction	Transcription Regulator
RCAP_rcc01624	0.404424	0.0107229	-0.356738	0.125727	0.833736	7.72926e-06	miaA	Translation, ribosomal structure and biogenesis	XXXXX
RCAP_rcc01625	0.0771546	0.420476	0.186414	0.194191	0.0903996	0.510951	pyrH	Xenobiotics Biodegradation and Metabolism	Drug metabolism - other enzymes
RCAP_rcc01626	-0.00553852	0.958459	0.219392	0.129258	-0.143458	0.25403	frr	Translation, ribosomal structure and biogenesis	XXXXX
RCAP_rcc01627	-0.283625	0.000694034	0.139478	0.345124	-0.38341	0.000804237	uppS	Lipid transport and metabolism	XXXXXX
RCAP_rcc01628	-0.175997	0.143209	0.1722	0.339693	-0.41619	0.00853793	cdsA1	Signal Transduction	Transcription Regulator
RCAP_rcc01629	-0.289326	0.000893844	-0.0605761	0.731528	-0.201592	0.101029	dxr	Photosynthesis	Terpenoid backbone biosynthesis
RCAP_rcc01630	0.357076	1.69101e-06	-0.272592	0.0668919	0.535756	2.99397e-07	M50 family peptidase	Post-translational Modification, Assembly and Chaperones	Peptidase
RCAP_rcc01631	0.210464	0.0510013	-0.183021	0.295526	0.336314	0.0083804	hypothetical protein	Unknown	Unknown
RCAP_rcc01632	-0.0995956	0.179926	0.162344	0.172732	-0.0110265	0.932054	yaeT	Cell Envelope Biosynthesis	Cell Wall Biosynthesis
RCAP_rcc01633	-0.0942462	0.525802	0.145813	0.442154	-0.27342	0.104673	outer membrane chaperone Skp family protein	Cell Envelope Biosynthesis	Cell Wall Biosynthesis
RCAP_rcc01634	-0.134164	0.187709	0.151723	0.328456	-0.0799523	0.635344	fabZ	Lipid Metabolism	XXXXX
RCAP_rcc01635	-0.287062	0.00103199	0.104832	0.471641	-0.383613	0.000823142	lpxA	Glycan Biosynthesis and Metabolism	Lipopolysaccharide biosynthesis
RCAP_rcc01636	-0.123791	0.408202	0.201767	0.358588	-0.615171	0.000847348	hypothetical protein	Unknown	Unknown
RCAP_rcc01637	-0.779122	1.40991e-10	0.0217469	0.94136	-1.07086	7.25276e-14	lpxB	Glycan Biosynthesis and Metabolism	Lipopolysaccharide biosynthesis
RCAP_rcc01638	-0.217902	0.146327	0.123728	0.570772	-0.354937	0.0521006	LamB/YcsF family protein	Unknown	XXXXX
RCAP_rcc01639	0.0422107	0.872495	0.370921	0.159092	0.183536	0.498904	allophanate hydrolase subunit 2	Xenobiotics Biodegradation and Metabolism	Atrazine degradation
RCAP_rcc01640	-0.073881	0.872101	-0.208078	0.682461	0.0207841	NA	allophanate hydrolase subunit 1	Xenobiotics Biodegradation and Metabolism	Atrazine degradation
RCAP_rcc01641	0.195344	0.286623	0.268089	0.257867	-0.083036	0.732571	transglutaminase-like family protein	Amino Acid Metabolism	XXXXX
RCAP_rcc01642	0.0598825	0.592437	0.0542346	0.773982	0.138584	0.346244	hypothetical protein	Unknown	Unknown
RCAP_rcc01643	-0.117601	0.524175	-0.0560025	0.83867	0.0792474	0.721967	transglutaminase-like family protein	Amino Acid Metabolism	XXXXX
RCAP_rcc01644	0.814126	3.43381e-08	-0.314512	0.225213	0.779823	9.92176e-05	FMN-binding domain-containing protein	Metabolism of Cofactors, Coenzymes and Vitamins	XXXXX
RCAP_rcc01645	0.28013	0.17018	0.0527083	0.885952	0.0571542	0.838859	lipoprotein	Predicted Function	Unknown
RCAP_rcc01646	-0.476911	0.0229273	0.10091	0.785254	-0.396238	0.131468	cytochrome c domain-containing protein	Energy Metabolism	Aerobic/Anaerobic Respiration
RCAP_rcc01647	-0.543713	0.076701	0.0954343	0.837927	-0.269982	0.452058	ABC transporter periplasmic substrate-binding protein	Metal and Ion Transport	XXXXX
RCAP_rcc01648	0.681276	0.0218614	0.280326	0.477778	0.876279	0.0143959	ABC transporter permease	Metal and Ion Transport	XXXXX
RCAP_rcc01649	0.815176	0.003403	-0.208756	0.643584	0.900141	0.0103145	ABC transporter ATP-binding protein	Metal and Ion Transport	XXXXX
RCAP_rcc01650	0.577935	0.00175199	-0.878081	0.000208985	1.01106	6.79015e-08	ABC transporter permease	Predicted Function	XXXXX
RCAP_rcc01651	0.202983	0.539517	-0.179517	0.685178	-0.208084	NA	ABC transporter ATP-binding protein	Predicted Function	XXXXX
RCAP_rcc01652	0.602156	0.124772	-0.205444	0.689448	0.255625	NA	hypothetical protein	Unknown	Unknown
RCAP_rcc01653	-0.105143	0.621619	-0.0742082	0.842319	-0.0582628	0.827801	YVTN beta-propeller repeat family protein	Unknown	XXXXX
RCAP_rcc01654	0.501049	0.00123367	-0.7208	0.00966579	0.885121	8.21866e-08	hypothetical protein	Unknown	Unknown
RCAP_rcc01655	0.759706	2.63852e-05	-0.493947	0.0573563	1.09179	3.53233e-09	hypothetical protein	Unknown	Unknown
RCAP_rcc01656	-0.577953	0.0140689	-0.0499075	0.905559	-0.744333	0.00489232	cycA2	Energy Metabolism	Aerobic/Anaerobic Respiration
RCAP_rcc01657	0.327667	0.0023836	-0.4984	0.00674175	0.492756	0.0179763	exaA2	Carbohydrate Metabolism	Glycolysis / Gluconeogenesis
RCAP_rcc01658	0.295522	0.109046	0.152547	0.552356	0.387334	0.0580007	two component LuxR family transcriptional regulator	Signal Transduction	Transcription Regulator
RCAP_rcc01659	0.410847	0.184142	-0.373038	0.331492	0.45757	0.203706	hypothetical protein	Unknown	Unknown
RCAP_rcc01660	0.250361	0.016842	0.00522429	0.986565	0.00918848	0.956934	signal transduction histidine kinase	Signal Transduction	Kinase/Phosphorelay
RCAP_rcc01661	0.431297	2.05492e-07	-0.200751	0.249155	0.655168	1.77938e-05	trmU	Predicted Function	XXXXX
RCAP_rcc01662	-0.710246	2.13188e-09	-0.0492988	0.860018	-0.933655	7.90799e-10	hypothetical protein	Unknown	Unknown
RCAP_rcc01663	-0.680578	8.47557e-17	-0.0123161	0.963278	-0.877249	1.38476e-10	ctrA	Signal Transduction	Transcription Regulator
RCAP_rcc01664	-0.493419	3.85392e-09	0.0626124	0.713014	-0.77534	3.90515e-12	ligA	Replication, Recombination and Repair	XXXXX
RCAP_rcc01665	-0.550576	7.72708e-07	-0.0327461	0.889795	-0.834423	9.53793e-10	recG	Metabolism of Cofactors, Coenzymes and Vitamins	Folate biosynthesis
RCAP_rcc01666	0.448408	1.92911e-05	-0.591789	2.07645e-05	0.37454	0.0111532	hypothetical protein	Unknown	Unknown
RCAP_rcc01667	-0.698595	8.03758e-11	0.0685691	0.716312	-1.16592	1.85173e-18	methyl-accepting chemotaxis sensory transducer	Motility	Chemotaxis
RCAP_rcc01668	0.464047	0.093601	0.317078	0.358588	0.243333	0.471428	hypothetical protein	Unknown	Unknown
RCAP_rcc01669	0.0156326	0.899519	-0.130075	0.464929	-0.0422728	0.801577	hisI	Amino Acid Metabolism	Histidine metabolism
RCAP_rcc01670	0.169449	0.351058	-0.0969452	0.73556	-0.0558354	0.832675	hypothetical protein	Unknown	Unknown
RCAP_rcc01671	0.412798	0.00610297	0.16987	0.437264	0.315099	0.0964601	carbohydrate kinase	Carbohydrate Metabolism	XXXXX
RCAP_rcc01672	0.466646	0.0107243	0.260131	0.298143	0.398509	0.0776068	YjeF-related family protein	Predicted Function	XXXXX
RCAP_rcc01673	-0.334204	0.000167826	0.0438246	0.824037	-0.184509	0.210067	glnB1	Signal Transduction	Transcription Regulator
RCAP_rcc01674	0.144945	0.0537226	0.383884	0.000902376	0.442716	0.0018206	glnA3	Carbohydrate Metabolism	Glyoxylate and dicarboxylate metabolism
RCAP_rcc01675	-0.163102	0.164277	-0.170245	0.402739	-0.398665	0.00350671	fabD	Lipid Metabolism	Fatty acid biosynthesis
RCAP_rcc01676	-0.205202	0.0122603	0.0991908	0.466751	-0.316883	0.00325344	fabG	Lipid Metabolism	Biotin metabolism
RCAP_rcc01677	-0.268556	0.0406801	-0.183775	0.369945	-0.233085	0.157104	hypothetical protein	Unknown	Unknown
RCAP_rcc01678	-0.144388	0.107366	0.294111	0.0802224	-0.145706	0.50434	acpP1	Lipid Metabolism	XXXXX
RCAP_rcc01679	0.331722	0.0218421	0.337039	0.141814	0.123449	0.532537	ligT	Predicted Function	XXXXX
RCAP_rcc01680	-0.0822914	0.33736	0.114994	0.335175	-0.0013863	0.992673	fabF1	Lipid Metabolism	Biotin metabolism
RCAP_rcc01681	-0.433814	2.53913e-07	0.0310506	0.88147	-0.245781	0.0380262	aminodeoxychorismate lyase	Unknown	XXXXX
RCAP_rcc01682	0.373238	0.0365796	-0.356219	0.153813	0.225769	0.320158	hypothetical protein	Unknown	Unknown
RCAP_rcc01683	0.97343	3.58031e-19	-0.481811	0.0495055	0.787315	0.000220296	terminase-like family protein	Predicted Function	XXXXX
RCAP_rcc01684	0.674909	0.00469856	0.836463	0.000715119	0.788175	0.00341637	HK97 family phage portal protein	Replication, Recombination and Repair	Phage Interaction
RCAP_rcc01685	0.422208	0.300192	0.200532	0.689448	0.357611	NA	hypothetical protein	Unknown	Unknown
RCAP_rcc01686	0.31853	0.43989	-0.196724	0.693363	0.186827	NA	phage prohead protease	Replication, Recombination and Repair	Phage Interaction
RCAP_rcc01687	0.227478	0.324762	1.7557	5.42698e-24	0.0894367	0.766922	HK97 family phage major capsid protein	Replication, Recombination and Repair	Phage Interaction
RCAP_rcc01688	0.432221	0.25811	-0.195737	0.694505	0.577236	NA	hypothetical protein	Unknown	Unknown
RCAP_rcc01689	0.707249	0.0414817	-0.192008	0.69523	0.62667	NA	hypothetical protein	Unknown	Unknown
RCAP_rcc01690	-0.290775	0.411627	0.165462	0.703541	-0.476707	NA	hypothetical protein	Unknown	Unknown
RCAP_rcc01691	0.233944	0.477618	0.158885	0.708487	-0.408327	NA	TP901-1 family phage major tail protein	Replication, Recombination and Repair	Phage Interaction
RCAP_rcc01692	0.654433	0.13946	0.192169	0.709543	0.325065	NA	hypothetical protein	Unknown	Unknown
RCAP_rcc01693	0.54628	0.237212	-0.156949	0.716306	-0.194665	NA	hypothetical protein	Unknown	Unknown
RCAP_rcc01694	-0.275644	0.510482	-0.179068	0.717263	-0.452611	NA	hypothetical protein	Unknown	Unknown
RCAP_rcc01695	0.654617	0.0239541	0.1912	0.647015	0.748363	0.0220854	hypothetical protein	Unknown	Unknown
RCAP_rcc01696	0.744932	0.0053518	0.0740977	0.889364	0.719776	0.0254733	hypothetical protein	Unknown	Unknown
RCAP_rcc01697	0.174646	0.693095	-0.1848	0.720374	0.23557	NA	NlpC/P60 family phage cell wall peptidase	Replication, Recombination and Repair	Phage Interaction
RCAP_rcc01698	0.62742	4.50426e-06	-0.0118458	0.972749	0.726574	4.29456e-06	hypothetical protein	Unknown	Unknown
RCAP_rcc01699	0.743582	0.0719435	0.185275	0.721946	0.6721	NA	hypothetical protein	Unknown	Unknown
RCAP_rcc01700	0.279437	0.000529972	-0.267369	0.0630462	0.826802	8.67966e-11	cysE1	Energy Metabolism	Sulfur metabolism
RCAP_rcc01701	0.640083	1.31465e-08	-0.424001	0.0284819	0.582146	0.00218147	phospholipid/glycerol acyltransferase	Lipid Metabolism	Glycerophospholipid metabolism
RCAP_rcc01702	0.40937	0.0235132	-0.116789	0.701217	0.236076	0.300023	cdsA2	Signal Transduction	Transcription Regulator
RCAP_rcc01703	-1.71659	4.65566e-110	0.553222	0.000149883	-1.78459	6.78473e-66	pdhC	Carbohydrate Metabolism	TCA Cycle
RCAP_rcc01704	-1.67607	4.95309e-105	0.581258	0.000169436	-1.84704	9.6403e-73	pdhB	Carbohydrate Metabolism	TCA Cycle
RCAP_rcc01705	-1.3052	2.32045e-58	0.665055	0.000164941	-1.52423	1.17351e-44	pdhA	Carbohydrate Metabolism	TCA Cycle
RCAP_rcc01706	-0.094499	0.443972	0.0661285	0.786464	-0.0494793	0.780654	septum formation initiator	Predicted Function	XXXXX
RCAP_rcc01707	0.170232	0.0782196	-0.188537	0.173541	0.390186	0.0173191	fda	Carbohydrate Metabolism	Glycolysis / Gluconeogenesis
RCAP_rcc01708	-0.191594	0.010896	0.284853	0.0404817	-0.284021	0.00575097	pgk	Carbohydrate Metabolism	Glycolysis / Gluconeogenesis
RCAP_rcc01709	0.0465431	0.566027	-0.196946	0.0635214	0.339447	0.0119719	ppiA	Post-translational Modification, Assembly and Chaperones	XXXXX
RCAP_rcc01710	0.0154333	0.872036	0.0424155	0.80033	0.0102404	0.951994	ppiB	Post-translational Modification, Assembly and Chaperones	XXXXX
RCAP_rcc01711	-0.138522	0.159493	0.190686	0.231581	-0.11933	0.43488	tyrS	Translation, ribosomal structure and biogenesis	Aminoacyl-tRNA biosynthesis
RCAP_rcc01712	-0.121695	0.456063	-0.0492195	0.860143	-0.266863	0.194494	anmK	Cell Envelope Biosynthesis	Cell Wall Biosynthesis
RCAP_rcc01713	-0.0577995	0.54275	-0.485467	0.000280209	-0.307526	0.01305	lipoprotein	Predicted Function	Unknown
RCAP_rcc01714	0.136215	0.228613	-0.0759548	0.73556	-0.28204	0.0582041	hypothetical protein	Unknown	Unknown
RCAP_rcc01715	-0.0292866	0.734392	0.19452	0.200163	-0.0163073	0.919487	eno	Carbohydrate Metabolism	Glycolysis / Gluconeogenesis
RCAP_rcc01716	0.569264	2.53972e-10	-0.471695	0.00115332	0.591962	8.06429e-07	hypothetical protein	Unknown	Unknown
RCAP_rcc01717	1.14932	4.71816e-33	-0.657257	0.00932245	1.51741	4.83715e-22	hypothetical protein	Unknown	Unknown
RCAP_rcc01718	1.08488	7.34287e-42	0.208776	0.273032	0.503764	0.00104263	rihA	Metabolism of Cofactors, Coenzymes and Vitamins	Nicotinate and nicotinamide metabolism
RCAP_rcc01719	0.232799	0.00772224	-0.0423699	0.819449	0.0203482	0.906028	ABC transporter ATP-binding protein	Predicted Function	XXXXX
RCAP_rcc01720	-0.0911667	0.329169	0.146588	0.315007	-0.112205	0.37267	ndk	Nucleotide Metabolism	Pyrimidine metabolism
RCAP_rcc01721	0.46639	7.99911e-06	0.0436633	0.837927	0.771785	6.40433e-06	TfoX domain-containing protein	Unknown	XXXXX
RCAP_rcc01722	-0.192335	0.131842	-0.460555	0.0144952	0.0230416	0.909515	BadM/Rrf2 family transcriptional regulator	Signal Transduction	Transcription Regulator
RCAP_rcc01723	-0.742253	0.0042527	-0.747551	0.000546978	0.379074	0.0629355	ccpA	Energy Metabolism	Aerobic/Anaerobic Respiration
RCAP_rcc01724	0.130116	0.230239	0.112179	0.661397	0.09743	0.503003	speB1	Amino Acid Metabolism	Arginine and proline metabolism
RCAP_rcc01725	0.520788	5.96581e-10	-0.70474	2.69997e-05	0.970911	1.62541e-16	hypothetical protein	Unknown	Unknown
RCAP_rcc01726	-0.263077	0.00448083	-0.00976623	0.96783	-0.482486	4.05981e-05	mcpH	Motility	Chemotaxis
RCAP_rcc01727	0.328358	0.000635415	-0.343863	0.0142416	0.53068	0.000152313	pyrD1	Nucleotide Metabolism	XXXXX
RCAP_rcc01728	0.633491	1.0953e-07	-0.406665	0.0955839	0.863506	7.55121e-09	nifJ	Energy Metabolism	Nitrogen metabolism
RCAP_rcc01729	-0.248154	0.37512	-0.274108	0.258213	0.319494	0.0871285	pyridine nucleotide-disulfide oxidoreductase	Sulfur Metabolism	XXXXX
RCAP_rcc01730	-0.0990482	0.200037	-0.146528	0.452362	-0.00947355	0.940866	U32 family peptidase	Post-translational Modification, Assembly and Chaperones	Peptidase
RCAP_rcc01731	0.256591	0.00272872	-0.159763	0.550511	0.653395	3.7654e-06	U32 family peptidase	Post-translational Modification, Assembly and Chaperones	Peptidase
RCAP_rcc01732	0.385614	0.158553	-0.600797	0.119218	1.07752	1.33329e-07	hypothetical protein	Unknown	Unknown
RCAP_rcc01733	-0.424582	4.54967e-07	-0.239939	0.138478	-0.421667	0.000644104	ubiD	Photosynthesis	Biosynthesis of Ubiquinone
RCAP_rcc01734	-0.412283	0.000933113	-0.208177	0.264873	-0.46791	0.00316291	ubiX	Photosynthesis	Biosynthesis of Ubiquinone
RCAP_rcc01735	-0.24177	0.00589296	0.0583415	0.7467	-0.163327	0.186711	NnrS family protein	Energy Metabolism	Nitrogen Metabolism
RCAP_rcc01736	0.358104	0.0014995	-0.246853	0.17766	0.426961	0.00953566	acyltransferase	Unknown	XXXXX
RCAP_rcc01737	-0.178043	0.228378	0.138316	0.572601	-0.0243615	0.900915	oxyR	Transcription	XXXXX
RCAP_rcc01738	0.236376	0.0155382	0.659911	1.46192e-07	-0.0619489	0.744909	katG	Energy Metabolism	XXXXXX
RCAP_rcc01739	0.173689	0.0469905	-0.11851	0.471769	0.338092	0.0226576	hypothetical protein	Unknown	Unknown
RCAP_rcc01740	-0.436341	2.33368e-08	0.145727	0.230944	-0.645343	9.64276e-10	ABC transporter ATP-binding protein	Predicted Function	XXXXX
RCAP_rcc01741	-0.418134	0.000811275	0.146569	0.465117	-0.430451	0.00531838	hypothetical protein	Unknown	Unknown
RCAP_rcc01742	-0.200565	0.297153	0.0383059	0.910984	-0.289627	0.206715	mcr	Lipid Metabolism	Primary bile acid biosynthesis
RCAP_rcc01743	0.0583069	0.532368	-0.0710431	0.682461	0.0753808	0.535728	DSBA family oxidoreductase	Post-translational Modification, Assembly and Chaperones	XXXXX
RCAP_rcc01744	0.553014	2.27651e-08	-0.105745	0.685648	0.605637	9.83021e-05	class I aminotransferase	Amino Acid Metabolism	Valine, leucine and isoleucine biosynthesis
RCAP_rcc01745	0.479899	9.20666e-07	-0.347524	0.033424	0.194675	0.214092	amiC	Cell Envelope Biosynthesis	Cell Wall Biosynthesis
RCAP_rcc01746	0.113801	0.629839	-0.15477	0.626054	-0.122143	0.665732	hypothetical protein	Unknown	Unknown
RCAP_rcc01747	0.901938	9.66139e-15	-0.122074	0.551682	0.266982	0.087997	actP1	Amino Acid Metabolism	XXXXX
RCAP_rcc01748	0.62675	0.0434487	-0.0622387	0.916343	0.735981	0.0326623	rsmB2	Translation, ribosomal structure and biogenesis	XXXXX
RCAP_rcc01749	-0.397037	2.35476e-07	0.00673112	0.973412	-0.585824	1.64395e-08	signal transduction histidine kinase	Signal Transduction	Kinase/Phosphorelay
RCAP_rcc01750	0.109278	0.447409	0.294563	0.0801866	-0.0395727	0.839911	hypothetical protein	Unknown	Unknown
RCAP_rcc01751	-0.246447	0.00178438	0.131605	0.41113	-0.341954	0.00189373	recA	Replication, Recombination and Repair	Recombination
RCAP_rcc01752	-0.219804	0.003403	0.16118	0.158475	-0.292383	0.0145218	alaS	Translation, ribosomal structure and biogenesis	Aminoacyl-tRNA biosynthesis
RCAP_rcc01753	-0.348175	0.00451055	0.195747	0.255423	-0.40115	0.0124529	hypothetical protein	Unknown	Unknown
RCAP_rcc01754	0.00165105	0.98487	-0.103849	0.526942	0.38006	0.00179141	class II glutamine amidotransferase	Predicted Function	XXXXX
RCAP_rcc01755	-0.0932964	0.29179	0.124378	0.424521	-0.0243808	0.863209	cysS	Translation, ribosomal structure and biogenesis	Aminoacyl-tRNA biosynthesis
RCAP_rcc01756	-0.056051	0.54645	0.178961	0.141622	-0.0834699	0.523961	2-isopropylmalate synthase/homocitrate synthase	Amino Acid Metabolism	Valine, leucine and isoleucine biosynthesis
RCAP_rcc01757	0.0184266	0.94937	0.473089	0.0947009	-0.281863	0.380263	phytoene synthase	Predicted Function	XXXXX
RCAP_rcc01758	-0.460591	4.79344e-08	0.0496229	0.775326	-0.866438	1.88772e-11	mcpA2	Motility	Chemotaxis
RCAP_rcc01759	-0.596991	4.25238e-08	0.14135	0.373064	-1.02208	9.57303e-11	cheB2	Signal Transduction	Transcription Regulator
RCAP_rcc01760	0.276325	0.017602	-0.25853	0.136021	0.530986	0.000952144	cheD	Motility	Chemotaxis
RCAP_rcc01761	-0.66082	4.19439e-13	0.0609271	0.762132	-1.09454	4.23778e-16	hypothetical protein	Unknown	Unknown
RCAP_rcc01762	-0.6809	1.07989e-10	0.190516	0.268531	-0.989155	5.65901e-09	cheY2	Motility	Chemotaxis
RCAP_rcc01763	-0.540155	1.4959e-11	0.103277	0.502249	-0.977003	3.33407e-12	cheR3	Motility	Chemotaxis
RCAP_rcc01764	-0.243458	0.018804	0.11116	0.554484	-0.362304	0.0411573	cheW2	Motility	Chemotaxis
RCAP_rcc01765	-0.634716	6.6837e-18	0.209488	0.0993998	-1.08557	1.80831e-14	cheA2	Motility	Chemotaxis
RCAP_rcc01766	-0.541963	3.97582e-09	0.101713	0.516799	-1.04627	1.35376e-14	cheY3	Motility	Chemotaxis
RCAP_rcc01767	-0.451813	2.37721e-06	0.0451776	0.808216	-0.946587	7.5683e-14	cheX	Motility	Chemotaxis
RCAP_rcc01768	-0.102208	0.402945	0.0501387	0.825105	0.0578174	0.723756	glk	Carbohydrate Metabolism	Glycolysis / Gluconeogenesis
RCAP_rcc01769	-0.35082	0.000263284	-0.0234474	0.942168	-0.138159	0.2977	bglA	Energy Metabolism	Phenylpropanoid biosynthesis
RCAP_rcc01770	-0.261032	0.0212609	0.00531606	0.991165	-0.276654	0.065767	LacI family transcriptional regulator	Signal Transduction	Transcription Regulator
RCAP_rcc01771	-0.161832	0.0641252	-0.249419	0.362613	0.104011	0.456992	aglE	Carbohydrate Metabolism	XXXXX
RCAP_rcc01772	-0.148564	0.106701	-0.32937	0.181274	0.150011	0.22549	aglF	Metal and Ion Transport	XXXXX
RCAP_rcc01773	-0.186573	0.0359158	-0.306377	0.191284	0.112387	0.481105	aglG	Metal and Ion Transport	XXXXX
RCAP_rcc01774	-0.031695	0.754886	-0.169432	0.512947	0.378425	0.00519133	aglA	Carbohydrate Metabolism	Galactose Metabolism
RCAP_rcc01775	-0.15448	0.0867272	-0.253989	0.263202	0.124036	0.396944	aglK	Amino Acid Metabolism	Amino Acid Transport
RCAP_rcc01776	-0.432844	3.10833e-08	0.331521	0.158549	-0.164063	0.177111	trimethylamine methyltransferase	Predicted Function	XXXXX
RCAP_rcc01777	-0.189649	0.0960689	0.127853	0.442639	-0.176241	0.274704	dusA	Translation, ribosomal structure and biogenesis	XXXXX
RCAP_rcc01778	-0.136504	0.368548	0.117599	0.572601	-0.208473	0.246367	hypothetical protein	Unknown	Unknown
RCAP_rcc01779	-0.217814	0.0698359	0.101202	0.663401	-0.308078	0.0399463	MazG family protein	Nucleotide Metabolism	Pyrimidine metabolism
RCAP_rcc01780	0.376263	9.8219e-07	-0.0388197	0.834297	0.573262	1.98551e-06	M20 family peptidase	Post-translational Modification, Assembly and Chaperones	Peptidase
RCAP_rcc01781	-0.162688	0.0671862	0.325219	0.0155573	-0.105347	0.551264	yajC	Trafficking and Secretion	Trafficing
RCAP_rcc01782	-0.308572	1.55755e-05	0.232852	0.044661	-0.317042	0.00669067	secD	Trafficking and Secretion	Secretion
RCAP_rcc01783	-0.394756	1.24415e-06	0.231143	0.141622	-0.173006	0.230979	secF	Trafficking and Secretion	Secretion
RCAP_rcc01784	-0.232504	0.101094	0.124503	0.572013	-0.400578	0.040654	hypothetical protein	Unknown	Unknown
RCAP_rcc01785	-0.242126	0.124052	0.292708	0.127691	-0.41365	0.0358571	ccmA	Energy Metabolism	Cytochrome Biogenesis
RCAP_rcc01786	-0.125328	0.296806	0.414157	0.0105691	-0.180562	0.237046	ccmB	Energy Metabolism	Cytochrome Biogenesis
RCAP_rcc01787	-0.0465009	0.623713	-0.0665992	0.740081	0.180157	0.158178	ccmC	Energy Metabolism	Cytochrome Biogenesis
RCAP_rcc01788	-0.148336	0.133375	0.28119	0.0707415	-0.144026	0.383726	ccmD	Energy Metabolism	Cytochrome Biogenesis
RCAP_rcc01789	-0.113457	0.269546	0.259183	0.135161	0.139679	0.392616	ccmG	Energy Metabolism	Cytochrome Biogenesis
RCAP_rcc01790	0.239896	0.351612	0.208588	0.534691	0.313261	0.269866	hpt	Xenobiotics Biodegradation and Metabolism	Drug metabolism - other enzymes
RCAP_rcc01791	-0.0427957	0.803439	0.244778	0.223446	0.0118206	0.959135	cyclase/dehydrase	Lipid Metabolism	XXXXX
RCAP_rcc01792	-0.421575	0.00326536	0.0538319	0.828239	-0.73029	7.33278e-05	amt	Metal and Ion Transport	XXXXX
RCAP_rcc01793	-0.268558	0.0437792	-0.00729375	0.981796	-0.386196	0.0238806	cinA domain-containing protein	Metabolism of Cofactors, Coenzymes and Vitamins	Nicotinate and nicotinamide metabolism
RCAP_rcc01794	0.304271	0.0218614	0.260623	0.160134	0.397022	0.0150795	pgpA	Lipid Metabolism	Glycerophospholipid metabolism
RCAP_rcc01795	-0.295963	0.000367132	-0.0277306	0.885952	-0.338538	0.00229209	ispDF	Lipid	Terpenoid backbone biosynthesis
RCAP_rcc01796	0.370652	0.00115527	-0.544775	0.000860848	0.607848	9.52219e-06	dusB	Translation, ribosomal structure and biogenesis	XXXXX
RCAP_rcc01797	-0.364025	0.00210106	-0.0126061	0.963427	-0.578319	0.000105757	ntrB	Signal Transduction	Kinase/Phosphorelay
RCAP_rcc01798	-0.174081	0.15488	0.149467	0.449263	-0.265485	0.0742118	ntrC	Signal Transduction	Transcription Regulator
RCAP_rcc01799	0.404397	1.99123e-06	-0.504963	0.000138937	0.732392	2.51297e-10	ntrY	Signal Transduction	Kinase/Phosphorelay
RCAP_rcc01800	0.235147	0.00268846	-0.591396	2.8595e-09	0.668276	6.9241e-06	ntrX	Signal Transduction	Transcription Regulator
RCAP_rcc01801	-0.374564	0.000105669	0.0419012	0.866964	-0.366542	0.0104225	hfq	Signal Transduction	Kinase/Phosphorelay
RCAP_rcc01802	-0.533906	7.35486e-10	0.153532	0.292239	-0.602963	9.60969e-06	hflX	Predicted Function	XXXXX
RCAP_rcc01803	0.0328208	0.763134	0.20536	0.161388	0.0363168	0.799418	quiP	Predicted Function	XXXXX
RCAP_rcc01804	-0.340528	0.0104093	0.0823147	0.71704	-0.42295	0.0150795	garR	Carbohydrate Metabolism	Glyoxylate and dicarboxylate metabolism
RCAP_rcc01805	-0.0195539	0.866575	0.212877	0.143351	-0.152198	0.26699	ssb1	Replication, Recombination and Repair	XXXXX
RCAP_rcc01806	0.686531	2.51917e-10	0.082545	0.693363	0.842677	4.52267e-09	transglycosylase, Slt family	Cell Envelope Biosynthesis	Cell Wall Biosynthesis
RCAP_rcc01807	0.30698	0.000298425	0.166662	0.260786	0.536512	2.35606e-05	hypothetical protein	Unknown	Unknown
RCAP_rcc01808	0.0914409	0.279517	0.103582	0.509622	0.212223	0.127474	hemB	Metabolism of Cofactors, Coenzymes and Vitamins	Heme Biosynthesis
RCAP_rcc01809	0.00670837	0.960725	0.0858969	0.656388	-0.166977	0.263687	hypothetical protein	Unknown	Unknown
RCAP_rcc01810	-0.201247	0.0133126	0.341729	0.0151426	-0.207157	0.0966622	mfd	Replication, Recombination and Repair	Repair
RCAP_rcc01811	-0.0471885	0.681861	0.334531	0.0199331	0.114714	0.470254	major facilitator superfamily protein	Metal and Ion Transport	XXXXX
RCAP_rcc01812	0.0158198	0.897355	0.251961	0.123173	0.138246	0.326672	DSBA family oxidoreductase	Secondary metabolites biosynthesis, transport, and catabolism	XXXXX
RCAP_rcc01813	-0.0773681	0.411753	0.142089	0.287345	0.132614	0.287941	AMP-dependent synthetase and ligase	Energy Metabolism	Reductive carboxylate cycle (CO2 fixation)
RCAP_rcc01814	-0.048066	0.700101	0.177927	0.334206	0.105914	0.541287	hypothetical protein	Unknown	Unknown
RCAP_rcc01815	0.0634607	0.460553	0.0951169	0.477778	0.141057	0.286549	ecnB	Predicted Function	XXXXX
RCAP_rcc01816	0.192898	0.140045	0.238113	0.148184	-0.0157017	0.935606	family 5 extracellular solute-binding protein	Amino Acid Metabolism	Amino Acid Transport
RCAP_rcc01817	-0.173054	0.162006	0.298163	0.0678009	-0.14334	0.391924	bdhA	Carbohydrate Metabolism	Butanoate metabolism
RCAP_rcc01818	0.353027	0.000765109	-0.263763	0.157785	0.514248	0.00292765	hypothetical protein	Unknown	Unknown
RCAP_rcc01819	0.296674	0.0169004	0.19676	0.348538	0.309881	0.0912193	indigoidine synthase A like protein family	Secondary metabolites biosynthesis, transport, and catabolism	XXXXX
RCAP_rcc01820	0.214507	0.170216	0.249782	0.231441	0.138177	0.522957	carbohydrate/purine kinase	Signal Transduction	Kinase/Phosphorelay
RCAP_rcc01821	-0.366689	6.66659e-05	0.227481	0.0739841	-0.557802	2.09674e-05	rpsB	Translation, ribosomal structure and biogenesis	XXXXX
RCAP_rcc01822	-0.061802	0.428954	0.221254	0.092847	-0.131652	0.214101	tsf	Translation, ribosomal structure and biogenesis	XXXXX
RCAP_rcc01823	0.0411415	0.726988	0.00949343	0.972749	0.0462998	0.769355	LuxR family autoinducer-binding transcriptional regulator	Signal Transduction	Transcription Regulator
RCAP_rcc01824	-0.0397726	0.735769	0.174486	0.298143	-0.12389	0.369615	hypothetical protein	Unknown	Unknown
RCAP_rcc01825	-0.354107	0.000167428	0.243226	0.267757	-0.311987	0.0115885	HAD superfamily hydrolase	Predicted Function	XXXXX
RCAP_rcc01826	-0.406517	8.73009e-06	0.190676	0.403078	-0.493854	3.26757e-05	gph3	Carbohydrate Metabolism	Glyoxylate and dicarboxylate metabolism
RCAP_rcc01827	-0.0888643	0.421628	0.0561915	0.859932	0.276944	0.0253165	AhpC/TSA family protein	Post-translational Modification, Assembly and Chaperones	XXXXX
RCAP_rcc01828	0.15293	0.0502425	-0.339671	0.0725822	0.774755	9.1967e-12	rpe1	Carbohydrate Metabolism	Pentose and glucuronate interconversions
RCAP_rcc01829	-0.552544	1.51486e-13	0.623744	0.00119007	-0.603297	9.38191e-05	cbbM	Energy Metabolism	Carbon fixation in photosynthetic organisms
RCAP_rcc01830	-0.695432	1.98914e-17	0.450494	0.0525716	-0.692838	9.40151e-07	fba	Carbohydrate Metabolism	Glycolysis / Gluconeogenesis
RCAP_rcc01831	-0.823161	2.10048e-29	0.325258	0.189988	-0.962872	1.55261e-15	gap1	Carbohydrate Metabolism	Glycolysis / Gluconeogenesis
RCAP_rcc01832	-1.00906	6.14994e-45	0.180171	0.544604	-1.02973	3.27479e-24	tkt1	Carbohydrate Metabolism	Pentose phosphate pathway
RCAP_rcc01833	-0.801882	8.1545e-18	0.33165	0.241177	-0.69262	8.50852e-06	cbbP	Energy Metabolism	Carbon fixation in photosynthetic organisms
RCAP_rcc01834	-0.532083	2.17638e-10	0.386775	0.0981563	-0.412913	0.000362357	fbp	Carbohydrate Metabolism	Glycolysis / Gluconeogenesis
RCAP_rcc01835	-0.626529	1.71834e-05	-0.0894904	0.72282	-0.688277	0.000124231	cbbR2	Signal Transduction	Transcription Regulator
RCAP_rcc01836	0.0936068	0.355377	0.16254	0.279076	0.342059	0.0160667	qor	Energy Metabolism	XXXXX
RCAP_rcc01837	0.0184479	0.842336	0.0982333	0.588694	0.116352	0.401789	pgm	Carbohydrate Metabolism	Glycolysis / Gluconeogenesis
RCAP_rcc01838	0.52256	0.000285234	-0.387052	0.072358	0.203867	0.366428	glgX	Glycan Biosynthesis and Metabolism	Glycosaminoglycan degradation
RCAP_rcc01839	0.38235	0.110914	-0.0577501	0.893828	0.1058	0.76405	glgA	Carbohydrate Metabolism	Starch and sucrose metabolism
RCAP_rcc01840	0.0124589	0.898576	0.160221	0.35759	0.0765023	0.578202	glgC	Carbohydrate Metabolism	Amino sugar and nucleotide sugar metabolism
RCAP_rcc01841	-0.307255	0.000513277	0.201878	0.289885	-0.339214	0.0107638	glgB	Carbohydrate Metabolism	Starch and sucrose metabolism
RCAP_rcc01842	-0.242933	0.00183212	0.127381	0.410436	-0.209209	0.0750635	glgP	Carbohydrate Metabolism	Starch and sucrose metabolism
RCAP_rcc01843	-0.283407	0.00153407	0.0799052	0.66182	-0.250065	0.0470777	family 13 glycosyl hydrolase	Carbohydrate Metabolism	Galactose Metabolism
RCAP_rcc01844	0.307594	0.19315	-0.597539	0.030465	0.566377	0.0199076	sensor histidine kinase	Signal Transduction	Kinase/Phosphorelay
RCAP_rcc01845	-0.0699164	0.616505	-0.0989074	0.632132	-0.177516	0.269866	hypothetical protein	Unknown	Unknown
RCAP_rcc01846	0.0628905	0.625533	0.350552	0.111927	0.157578	0.324959	transferase hexapeptide repeat family protein	Predicted Function	XXXXX
RCAP_rcc01847	0.109651	0.633665	0.0312593	0.943215	0.0727025	0.802225	gmk	Nucleotide Metabolism	Purine metabolism
RCAP_rcc01848	0.299362	0.0107772	-0.247173	0.182779	0.53656	0.000106234	yicC	Unknown	XXXXX
RCAP_rcc01849	0.141293	0.160007	-0.0873448	0.635708	-0.0536311	0.6975	hypothetical protein	Unknown	Unknown
RCAP_rcc01850	-0.0104199	0.919132	0.324427	0.00761055	0.0442083	0.753109	aroF	Amino Acid Metabolism	Phenylalanine, tyrosine and tryptophan biosynthesis
RCAP_rcc01851	0.5739	1.8381e-05	-0.370012	0.0878764	0.819409	2.77004e-05	AraC family transcriptional regulator	Signal Transduction	Transcription Regulator
RCAP_rcc01852	-0.395656	7.9316e-08	0.121948	0.50437	-0.311	0.0100614	livK1	Amino Acid Metabolism	Amino Acid Transport
RCAP_rcc01853	-0.447329	8.12779e-07	0.499771	0.000243495	-0.503381	0.00115604	livG1	Amino Acid Metabolism	Amino Acid Transport
RCAP_rcc01854	-0.344399	0.00128415	0.545569	1.54143e-05	-0.49122	0.000232487	livF1	Amino Acid Metabolism	Amino Acid Transport
RCAP_rcc01855	0.229704	0.0185228	0.0217178	0.923661	0.118846	0.391924	hypothetical protein	Unknown	Unknown
RCAP_rcc01856	-0.286522	0.00445261	0.512982	1.4677e-05	-0.431061	0.000667174	livH1	Amino Acid Metabolism	Amino Acid Transport
RCAP_rcc01857	-0.258885	0.00345866	0.478303	1.09185e-05	-0.480707	5.27226e-05	livM1	Amino Acid Metabolism	Amino Acid Transport
RCAP_rcc01858	-0.255548	0.00317479	0.176061	0.208497	-0.37976	0.00717804	guaA1	Xenobiotics Biodegradation and Metabolism	Drug metabolism - other enzymes
RCAP_rcc01859	-0.026445	0.778627	-0.0989632	0.4446	0.216175	0.0853971	aroB	Amino Acid Metabolism	Phenylalanine, tyrosine and tryptophan biosynthesis
RCAP_rcc01860	-0.223315	0.0270024	0.0837665	0.670635	-0.310007	0.0337979	aroK	Amino Acid Metabolism	Phenylalanine, tyrosine and tryptophan biosynthesis
RCAP_rcc01861	0.217936	0.00893344	-0.282227	0.075391	0.663248	1.56188e-08	hypothetical protein	Unknown	Unknown
RCAP_rcc01862	0.13682	0.255212	0.33589	0.0540686	0.229425	0.162752	xerD	Replication, Recombination and Repair	Recombination
RCAP_rcc01863	-0.0670135	0.480706	0.120193	0.415232	0.0516691	0.694225	hypothetical protein	Unknown	Unknown
RCAP_rcc01864	0.159149	0.0967452	0.079503	0.631651	0.0910861	0.492022	lipA	Metabolism of Cofactors, Coenzymes and Vitamins	XXXXX
RCAP_rcc01865	1.13515	3.03887e-10	0.115955	0.740081	1.01159	1.51774e-05	hypothetical protein	Unknown	Unknown
RCAP_rcc01866	0.77992	0.0187172	0.172661	0.724325	0.356872	NA	hypothetical protein	Unknown	Unknown
RCAP_rcc01867	0.429754	1.64327e-05	-0.158746	0.345327	0.528668	0.000116393	hypothetical protein	Unknown	Unknown
RCAP_rcc01868	0.281378	0.231569	-0.920229	0.000947998	0.146233	0.639828	hypothetical protein	Unknown	Unknown
RCAP_rcc01869	0.107176	0.208973	0.320403	0.025439	0.361976	0.016572	invasion associated locus B family protein	Predicted Function	XXXXX
RCAP_rcc01870	0.374589	0.000257318	-0.0588802	0.825086	0.412631	0.0167546	fabF2	Lipid Metabolism	Biotin metabolism
RCAP_rcc01871	0.1524	0.155113	-0.231646	0.189154	0.454937	0.000358889	acpP2	Predicted Function	XXXXX
RCAP_rcc01872	0.603459	2.12966e-14	-0.525666	0.0049698	1.13231	3.66236e-23	lpxD	Cell Envelope Biosynthesis	Cell Wall Biosynthesis
RCAP_rcc01873	0.303403	0.00112558	0.262494	0.059743	0.282821	0.0525803	peptidoglycan-binding domain 1 protein	Unknown	XXXXX
RCAP_rcc01874	0.690042	1.5601e-20	0.135618	0.380094	1.18175	1.74036e-21	hypothetical protein	Unknown	Unknown
RCAP_rcc01875	0.0303219	0.778378	0.139454	0.373064	-0.0942101	0.533823	sufS1	Metabolism of Cofactors, Coenzymes and Vitamins	Thiamine metabolism
RCAP_rcc01876	0.178011	0.195464	0.121771	0.590061	-0.209043	0.213914	hypothetical protein	Unknown	Unknown
RCAP_rcc01877	0.174773	0.184698	0.186534	0.281491	-0.198402	0.221164	hypothetical protein	Unknown	Unknown
RCAP_rcc01878	0.181462	0.0434536	0.0932549	0.572601	-0.159669	0.224044	sufD	Post-translational Modification, Assembly and Chaperones	XXXXX
RCAP_rcc01879	0.283031	0.00157163	0.109059	0.554484	-0.163219	0.278658	sufC	Post-translational Modification, Assembly and Chaperones	XXXXX
RCAP_rcc01880	0.0626621	0.600559	0.571636	0.0158872	0.00207965	0.993179	hypothetical protein	Unknown	Unknown
RCAP_rcc01881	0.434989	1.08915e-08	-0.0217709	0.914305	0.0797881	0.666106	sufB	Post-translational Modification, Assembly and Chaperones	XXXXX
RCAP_rcc01882	0.474949	1.3532e-10	-0.576457	0.000245239	0.337355	0.0547542	iscS	Metabolism of Cofactors, Coenzymes and Vitamins	Thiamine metabolism
RCAP_rcc01883	-0.0396275	0.747254	0.00194461	0.996175	0.115636	0.435288	iscR	Transcription	XXXXX
RCAP_rcc01884	-0.130526	0.279634	0.342223	0.00762403	-0.354922	0.0335009	alpha/beta fold family hydrolase	Predicted Function	XXXXX
RCAP_rcc01885	0.241111	0.0759636	0.380435	0.0198558	0.198745	0.239704	hypothetical protein	Unknown	Unknown
RCAP_rcc01886	1.03167	1.36965e-05	0.0739491	0.883314	0.645287	0.0641122	metal dependent phosphohydrolase	Predicted Function	XXXXX
RCAP_rcc01887	0.157766	0.0643798	-0.256743	0.0630462	0.441037	3.83101e-05	icd	Carbohydrate Metabolism	TCA Cycle
RCAP_rcc01888	0.964927	2.19057e-20	0.000940683	0.997739	1.13206	1.62041e-17	hypothetical protein	Unknown	Unknown
RCAP_rcc01889	-0.0105783	0.956638	0.116846	0.635708	0.0734514	0.738316	hypothetical protein	Unknown	Unknown
RCAP_rcc01890	0.96137	3.6954e-27	-0.0174087	0.960306	0.105319	0.653215	hypothetical protein	Unknown	Unknown
RCAP_rcc01891	-0.154843	0.199006	-0.270078	0.151718	-0.457872	0.000563954	emrE	Metal and Ion Transport	XXXXX
RCAP_rcc01892	-0.362052	7.19649e-07	0.227134	0.0280122	-0.77263	3.91892e-15	typA	Signal Transduction	Kinase/Phosphorelay
RCAP_rcc01893	-0.393419	2.17893e-06	0.222582	0.128813	-0.230493	0.112826	potG1	Amino Acid Metabolism	Amino Acid Transport
RCAP_rcc01894	0.511004	0.0889743	0.141521	0.751117	0.350157	0.347767	potI2	Metal and Ion Transport	XXXXX
RCAP_rcc01895	-0.326676	0.000676854	0.216478	0.255294	-0.132945	0.442337	potH1	Metal and Ion Transport	XXXXX
RCAP_rcc01896	0.262639	0.00545551	-0.234313	0.143646	0.382692	0.0136777	GntR family transcriptional regulator	Signal Transduction	Transcription Regulator
RCAP_rcc01897	0.111652	0.497047	-0.403346	0.0537666	0.815623	1.0113e-05	hypothetical protein	Unknown	Unknown
RCAP_rcc01898	0.112145	0.299841	-0.00753539	0.981789	0.456917	0.000644748	hypothetical protein	Unknown	Unknown
RCAP_rcc01899	0.0276082	0.826087	0.12794	0.559769	-0.024713	0.89962	hypothetical protein	Unknown	Unknown
RCAP_rcc01900	0.65332	6.34857e-20	-0.0852318	0.604919	0.779812	2.87321e-15	hemolysin-type calcium-binding repeat family protein	Trafficking and Secretion	Secretion
RCAP_rcc01901	0.0165526	0.898576	0.125364	0.481304	-0.000790557	0.99696	polyphosphate kinase 2 domain-containing protein	Energy Metabolism	Oxidative phosphorylation
RCAP_rcc01902	-0.346453	0.089296	-0.0164895	0.965968	-0.314399	0.18082	TetR family transcriptional regulator	Signal Transduction	Transcription Regulator
RCAP_rcc01903	-0.109512	0.567354	0.139464	0.576623	-0.316902	0.131232	lysine exporter protein (LYSE/YGGA)	Unknown	XXXXX
RCAP_rcc01904	0.124051	0.48272	-0.813208	5.92808e-05	0.530966	0.00780219	AsnC/Lrp family transcriptional regulator	Signal Transduction	Transcription Regulator
RCAP_rcc01905	0.0813675	0.640684	0.19274	0.395614	0.20388	0.382441	IS4 family transposase	Replication, Recombination and Repair	Recombination
RCAP_rcc01906	-0.109623	0.347229	0.0623481	0.775326	-0.167104	0.266249	hypothetical protein	Unknown	Unknown
RCAP_rcc01907	-0.211612	0.0229018	0.0604163	0.719358	-0.252811	0.0459594	SmpA/OmlA domain-containing protein	Translation, ribosomal structure and biogenesis	XXXXX
RCAP_rcc01908	-0.200588	0.307745	0.0710771	0.822741	-0.379304	0.0893702	hypothetical protein	Unknown	Unknown
RCAP_rcc01909	0.0869088	0.476065	0.174946	0.328113	0.00831023	0.961754	rpmF	Translation, ribosomal structure and biogenesis	XXXXX
RCAP_rcc01910	-0.256643	0.00958405	0.319967	0.0527862	-0.445653	0.000648096	plsX	Lipid Metabolism	XXXXX
RCAP_rcc01911	-0.317855	0.000100172	0.232579	0.0525716	-0.457239	1.02567e-05	fabH2	Lipid Metabolism	Biotin metabolism
RCAP_rcc01912	-0.290742	0.000932996	0.071396	0.749523	-0.221718	0.152248	ihfA	Replication, Recombination and Repair	XXXXX
RCAP_rcc01913	-0.167314	0.0380927	0.15519	0.287874	-0.0425296	0.759951	MerR family transcriptional regulator	Signal Transduction	Transcription Regulator
RCAP_rcc01914	0.0897755	0.46615	-0.0581674	0.796482	0.0532312	0.757676	dcd	Nucleotide Metabolism	Pyrimidine metabolism
RCAP_rcc01915	0.237513	0.00571722	0.260103	0.0853766	0.0726998	0.616459	guaB	Xenobiotics Biodegradation and Metabolism	Drug metabolism - other enzymes
RCAP_rcc01916	-0.0975068	0.531889	0.00142919	0.996175	-0.140214	0.472339	C4-dicarboxylate transporter/malic acid transport protein family	Metal and Ion Transport	XXXXX
RCAP_rcc01917	0.503877	0.218039	-0.178892	0.732248	0.319549	NA	hypothetical protein	Unknown	Unknown
RCAP_rcc01918	1.10142	0.00891375	-0.166136	0.734118	1.61091	NA	hypothetical protein	Unknown	Unknown
RCAP_rcc01919	-1.04943	7.88071e-37	-0.507124	0.0183462	-1.21141	1.36343e-19	membrane protein involved in aromatic hydrocarbon degradation	Cell Envelope Biosynthesis	Cell Wall Biosynthesis
RCAP_rcc01920	0.551564	6.7242e-07	-0.173717	0.328456	0.646004	4.45114e-06	hypothetical protein	Unknown	Unknown
RCAP_rcc01921	0.113702	0.236891	-0.0949563	0.584725	0.198051	0.219752	hypothetical protein	Unknown	Unknown
RCAP_rcc01922	0.406617	1.0496e-07	-0.118422	0.512815	0.82805	1.81034e-15	metA	Energy Metabolism	Sulfur metabolism
RCAP_rcc01923	0.718113	1.31699e-15	-0.0312379	0.90742	0.316004	0.00852095	phage integrase	Replication, Recombination and Repair	Phage Interaction
RCAP_rcc01925	-0.92893	1.34324e-24	0.3347	0.0824303	-1.09424	3.00846e-20	hypothetical protein	Unknown	Unknown
RCAP_rcc01926	1.32341	8.23488e-32	-0.471273	0.017419	1.08749	8.81514e-17	rnhA1	Predicted Function	XXXXX
RCAP_rcc01927	1.32015	2.22362e-20	-0.50245	0.0622175	0.924513	3.00516e-09	hypothetical protein	Unknown	Unknown
RCAP_rcc01928	-0.192358	0.0217895	-0.324804	0.00859079	0.170187	0.218014	hsdR3	Defense Mechanisms	XXXXX
RCAP_rcc01929	-0.594343	4.93115e-08	-0.0744999	0.754799	-0.73864	1.90397e-06	hsdS3	Defense Mechanisms	XXXXX
RCAP_rcc01930	0.483133	1.2396e-05	-0.723649	8.01502e-05	0.568875	0.115413	hsdM3	Defense Mechanisms	XXXXX
RCAP_rcc01931	0.371801	0.000833256	-1.00013	0.00444762	0.693421	0.0455892	resolvase	Replication, Recombination and Repair	XXXXX
RCAP_rcc01932	0.450824	1.0405e-06	0.111859	0.533462	0.586731	4.87991e-06	family 4 glycosyl transferase	Metabolism of Cofactors, Coenzymes and Vitamins	Pantothenate and CoA biosynthesis
RCAP_rcc01933	0.431751	0.000394189	-0.671655	6.28294e-05	0.664056	4.07804e-05	hypothetical protein	Unknown	Unknown
RCAP_rcc01934	0.347754	0.0801511	0.13998	0.665121	0.275975	0.261357	manB	Carbohydrate Metabolism	Fructose and mannose metabolism
RCAP_rcc01935	-0.00328822	0.980219	0.114425	0.531622	-0.168831	0.346868	xanB	Carbohydrate Metabolism	Fructose and mannose metabolism
RCAP_rcc01936	0.417489	0.0571342	-0.227187	0.474838	0.175298	0.546388	gne	Carbohydrate Metabolism	Amino sugar and nucleotide sugar metabolism
RCAP_rcc01937	0.381481	0.04645	0.0633477	0.859742	0.257116	0.28034	hypothetical protein	Unknown	Unknown
RCAP_rcc01938	-0.11544	0.439341	0.0457903	0.852568	-0.102497	0.579218	hypothetical protein	Unknown	Unknown
RCAP_rcc01939	0.233921	0.236891	0.246918	0.322981	0.215741	0.376688	polysaccharide biosynthesis protein family	Cell Envelope Biosynthesis	Cell Wall Biosynthesis
RCAP_rcc01940	0.516346	2.46137e-06	-0.0171842	0.957773	0.966825	2.20615e-14	hemolysin-type calcium-binding repeat family protein	Trafficking and Secretion	Secretion
RCAP_rcc01941	-0.00762878	0.964735	-0.343875	0.141905	0.249406	0.179961	FAD dependent oxidoreductase	Energy Metabolism	XXXXX
RCAP_rcc01942	0.879024	9.44108e-05	0.0105239	0.988205	0.0339149	0.928388	polysaccharide pyruvyl transferase	Cell Envelope Biosynthesis	Cell Wall Biosynthesis
RCAP_rcc01943	0.24806	0.261087	-0.0163509	0.97219	-0.103636	0.731537	group 1 glycosyl transferase	Cell Envelope Biosynthesis	Cell Wall Biosynthesis
RCAP_rcc01944	0.596448	8.0545e-09	-0.502834	0.0280988	0.762427	3.93898e-06	family 2 glycosyl transferase	Cell Envelope Biosynthesis	Cell Wall Biosynthesis
RCAP_rcc01945	0.120887	0.337413	0.297093	0.0539063	0.213808	0.171392	group 1 glycosyl transferase	Cell Envelope Biosynthesis	Cell Wall Biosynthesis
RCAP_rcc01946	0.147243	0.29179	-0.566941	0.00667155	0.000534319	0.998009	hypothetical protein	Unknown	Unknown
RCAP_rcc01947	0.427817	0.0223018	0.164404	0.56415	0.241937	0.287469	twin-arginine translocation pathway signal domain-containing protein	Unknown	XXXXX
RCAP_rcc01948	0.343468	0.00057363	0.0160887	0.953854	0.425691	0.000709914	lipopolysaccharide biosynthesis family protein	Cell Envelope Biosynthesis	Cell Wall Biosynthesis
RCAP_rcc01949	0.529863	2.56428e-05	-0.183223	0.36051	0.603784	0.000673515	undecaprenyl-phosphate galactosephosphotransferase	Cell Envelope Biosynthesis	Cell Wall Biosynthesis
RCAP_rcc01950	0.268334	0.00614967	-0.00837793	0.973141	0.352789	0.00591758	polysaccharide biosynthesis/export family protein	Cell Envelope Biosynthesis	Cell Wall Biosynthesis
RCAP_rcc01951	0.492363	0.00368692	0.136322	0.648368	0.627987	0.00976719	hypothetical protein	Unknown	Unknown
RCAP_rcc01952	0.0471808	0.765491	0.11615	0.645052	-0.00876144	0.9665	lspL2	Carbohydrate Metabolism	Amino sugar and nucleotide sugar metabolism
RCAP_rcc01953	-0.225484	0.115513	-0.101896	0.661669	-0.0632011	0.743401	hypothetical protein	Unknown	Unknown
RCAP_rcc01954	0.268597	0.00614967	-0.185209	0.241177	0.311313	0.0175067	hypothetical protein	Unknown	Unknown
RCAP_rcc01955	0.0825567	0.600086	0.0392674	0.902361	0.44964	0.0080547	hypothetical protein	Unknown	Unknown
RCAP_rcc01956	-0.335707	0.0266065	0.108141	0.652568	-0.401383	0.0256099	lipoprotein	Predicted Function	Unknown
RCAP_rcc01957	-0.259341	0.00681286	0.0819207	0.66182	-0.153821	0.267795	hypothetical protein	Unknown	Unknown
RCAP_rcc01958	-0.336466	0.00020376	-0.00365103	0.991165	-0.479362	0.000118348	wzc	Signal Transduction	Kinase/Phosphorelay
RCAP_rcc01959	-0.274923	0.130686	0.0227826	0.952561	-0.264225	0.222788	wzb	Predicted Function	XXXXX
RCAP_rcc01960	-0.0530539	0.600086	-0.0594681	0.752494	0.0922736	0.481802	wza	Cell Envelope Biosynthesis	Cell Wall Biosynthesis
RCAP_rcc01961	0.196415	0.147609	-0.149687	0.49298	0.348436	0.0271124	gluQ	Translation, ribosomal structure and biogenesis	XXXXX
RCAP_rcc01962	-0.372493	6.51825e-05	0.226491	0.0916751	-0.412571	0.00612035	gid	Translation, ribosomal structure and biogenesis	XXXXX
RCAP_rcc01963	-0.619673	1.85847e-10	0.121001	0.444965	-0.658266	0.000112139	hypothetical protein	Unknown	Unknown
RCAP_rcc01964	-0.131083	0.0989677	0.262481	0.0198589	-0.173493	0.136739	hypothetical protein	Unknown	Unknown
RCAP_rcc01965	-0.37928	1.30337e-07	0.205624	0.0539116	-0.433425	6.81365e-05	gyrA	Replication, Recombination and Repair	XXXXX
RCAP_rcc01966	0.232864	0.0563787	-0.0498879	0.83867	0.479913	0.00178215	disulfide bond formation protein, DsbB family	Sulfur Metabolism	Replication
RCAP_rcc01967	0.0397272	0.770854	0.0533679	0.830156	0.147887	0.346868	hypothetical protein	Unknown	Unknown
RCAP_rcc01968	0.414589	0.00583036	-0.329125	0.189549	0.608321	0.000494183	zinc peptidase	Metal and Ion Transport	Signaling and Trafficking
RCAP_rcc01969	-0.338318	0.214533	-0.0342238	0.947178	-0.59174	0.0658269	hypothetical protein	Unknown	Unknown
RCAP_rcc01970	0.882799	0.021822	-0.174555	0.741923	1.0562	NA	hypothetical protein	Unknown	Unknown
RCAP_rcc01971	-0.528118	0.147605	-0.154648	0.744915	-1.15621	NA	hypothetical protein	Unknown	Unknown
RCAP_rcc01972	0.505749	0.252703	-0.169943	0.746413	0.407158	NA	hypothetical protein	Unknown	Unknown
RCAP_rcc01973	0.387985	0.278886	0.0879043	0.746413	0.252064	NA	hypothetical protein	Unknown	Unknown
RCAP_rcc01974	0.666514	0.037422	-0.157478	0.746804	0.54572	NA	hypothetical protein	Unknown	Unknown
RCAP_rcc01975	-0.515496	2.00173e-06	0.0786336	0.775326	-0.511939	0.00138934	hypothetical protein	Unknown	Unknown
RCAP_rcc01976	0.240323	0.538716	-0.161582	0.749514	0.0722181	NA	hypothetical protein	Unknown	Unknown
RCAP_rcc01977	0.280251	0.472983	-0.16221	0.749523	0.0554664	NA	hypothetical protein	Unknown	Unknown
RCAP_rcc01978	0.371543	0.293806	-0.155146	0.751736	0.130743	NA	hypothetical protein	Unknown	Unknown
RCAP_rcc01979	0.270722	0.502174	0.157209	0.752292	0.500088	NA	hypothetical protein	Unknown	Unknown
RCAP_rcc01980	1.08133	0.00367133	-0.16386	0.756143	1.08652	NA	hypothetical protein	Unknown	Unknown
RCAP_rcc01981	0.780563	0.0259645	0.155962	0.756143	0.921947	NA	hypothetical protein	Unknown	Unknown
RCAP_rcc01982	-0.409514	0.125679	-0.22612	0.501567	-0.935481	0.00289581	HNH endonuclease	Predicted Function	XXXXX
RCAP_rcc01983	0.441926	0.235492	0.0818067	0.759354	0.0376506	NA	phage terminase small subunit	Replication, Recombination and Repair	Phage Interaction
RCAP_rcc01984	0.388836	0.0568614	-0.442021	0.103647	0.262413	0.298544	phage terminase large subunit	Replication, Recombination and Repair	Phage Interaction
RCAP_rcc01985	0.297924	0.378881	-0.138671	0.768495	-0.0835285	NA	HK97 family phage portal protein	Replication, Recombination and Repair	Phage Interaction
RCAP_rcc01986	-0.422829	0.262105	-0.132833	0.782404	-0.648975	NA	S49 family peptidase	Post-translational Modification, Assembly and Chaperones	Peptidase
RCAP_rcc01987	0.935146	2.27421e-08	-0.449528	0.173541	1.3015	2.95892e-13	HK97 family phage major capsid protein	Replication, Recombination and Repair	Phage Interaction
RCAP_rcc01988	0.682403	0.00920032	-0.503019	0.142227	0.875238	0.00236309	hypothetical protein	Unknown	Unknown
RCAP_rcc01989	0.802788	9.82e-14	-0.901384	0.00115501	1.29624	8.60251e-11	hypothetical protein	Unknown	Unknown
RCAP_rcc01990	0.820477	1.01969e-08	-0.818982	0.00333587	1.12286	5.92998e-09	hypothetical protein	Unknown	Unknown
RCAP_rcc01991	0.49073	0.0986909	-0.485228	0.175112	0.670086	0.0335032	hypothetical protein	Unknown	Unknown
RCAP_rcc01992	1.00252	1.79425e-08	-0.536884	0.0314791	0.799963	0.00142235	hypothetical protein	Unknown	Unknown
RCAP_rcc01993	0.806453	6.72611e-06	-0.345228	0.183559	0.617564	0.00427002	hypothetical protein	Unknown	Unknown
RCAP_rcc01994	1.38044	3.90943e-07	0.322672	0.442133	1.00638	0.00610709	hypothetical protein	Unknown	Unknown
RCAP_rcc01995	0.735779	0.0374543	0.145349	0.784253	0.672999	NA	hypothetical protein	Unknown	Unknown
RCAP_rcc01996	0.658394	9.33946e-07	-0.793508	0.000871968	1.19614	2.22684e-13	phage membrane protein	Replication, Recombination and Repair	Phage Interaction
RCAP_rcc01997	0.699646	0.00224376	-0.769579	0.0129669	0.937494	0.000147151	hypothetical protein	Unknown	Unknown
RCAP_rcc01998	0.851692	0.000254484	-0.297028	0.419397	0.972431	0.000134885	hypothetical protein	Unknown	Unknown
RCAP_rcc01999	-0.448642	0.177896	0.131392	0.792012	-0.66046	NA	hypothetical protein	Unknown	Unknown
RCAP_rcc02000	1.00093	0.0025933	-0.246231	0.611729	1.36048	0.000133319	hypothetical protein	Unknown	Unknown
RCAP_rcc02001	0.727203	0.00813861	-0.347961	0.392555	1.31525	0.000101522	peptidoglycan-binding domain 1 protein	Unknown	XXXXX
RCAP_rcc02002	0.0943857	0.633985	-0.605975	0.00817994	0.549149	0.0210636	hypothetical protein	Unknown	Unknown
RCAP_rcc02003	-0.035197	0.863604	-0.116242	0.704279	-0.00946465	0.969699	dam	Predicted Function	XXXXX
RCAP_rcc02004	-0.0421281	0.782545	-0.0291426	0.916343	0.216637	0.177953	hypothetical protein	Unknown	Unknown
RCAP_rcc02005	-0.342647	7.6449e-05	-0.329098	0.0549395	0.0346618	0.819672	hypothetical protein	Unknown	Unknown
RCAP_rcc02006	-0.123097	0.250123	0.0156454	0.950231	-0.121409	0.400064	hypothetical protein	Unknown	Unknown
RCAP_rcc02007	-0.400805	1.62359e-05	0.0222071	0.933131	-0.131876	0.456992	phage integrase	Replication, Recombination and Repair	Phage Interaction
RCAP_rcc02008	-0.251048	0.00508763	0.383577	0.00016801	-0.397849	0.000757555	tig	Post-translational Modification, Assembly and Chaperones	XXXXX
RCAP_rcc02009	-0.405874	8.17441e-08	0.289978	0.0283902	-0.778953	2.56736e-12	rplI	Translation, ribosomal structure and biogenesis	XXXXX
RCAP_rcc02010	-0.434778	6.79996e-09	0.270648	0.0172336	-0.639401	1.04148e-07	rpsR	Translation, ribosomal structure and biogenesis	XXXXX
RCAP_rcc02011	-0.54913	6.17357e-15	0.234636	0.105785	-0.693104	2.10528e-07	rpsF	Translation, ribosomal structure and biogenesis	XXXXX
RCAP_rcc02012	-0.660294	0.0410061	-0.319671	0.300994	-0.461095	0.287279	hypothetical protein	Unknown	Unknown
RCAP_rcc02013	0.0799597	0.50081	0.228607	0.111681	0.0556006	0.70978	hypothetical protein	Unknown	Unknown
RCAP_rcc02014	0.313688	0.000260562	0.0437883	0.822741	0.39945	0.00762436	hypothetical protein	Unknown	Unknown
RCAP_rcc02015	-0.594257	1.16402e-14	0.0140623	0.961581	-0.719305	7.88026e-11	aldH1	Carbohydrate Metabolism	Glycolysis / Gluconeogenesis
RCAP_rcc02016	-0.45303	1.91713e-08	0.0603157	0.803878	-0.420609	0.000864392	fumarylacetoacetate hydrolase	Secondary metabolites biosynthesis, transport, and catabolism	XXXXX
RCAP_rcc02017	-1.19667	5.44896e-26	0.293107	0.380094	-1.03255	1.41747e-11	rbsA	Predicted Function	XXXXX
RCAP_rcc02018	-1.57055	1.38326e-07	0.223247	0.635708	-2.09305	1.14465e-80	rbsC	Carbohydrate Metabolism	XXXXX
[truncated: 1,496 more rows]
