# Supplementary material for: Differing isoforms of the cobalamin binding photoreceptor AerR oppositely regulate photosystem expression
Source: eLife. 2018 Oct 3;7:e39028. doi: 10.7554/eLife.39028 (PMC6199135; doi:10.7554/eLife.39028)
Supplement: Supplementary file 3. — The gene expression changes are shown as log 2-fold changes and were measured using RNA-seq. The first tab shows all genes undergoing changes in expression in cells grown dark semi-aerobically while the second tab shows changes in expression in cells grown under illuminated anaerobic photosynthetic conditions. [file elife-39028-supp3.xlsx]

## Sheet: Aerobic
Supplementary File 3 shows expression changes for all genes in the AerR null strain that are below a p<0.01 threshold relative to expression levels observed in the parent wild type strain.
Note that this tab shows expression changes under dark semi-aerobic growth conditions.
rcc number	log2FoldChange	padj	gene	annotation
RCAP_rcc00609	-1.03444	2.59e-11	hypothetical protein	hypothetical protein
RCAP_rcc00610	-0.739307	0.00671156	hypothetical protein	hypothetical protein
RCAP_rcc00664	-0.624446	0.00178598	bchB	light-independent protochlorophyllide reductase subunit B (EC:1.3.1.33)
RCAP_rcc00665	-0.61426	0.00679614	bchN	light-independent protochlorophyllide reductase N subunit (EC:1.3.1.33)
RCAP_rcc00668	-0.426211	4.27e-05	ppsR	transcriptional regulator PpsR
RCAP_rcc00682	-0.570531	0.00208648	crtC	hydroxyneurosporene synthase
RCAP_rcc00686	-1.85063	3.68e-30	bchC	2-desacetyl-2-hydroxyethyl bacteriochlorophyllide A dehydrogenase
RCAP_rcc00687	-1.45474	3.11e-18	bchX	chlorophyllide reductase subunit BchX (EC:1.3.1.-)
RCAP_rcc00688	-1.49081	1.06e-20	bchY	chlorophyllide reductase subunit BchY (EC:1.18.1.-)
RCAP_rcc00689	-1.41521	4.54e-19	bchZ	chlorophyllide reductase subunit BchZ (EC:1.18.-.-)
RCAP_rcc00690	-1.21501	9.15e-12	pufQ	cytochrome, subunit PufQ
RCAP_rcc00691	-1.18858	4.17e-09	pufB	methyl-accepting chemotaxis sensory transducer
RCAP_rcc00692	-1.25523	1.56e-10	pufA	light-harvesting protein B-870 subunit alpha
RCAP_rcc00693	-1.18017	1.33e-09	pufL	photosynthetic reaction center subunit L
RCAP_rcc00694	-1.22602	1.03e-10	pufM	photosynthetic reaction center subunit M
RCAP_rcc00695	-1.18033	3.15e-10	pufX	intrinsic membrane protein PufX
RCAP_rcc00696	-1.18089	2.88e-13	dxs1	1-deoxy-D-xylulose-5-phosphate synthase (EC:2.2.1.7)
RCAP_rcc01925	0.694825	4.42e-05	hypothetical protein	dipeptide ABC transporter ATP-binding protein DppD (EC:3.6.3.-)
RCAP_rcc01926	0.765293	2.12e-06	rnhA1	ribonuclease H (EC:3.1.26.4)
RCAP_rcc01927	0.589942	0.00543998	hypothetical protein	hypothetical protein
RCAP_rcc02780	-0.335119	0.00843166	glnA5	phosphate ABC transporter ATP-binding protein (EC:3.6.3.27)
RCAP_rcc02781	-0.486352	6.62e-05	FAD dependent oxidoreductase	FAD dependent oxidoreductase
RCAP_rcc02892	-0.714241	0.00543998	hypothetical protein	hypothetical protein

## Sheet: Photosynthetic
Table S3 shows expression changes for all genes in the AerR null strain that are below a p<0.01 threshold relative to expression levels observed in the parent wild type strain.
Note that this tab shows expression changes under lit anaerobic photosynthetic growth conditions.
rcc number	log2FoldChange	padj	gene	annotation
RCAP_rcc00001	-0.417948	2.05492e-07	dnaA	chromosomal replication initiator protein DnaA
RCAP_rcc00002	-0.426663	3.9081e-09	dnaN	DNA polymerase III subunit beta (EC:2.7.7.7)
RCAP_rcc00003	-0.461362	0.00019706	recF	DNA replication and repair protein RecF
RCAP_rcc00004	-0.436232	2.26905e-08	gyrB	DNA gyrase subunit B (EC:5.99.1.3)
RCAP_rcc00006	-0.598775	7.74471e-10	motB	chemotaxis protein MotB
RCAP_rcc00007	-0.932241	6.28816e-41	flgE	flagellar hook protein FlgE
RCAP_rcc00008	-1.01276	1.3486e-38	flgK	flagellar hook-associated protein FlgK
RCAP_rcc00009	-1.20658	1.59458e-51	flgL	flagellar hook-associated protein FlgL
RCAP_rcc00010	-1.20301	1.01826e-44	flgI	flagellar P-ring protein FlgI
RCAP_rcc00013	-0.777611	1.45024e-13	inner membrane transport permease	inner membrane transport permease
RCAP_rcc00014	-0.797628	3.11081e-28	xylA	xylose isomerase (EC:5.3.1.5)
RCAP_rcc00015	-0.91004	6.36354e-32	xylB	xylulokinase (EC:2.7.1.17)
RCAP_rcc00016	-1.04648	2.66211e-34	xylG	xylose ABC transporter ATP-binding protein XylG (EC:3.6.3.17)
RCAP_rcc00017	-1.02762	4.09194e-36	xylH	xylose ABC transporter permease XylH
RCAP_rcc00018	-1.19812	5.18634e-45	xylF	xylose ABC transporter xylose-binding protein XylF
RCAP_rcc00019	-0.715097	2.54469e-15	xylR	xylose operon repressor (EC:2.7.1.-)
RCAP_rcc00020	-0.645067	1.15737e-17	FG-GAP repeat domain-containing protein	FG-GAP repeat domain-containing protein
RCAP_rcc00023	0.46443	8.30031e-08	ribonuclease BN	ribonuclease BN
RCAP_rcc00024	-0.733967	6.30758e-14	gcdH	glutaryl-CoA dehydrogenase (EC:1.3.99.7)
RCAP_rcc00031	0.367334	2.46937e-05	import inner membrane translocase subunit Tim44	import inner membrane translocase subunit Tim44
RCAP_rcc00032	0.311918	0.000560987	Smr protein/MutS2	Smr protein/MutS2
RCAP_rcc00034	0.402476	1.17985e-06	hslU	ATP-dependent hsl protease ATP-binding subunit HslU
RCAP_rcc00035	0.317505	0.000155779	hslV	ATP-dependent protease HslV (EC:3.4.25.-)
RCAP_rcc00037	-0.281072	0.00112788	UvrD/REP helicase	UvrD/REP helicase (EC:3.6.1.-)
RCAP_rcc00038	-0.310495	0.00157626	addB	double-strand break repair protein AddB
RCAP_rcc00041	-0.439199	0.000142327	hypothetical protein	hypothetical protein
RCAP_rcc00042	-0.478579	1.51285e-10	PAS/PAC sensor domain-containing protein	PAS/PAC sensor domain-containing protein
RCAP_rcc00047	-0.502614	0.000118923	hvrB	AHCY transcriptional activator HvrB
RCAP_rcc00050	0.316481	0.00865129	hypothetical protein	hypothetical protein
RCAP_rcc00051	0.412085	0.00224299	enoyl-CoA hydratase/isomerase	enoyl-CoA hydratase/isomerase
RCAP_rcc00053	-0.284659	0.00313674	U62 family peptidase	U62 family peptidase (EC:3.4.-.-)
RCAP_rcc00055	-0.38575	1.96422e-05	transglycosylase, Slt family	transglycosylase, Slt family
RCAP_rcc00056	-0.830204	6.47817e-25	flhA	flagellar biosynthesis protein FlhA
RCAP_rcc00057	-0.925599	3.03602e-15	fliR	flagellar biosynthetic protein FliR
RCAP_rcc00058	-0.455005	2.80967e-07	flhB	flagellar biosynthetic protein FlhB
RCAP_rcc00059	-0.33084	0.000570058	hypothetical protein	pantoate--beta-alanine ligase (EC:6.3.2.1)
RCAP_rcc00060	-0.399159	2.30843e-05	parB	chromosome-partitioning protein ParB
RCAP_rcc00061	-0.300006	0.00302007	parA	chromosome-partitioning protein ParA
RCAP_rcc00062	-0.731945	1.46264e-11	gidB	methyltransferase GidB (EC:2.1.-.-)
RCAP_rcc00063	-0.41287	2.53408e-07	gidA	tRNA uridine 5-carboxymethylaminomethyl modification enzyme GidA
RCAP_rcc00064	-0.573463	1.72682e-11	trmE	tRNA modification GTPase TrmE
RCAP_rcc00065	-0.233452	0.00350482	rho	transcription termination factor Rho (EC:3.6.1.-)
RCAP_rcc00078	0.378937	0.000548889	hypothetical protein	sulfide:quinone oxidoreductase (EC:1.8.5.-)
RCAP_rcc00080	-0.543195	2.63737e-06	hypothetical protein	hypothetical protein
RCAP_rcc00081	-0.260342	0.0027969	leuC	3-isopropylmalate dehydratase large subunit (EC:4.2.1.33)
RCAP_rcc00082	-0.429921	1.28874e-06	leuD	3-isopropylmalate dehydratase small subunit (EC:4.2.1.33)
RCAP_rcc00083	-0.597749	3.45969e-11	hypothetical protein	hypothetical protein
RCAP_rcc00086	-0.392051	8.72928e-05	hypothetical protein	hypothetical protein
RCAP_rcc00089	0.488081	0.000154818	cation diffusion facilitator family transporter	cation diffusion facilitator family transporter
RCAP_rcc00095	0.820495	0.00153183	hmuU	hemin ABC transporter permease
RCAP_rcc00096	0.859988	0.00742936	hmuT	TP901-1 family phage major tail protein
RCAP_rcc00098	0.541746	2.23397e-07	hmuR	TonB-dependent hemin receptor
RCAP_rcc00099	-0.819182	0.0023836	ABC transporter ATP-binding protein	ABC transporter ATP-binding protein (EC:3.6.3.-)
RCAP_rcc00100	-0.724051	0.000863481	ABC transporter ATP-binding protein	ABC transporter ATP-binding protein (EC:3.6.3.-)
RCAP_rcc00101	-0.860752	3.26949e-06	ABC transporter permease	ABC transporter permease
RCAP_rcc00103	-0.743159	9.12996e-10	ABC transporter periplasmic substrate-binding protein	ABC transporter periplasmic substrate-binding protein
RCAP_rcc00106	0.786015	0.00232202	fhuB1	ferrichrome ABC transporter permease FhuB
RCAP_rcc00107	0.656281	0.000602264	fhuB2	ferrichrome ABC transporter permease FhuB
RCAP_rcc00111	0.549066	6.80353e-05	fhuE	outer membrane ferric siderophore receptor
RCAP_rcc00119	-0.247865	0.00214814	ptsN	nitrogen regulatory protein (EC:2.7.1.69)
RCAP_rcc00123	0.357899	0.002531	hypothetical protein	hypothetical protein
RCAP_rcc00124	0.199704	0.00948044	galE	UDP-glucose 4-epimerase (EC:5.1.3.2)
RCAP_rcc00125	0.374002	8.73404e-06	galU	UTP--glucose-1-phosphate uridylyltransferase (EC:2.7.7.9)
RCAP_rcc00126	-0.316168	0.0053339	kdsB	3-deoxy-manno-octulosonate cytidylyltransferase (EC:2.7.7.38)
RCAP_rcc00129	-0.41809	5.93363e-07	LacI family transcriptional regulator	LacI family transcriptional regulator
RCAP_rcc00131	0.377483	8.64849e-05	tRNA/rRNA cytosine-C5-methylase	tRNA/rRNA cytosine-C5-methylase (EC:2.1.1.-)
RCAP_rcc00132	0.71692	7.51486e-22	hypothetical protein	hypothetical protein
RCAP_rcc00133	0.591065	7.32512e-17	hypothetical protein	hypothetical protein
RCAP_rcc00134	0.685093	2.64119e-07	hypothetical protein	hypothetical protein
RCAP_rcc00138	0.590573	5.93444e-08	dnaE2	error-prone DNA polymerase (EC:2.7.7.7)
RCAP_rcc00139	-0.279745	0.0089021	nucleotidyltransferase/DNA polymerase involved in DNA repair	guanine deaminase (EC:3.5.4.3)
RCAP_rcc00141	-0.40683	0.000165739	hbdA	3-hydroxybutyryl-CoA dehydrogenase (EC:1.1.1.157)
RCAP_rcc00142	-0.822128	7.94399e-13	hypothetical protein	hypothetical protein
RCAP_rcc00143	-0.817886	5.38415e-24	etfA	tyrosine phenol-lyase (EC:4.1.99.2)
RCAP_rcc00144	-0.493481	9.69058e-08	etfB	electron transfer flavoprotein subunit beta
RCAP_rcc00146	-0.514051	2.16607e-11	parC	DNA topoisomerase IV subunit A (EC:5.99.1.2)
RCAP_rcc00149	0.698733	3.94594e-10	hypothetical protein	hypothetical protein
RCAP_rcc00150	0.581416	4.0769e-06	hypothetical protein	hypothetical protein
RCAP_rcc00156	-0.305769	1.4386e-05	alsT	sodium/amino acid symporter
RCAP_rcc00157	-0.308674	0.000274895	hypothetical protein	hypothetical protein
RCAP_rcc00161	-0.574702	2.40163e-16	gltB	glutamate synthase (NADPH) subunit alpha (EC:1.4.1.13)
RCAP_rcc00162	-0.449087	1.66216e-05	hypothetical protein	hypothetical protein
RCAP_rcc00163	-0.271473	0.00507208	gltD	glutamate synthase (NADPH) subunit beta (EC:1.4.1.13)
RCAP_rcc00164	0.623062	1.21184e-10	uppP	competence protein
RCAP_rcc00165	0.249002	0.00153129	NAD-dependent epimerase/dehydratase	NAD-dependent epimerase/dehydratase
RCAP_rcc00166	-0.329705	0.000288848	sulfotransferase	sulfotransferase
RCAP_rcc00167	-0.310022	8.98159e-06	family 2 glycosyl transferase	family 2 glycosyl transferase (EC:2.4.1.-)
RCAP_rcc00175	-0.315183	0.0018914	hypothetical protein	hypothetical protein
RCAP_rcc00179	-0.451628	4.49313e-07	ilvA	threonine dehydratase (EC:4.3.1.19)
RCAP_rcc00180	-0.952521	4.9977e-22	Hpt domain-containing protein	Hpt domain-containing protein
RCAP_rcc00181	-1.09999	1.34146e-33	response regulator receiver domain/protein phosphatase 2C domain-containing protein	response regulator receiver domain/protein phosphatase 2C domain-containing protein
RCAP_rcc00182	-0.527695	1.76353e-07	hemolysin D	hemolysin D
RCAP_rcc00187	0.641205	1.79875e-14	hslO	chaperonin HslO (EC:3.6.4.9)
RCAP_rcc00188	0.739949	1.93142e-09	NUDIX superfamily hydrolase	NUDIX superfamily hydrolase (EC:3.6.1.-)
RCAP_rcc00189	0.472534	1.73471e-06	cca	CCA-adding enzyme (EC:2.7.7.21 2.7.7.25)
RCAP_rcc00192	-0.369838	0.00023781	ErfK/YbiS/YcfS/YnhG family protein	ErfK/YbiS/YcfS/YnhG family protein
RCAP_rcc00194	0.269385	0.00843132	ErfK/YbiS/YcfS/YnhG family protein/Tat domain-containing protein	ErfK/YbiS/YcfS/YnhG family protein/Tat domain-containing protein
RCAP_rcc00196	0.263839	0.00174675	hypothetical protein	hypothetical protein
RCAP_rcc00199	0.291024	0.00210867	carbon-nitrogen family hydrolase	carbon-nitrogen family hydrolase (EC:3.5.-.-)
RCAP_rcc00200	0.585832	6.67515e-10	MarR family transcriptional regulator	MarR family transcriptional regulator
RCAP_rcc00201	-0.447334	1.99921e-08	adenine-specific DNA-methyltransferase	adenine-specific DNA-methyltransferase (EC:2.1.1.72)
RCAP_rcc00202	-0.633667	3.64398e-06	rnhB	ribonuclease HII (EC:3.1.26.4)
RCAP_rcc00204	-0.526292	0.000732771	hypothetical protein	hypothetical protein
RCAP_rcc00205	-0.662583	1.46578e-07	hypothetical protein	hypothetical protein
RCAP_rcc00206	-0.484964	3.10833e-08	nspC	carboxynorspermidine decarboxylase (EC:4.1.1.-)
RCAP_rcc00207	-0.369201	4.73828e-06	lys1	saccharopine dehydrogenase (EC:1.5.1.7)
RCAP_rcc00210	0.230392	0.0028762	ubiG	3-demethylubiquinone-9 3-O-methyltransferase (EC:2.1.1.64)
RCAP_rcc00211	-0.307462	0.00307775	pip1	lipoprotein
RCAP_rcc00212	0.286254	0.00522644	hypothetical protein	hypothetical protein
RCAP_rcc00214	-0.321641	6.34112e-05	hypothetical protein	hypothetical protein
RCAP_rcc00215	-0.332859	5.41144e-06	infB	translation initiation factor IF
RCAP_rcc00216	-1.39816	3.56917e-42	hypothetical protein	hypothetical protein
RCAP_rcc00218	-0.225366	0.00226448	argJ	arginine biosynthesis bifunctional protein ArgJ (EC:2.3.1.1 2.3.1.35)
RCAP_rcc00221	0.382297	0.00940411	hypothetical protein	hypothetical protein
RCAP_rcc00224	0.251854	0.00126237	dnaK	chaperone DnaK
RCAP_rcc00225	0.493421	0.00117847	alkB	alpha-ketoglutarate-dependent dioxygenase AlkB (EC:1.14.11.-)
RCAP_rcc00226	0.942774	2.75738e-12	mutY	A/G-specific adenine glycosylase (EC:3.2.2.-)
RCAP_rcc00229	-0.326521	0.00356918	lpxK	tetraacyldisaccharide 4'-kinase (EC:2.7.1.130)
RCAP_rcc00233	-0.592408	1.26958e-11	AFG1-like ATPase	AFG1-like ATPase
RCAP_rcc00234	0.788673	1.2207e-15	luciferase	luciferase
RCAP_rcc00238	-0.371406	0.00775681	hypothetical protein	hypothetical protein
RCAP_rcc00244	-0.336602	0.00903302	hypothetical protein	hypothetical protein
RCAP_rcc00245	0.518495	6.63803e-06	hypothetical protein	peptide-methionine-(S)-S-oxide reductase (EC:1.8.4.11)
RCAP_rcc00250	0.273867	0.00062453	amn	AMP nucleosidase (EC:3.2.2.4)
RCAP_rcc00251	0.212618	0.00625815	ade	adenine deaminase (EC:3.5.4.2)
RCAP_rcc00255	-0.607336	4.29852e-07	polB	DNA polymerase II (EC:2.7.7.7)
RCAP_rcc00257	-0.310622	5.3509e-05	leuS	leucyl-tRNA synthetase (EC:6.1.1.4)
RCAP_rcc00267	-0.252464	0.00184542	M16 family peptidase	M16 family peptidase (EC:3.4.24.-)
RCAP_rcc00270	-0.282717	0.00443004	lspA	lipoprotein signal peptidase (EC:3.4.23.36)
RCAP_rcc00273	-0.371743	5.17189e-05	rsmB1	50S ribosomal protein L19
RCAP_rcc00274	0.495737	5.62577e-07	hypothetical protein	hypothetical protein
RCAP_rcc00275	0.422222	3.85766e-05	dapB	dihydrodipicolinate reductase (EC:1.3.1.26)
RCAP_rcc00276	0.308429	0.0050901	rbfA	ribosome-binding factor A
RCAP_rcc00277	0.416036	0.000417998	hypothetical protein	hypothetical protein
RCAP_rcc00280	0.427912	1.77829e-07	hemolysin-type calcium-binding repeat family protein	hemolysin-type calcium-binding repeat family protein
RCAP_rcc00282	-0.753727	9.32851e-16	aldehyde dehydrogenase	aldehyde dehydrogenase (EC:1.2.1.-)
RCAP_rcc00283	-0.234831	0.00616969	hypothetical protein	hypothetical protein
RCAP_rcc00285	-0.239689	0.00933761	secE	preprotein translocase subunit SecE
RCAP_rcc00286	-0.557325	8.26096e-05	nusG	chemotaxis protein CheY
RCAP_rcc00287	-0.46153	2.37945e-07	rplK	50S ribosomal protein L11
RCAP_rcc00288	-0.503986	6.11597e-15	rplA	50S ribosomal protein L1
RCAP_rcc00289	-0.664508	1.75566e-19	rplJ	50S ribosomal protein L10
RCAP_rcc00290	-0.695201	4.41894e-18	rplL	50S ribosomal protein L7/L12
RCAP_rcc00291	-0.407102	3.93765e-09	rpoB	DNA-directed RNA polymerase subunit beta (EC:2.7.7.6)
RCAP_rcc00292	-0.500862	1.27074e-12	rpoC	DNA-directed RNA polymerase beta' subunit (EC:2.7.7.6)
RCAP_rcc00294	-0.390862	7.19649e-07	rpsL	30S ribosomal protein S12
RCAP_rcc00295	-0.356117	2.83531e-07	rpsG	30S ribosomal protein S7
RCAP_rcc00296	-0.505714	1.98111e-14	fusA1	translation elongation factor G (EC:3.6.5.3)
RCAP_rcc00297	-0.408037	3.89373e-09	tuf2	translation elongation factor Tu (EC:3.6.5.3)
RCAP_rcc00298	-0.474624	6.13458e-07	rpsJ	30S ribosomal protein S10
RCAP_rcc00299	-0.47847	3.10134e-12	rplC	50S ribosomal protein L3
RCAP_rcc00300	-0.415364	3.36748e-10	rplD	50S ribosomal protein L4
RCAP_rcc00301	-0.596794	5.43245e-15	rplW	50S ribosomal protein L23
RCAP_rcc00302	-0.492404	2.31881e-12	rplB	50S ribosomal protein L2
RCAP_rcc00303	-0.594164	1.46245e-12	rpsS	30S ribosomal protein S19
RCAP_rcc00304	-0.584002	1.30107e-11	rplV	50S ribosomal protein L22
RCAP_rcc00305	-0.561071	1.15112e-17	rpsC	30S ribosomal protein S3
RCAP_rcc00306	-0.495645	1.75914e-12	rplP	50S ribosomal protein L16
RCAP_rcc00308	-0.385341	0.000106544	rpmC	50S ribosomal protein L29
RCAP_rcc00309	-0.444682	1.69324e-06	rpsQ	30S ribosomal protein S17
RCAP_rcc00310	-0.452328	5.85488e-09	rplN	50S ribosomal protein L14
RCAP_rcc00311	-0.565117	1.32911e-13	rplX	50S ribosomal protein L24
RCAP_rcc00312	-0.549706	2.20225e-13	rplE	50S ribosomal protein L5
RCAP_rcc00313	-0.610605	1.84262e-12	rpsN	30S ribosomal protein S14
RCAP_rcc00314	-0.565806	5.72945e-14	rpsH	30S ribosomal protein S8
RCAP_rcc00315	-0.522291	1.58881e-14	rplF	50S ribosomal protein L6
RCAP_rcc00316	-0.589518	4.98112e-13	rplR	50S ribosomal protein L18
RCAP_rcc00317	-0.5907	7.71486e-19	rpsE	30S ribosomal protein S5
RCAP_rcc00318	-0.5494	1.42997e-14	rpmD	50S ribosomal protein L30
RCAP_rcc00319	0.591969	0.000202551	hypothetical protein	HAD superfamily hydrolase (EC:3.1.3.-)
RCAP_rcc00320	-0.509668	5.53373e-05	hypothetical protein	hypothetical protein
RCAP_rcc00321	-0.375612	1.11593e-06	rplO	50S ribosomal protein L15
RCAP_rcc00322	-0.256757	0.000450103	secY	preprotein translocase subunit SecY
RCAP_rcc00323	-0.252682	0.00192607	adk	adenylate kinase (EC:2.7.4.3)
RCAP_rcc00324	-0.401533	3.7122e-05	rpsM	30S ribosomal protein S13
RCAP_rcc00325	-0.344759	4.81248e-06	rpsK	30S ribosomal protein S11
RCAP_rcc00326	-0.534499	1.61574e-14	rpoA	DNA-directed RNA polymerase subunit alpha (EC:2.7.7.6)
RCAP_rcc00327	-0.516118	2.27674e-12	rplQ	50S ribosomal protein L17
RCAP_rcc00328	-0.622462	3.2147e-12	LuxR family autoinducer-binding transcriptional regulator	LuxR family autoinducer-binding transcriptional regulator
RCAP_rcc00329	-0.654921	2.72073e-11	autoinducer synthesis protein	autoinducer synthesis protein
RCAP_rcc00331	-0.588866	2.0642e-07	crcB	camphor resistance protein CrcB
RCAP_rcc00332	-0.448977	4.0769e-06	rluC	ribosomal large subunit pseudouridine synthase C (EC:5.4.99.12)
RCAP_rcc00333	-0.574517	6.4908e-05	gph1	phosphoglycolate phosphatase (EC:3.1.3.18)
RCAP_rcc00334	-0.399778	0.0041932	ATP12 chaperone protein family	ATP12 chaperone protein family
RCAP_rcc00335	-1.22594	3.72633e-49	bztA	glutamate/aspartate ABC transporter periplasmic glutamate/aspartate-binding protein BztA
RCAP_rcc00337	-0.709105	1.967e-14	bztC	glutamate/aspartate ABC transporter permease BztC
RCAP_rcc00338	-0.621766	6.78132e-15	bztD	glutamate/aspartate ABC transporter ATP-binding protein BztD (EC:3.6.3.21)
RCAP_rcc00339	-0.500051	2.39909e-06	sixA	phosphohistidine phosphatase (EC:3.1.3.-)
RCAP_rcc00342	0.478973	5.73874e-09	short-chain dehydrogenase/reductase family oxidoreductase	short-chain dehydrogenase/reductase family oxidoreductase
RCAP_rcc00343	0.536412	2.73305e-10	engB	GTP-binding protein EngB
RCAP_rcc00344	0.375933	0.000236561	MOSC domain-containing protein	MOSC domain-containing protein
RCAP_rcc00346	-0.457841	6.29454e-07	diguanylate cyclase/phosphodiesterase	diguanylate cyclase/phosphodiesterase (EC:3.1.4.-)
RCAP_rcc00352	1.15312	6.6936e-25	asnA	asparaginase (EC:3.5.1.1)
RCAP_rcc00353	0.735718	1.54123e-13	hypothetical protein	hypothetical protein
RCAP_rcc00355	-0.430241	4.10991e-09	S1 RNA binding domain-containing protein	S1 RNA binding domain-containing protein
RCAP_rcc00357	0.928555	6.17906e-24	macB	macrolide export ABC transporter ATP-binding/permease MacB (EC:3.6.3.-)
RCAP_rcc00358	0.996741	2.1236e-23	macA	macrolide export ABC transporter macrolide-specific efflux protein MacA
RCAP_rcc00361	-0.47151	5.17325e-10	rpmE	50S ribosomal protein L31
RCAP_rcc00364	-0.553598	0.000456757	trmD	tRNA (guanine-N1)-methyltransferase (EC:2.1.1.31)
RCAP_rcc00365	-0.835052	5.22344e-12	hypothetical protein	hypothetical protein
RCAP_rcc00366	-0.625597	3.63332e-08	rimM	16S rRNA processing protein RimM
RCAP_rcc00367	-0.545818	1.44252e-10	rpsP	30S ribosomal protein S16
RCAP_rcc00368	-0.76302	1.76712e-12	aroH	hydroxyphenylpyruvate synthase (EC:5.4.99.5)
RCAP_rcc00369	0.803323	4.01549e-19	GNAT family acetyltransferase	ceramide glucosyltransferase (EC:2.4.1.80)
RCAP_rcc00370	-0.295835	0.000782371	ffh	signal recognition particle protein
RCAP_rcc00375	-0.280328	8.87192e-05	mdoG1	glucans biosynthesis protein G
RCAP_rcc00377	-0.5086	2.99878e-05	hemL	glutamate-1-semialdehyde 2,1-aminomutase (EC:5.4.3.8)
RCAP_rcc00378	-0.652256	1.61772e-14	glnA1	glutamine synthetase (EC:6.3.1.2)
RCAP_rcc00382	-0.296311	0.00127256	hypothetical protein	malate dehydrogenase (EC:1.1.1.40)
RCAP_rcc00383	-0.327695	0.00207475	FAD dependent oxidoreductase	FAD dependent oxidoreductase
RCAP_rcc00384	0.432513	7.73402e-10	gshA	glutamate--cysteine ligase (EC:6.3.2.2)
RCAP_rcc00389	-0.386172	0.00813049	hypothetical protein	hypothetical protein
RCAP_rcc00390	0.638778	9.39099e-11	S49 family peptidase	S49 family peptidase (EC:3.4.21.-)
RCAP_rcc00391	0.932237	1.15892e-13	hypothetical protein	hypothetical protein
RCAP_rcc00392	1.00831	6.60506e-15	hypothetical protein	hypothetical protein
RCAP_rcc00393	0.269777	0.00523322	uvrC	UvrABC system protein C
RCAP_rcc00395	-0.261963	0.000765109	pgsA	CDP-diacylglycerol--glycerol-3-phosphate 3-phosphatidyltransferase (EC:2.7.8.5)
RCAP_rcc00403	0.452187	4.86984e-07	hypothetical protein	hypothetical protein
RCAP_rcc00404	0.628113	1.44482e-10	Sua5/YciO/YrdC/YwlC family protein	Sua5/YciO/YrdC/YwlC family protein
RCAP_rcc00405	0.297617	0.00118198	acyl-CoA dehydrogenase domain-containing protein	acyl-CoA dehydrogenase domain-containing protein
RCAP_rcc00406	0.245002	0.00545551	metallo-beta-lactamase	COQ9 family ubiquinone biosynthesis protein
RCAP_rcc00407	0.5575	1.43618e-11	lipoprotein	lipoprotein
RCAP_rcc00413	-0.247842	0.00124518	gabD	succinate-semialdehyde dehydrogenase (EC:1.2.1.16)
RCAP_rcc00415	-0.36167	4.03254e-05	short-chain dehydrogenase/reductase family oxidoreductase	short-chain dehydrogenase/reductase family oxidoreductase
RCAP_rcc00422	-0.265986	0.000312772	ptsP	phosphoenolpyruvate-protein phosphotransferase PtsP (EC:2.7.3.9)
RCAP_rcc00426	-0.903718	2.20225e-13	hypothetical protein	hypothetical protein
RCAP_rcc00427	-0.463366	7.30447e-05	panC	hypothetical protein
RCAP_rcc00430	0.317405	0.00583036	ErfK/YbiS/YcfS/YnhG family protein	ErfK/YbiS/YcfS/YnhG family protein
RCAP_rcc00431	-0.249462	0.00592878	creA	creatinase (EC:3.5.3.3)
RCAP_rcc00433	0.342781	0.00010111	RND family efflux transporter subunit MFP	RND family efflux transporter subunit MFP
RCAP_rcc00439	-0.592546	3.97051e-07	ppnk	NAD(+) kinase (EC:2.7.1.23)
RCAP_rcc00442	-0.400738	1.91407e-05	prpE	propionate--CoA ligase (EC:6.2.1.17)
RCAP_rcc00443	0.462482	7.2587e-05	maeB1	hypothetical protein
RCAP_rcc00450	0.6262	4.36424e-07	hypothetical protein	hypothetical protein
RCAP_rcc00453	0.504136	9.53147e-10	amino acid ABC transporter periplasmic amino acid-binding protein	amino acid ABC transporter periplasmic amino acid-binding protein
RCAP_rcc00454	0.89368	6.34776e-21	moeB1	molybdenum cofactor biosynthesis protein B
RCAP_rcc00455	0.739945	6.32219e-12	dut	deoxyuridine 5'-triphosphate nucleotidohydrolase (EC:3.6.1.23)
RCAP_rcc00456	0.920707	9.2121e-26	coaBC	bifunctional phosphopantothenoylcysteine decarboxylase/phosphopantothenate--cysteine li
RCAP_rcc00457	1.05226	7.9696e-39	hypothetical protein	hypothetical protein
RCAP_rcc00458	0.931398	2.2641e-26	rpoH1	RNA polymerase sigma-32 factor
RCAP_rcc00463	-0.33746	0.000425434	hypothetical protein	hypothetical protein
RCAP_rcc00464	-0.363349	4.06676e-05	tetrapyrrole methylase	tetrapyrrole methylase (EC:2.1.1.-)
RCAP_rcc00469	-0.256981	0.00404749	trpS	tryptophanyl-tRNA synthetase (EC:6.1.1.2)
RCAP_rcc00470	-0.391844	0.00124819	MATE efflux family protein	MATE efflux family protein
RCAP_rcc00479	0.623955	1.88882e-10	COQ9 family ubiquinone biosynthesis protein	metallo-beta-lactamase
RCAP_rcc00481	-0.491477	1.52915e-05	mcpI	methyl-accepting chemotaxis protein McpI
RCAP_rcc00482	-0.628102	0.00198575	hypothetical protein	hypothetical protein
RCAP_rcc00485	-0.264545	0.00569945	gst	glutathione S-transferase (EC:2.5.1.18)
RCAP_rcc00486	-0.380604	9.45879e-05	hypothetical protein	hypothetical protein
RCAP_rcc00487	-0.274475	0.00265252	suhB	inositol-1-monophosphatase (EC:3.1.3.25)
RCAP_rcc00490	-0.503278	2.2282e-07	metF	5,10-methylenetetrahydrofolate reductase (EC:1.5.1.20)
RCAP_rcc00491	0.766437	1.74279e-09	thioesterase superfamily protein	thioesterase superfamily protein
RCAP_rcc00492	0.538802	7.55613e-07	hypothetical protein	hypothetical protein
RCAP_rcc00493	0.248421	0.00672807	ldc	lysine/ornithine decarboxylase (EC:4.1.1.17 4.1.1.18)
RCAP_rcc00495	0.32138	0.0024326	glyoxalase/bleomycin resistance protein/dioxygenase	signal transduction histidine kinase (EC:2.7.13.3)
RCAP_rcc00496	-0.29186	0.000150145	valS	valyl-tRNA synthetase (EC:6.1.1.9)
RCAP_rcc00497	-0.305912	0.00635705	UbiA prenyltransferase	UbiA prenyltransferase (EC:2.5.1.-)
RCAP_rcc00502	-0.27795	0.000318441	type II and III secretion system protein	type II and III secretion system protein
RCAP_rcc00505	-0.308533	0.000212787	type II secretion system protein E	type II secretion system protein E
RCAP_rcc00515	-0.336232	0.00130408	hypothetical protein	hypothetical protein
RCAP_rcc00516	-0.639945	4.41894e-18	tpl	electron transfer flavoprotein subunit alpha
RCAP_rcc00517	-0.603487	2.83016e-05	hypothetical protein	hypothetical protein
RCAP_rcc00524	-0.388288	0.000222835	gyaR1	ribonuclease G (EC:3.1.4.-)
RCAP_rcc00526	-0.775856	5.10183e-23	dimethylglycine dehydrogenase	dimethylglycine dehydrogenase (EC:1.5.99.2)
RCAP_rcc00528	-0.527226	0.000177099	carboxymuconolactone decarboxylase	carboxymuconolactone decarboxylase (EC:4.1.1.44)
RCAP_rcc00529	-0.477024	0.000150977	FAD dependent oxidoreductase	FAD dependent oxidoreductase
RCAP_rcc00531	-0.423749	1.11667e-09	carB	carbamoyl-phosphate synthase large subunit (EC:6.3.5.5)
RCAP_rcc00532	-0.344273	1.7008e-06	aspS	aspartyl-tRNA synthetase (EC:6.1.1.12)
RCAP_rcc00533	1.16905	3.67855e-49	hypothetical protein	hypothetical protein
RCAP_rcc00534	0.876536	5.37675e-24	hypothetical protein	hypothetical protein
RCAP_rcc00535	0.578695	0.000453858	hypothetical protein	hypothetical protein
RCAP_rcc00536	0.300201	0.000498723	GNAT family acetyltransferase	GNAT family acetyltransferase (EC:2.3.1.-)
RCAP_rcc00539	0.246628	0.00896607	hypothetical protein	hypothetical protein
RCAP_rcc00540	0.334823	0.00264872	nitroreductase	nitroreductase
RCAP_rcc00543	0.308911	0.000219452	hypothetical protein	hypothetical protein
RCAP_rcc00544	0.245447	0.00918243	aldehyde dehydrogenase	aldehyde dehydrogenase (EC:1.2.1.-)
RCAP_rcc00550	-0.72463	6.28067e-11	LysR family transcriptional regulator	LysR family transcriptional regulator
RCAP_rcc00567	0.71103	5.15957e-15	nifA1	Nif-specific regulatory protein
RCAP_rcc00569	0.692096	0.00190607	nifU1	nitrogen fixation protein NifU
RCAP_rcc00570	0.502992	0.000255403	nifK	nitrogenase molybdenum-iron protein subunit beta (EC:1.18.6.1)
RCAP_rcc00571	0.523032	3.60887e-07	nifD	nitrogenase molybdenum-iron protein subunit alpha (EC:1.18.6.1)
RCAP_rcc00572	0.585624	3.40848e-08	nifH1	nitrogenase iron protein (EC:1.18.6.1)
RCAP_rcc00575	0.77348	8.65529e-11	hypothetical protein	hypothetical protein
RCAP_rcc00577	-0.890905	1.62978e-09	cbbQ	CbbQ protein
RCAP_rcc00578	-1.46746	2.42965e-26	cbbS	ribulose bisphosphate carboxylase small subunit (EC:4.1.1.39)
RCAP_rcc00579	-0.702654	1.37881e-09	cbbL	ribulose bisphosphate carboxylase large subunit (EC:4.1.1.39)
RCAP_rcc00580	0.380163	0.000589357	cbbR1	RuBisCO operon transcriptional regulator CbbR
RCAP_rcc00585	0.73552	0.000143664	anfH	nitrogenase iron protein (EC:1.18.6.1)
RCAP_rcc00600	-0.695656	1.01807e-23	nrdJ1	ribonucleoside-diphosphate reductase NrdJ (EC:1.17.4.1)
RCAP_rcc00602	-0.319288	0.00193333	mntR	transcriptional regulator MntR
RCAP_rcc00603	0.56751	1.49833e-11	alpha/beta fold family hydrolase	alpha/beta fold family hydrolase
RCAP_rcc00604	0.263296	0.00282626	TerC family integral membrane protein	TerC family integral membrane protein
RCAP_rcc00607	-0.80142	2.83216e-17	cspA1	cold shock protein CspA
RCAP_rcc00608	-1.02356	2.02593e-16	hypothetical protein	hypothetical protein
RCAP_rcc00611	0.369002	0.000378221	nikR	nickel-responsive regulator NikR
RCAP_rcc00612	0.525529	7.86616e-08	hypothetical protein	hypothetical protein
RCAP_rcc00613	0.324749	0.000113177	TetR family transcriptional regulator	TetR family transcriptional regulator
RCAP_rcc00614	0.578446	1.06749e-09	RND efflux system outer membrane lipoprotein	RND efflux system outer membrane lipoprotein
RCAP_rcc00616	-0.56503	8.21704e-06	acrB	acriflavine resistance protein B
RCAP_rcc00620	-0.750915	3.85874e-17	response regulator receiver modulated diguanylate cyclase/phosphodiesterase	response regulator receiver modulated diguanylate cyclase/phosphodiesterase (EC:3.1.4.-)
RCAP_rcc00621	-0.55347	2.14907e-06	signal transduction histidine kinase	signal transduction histidine kinase (EC:2.7.13.3)
RCAP_rcc00624	-0.61996	1.8276e-10	amino acid ABC transporter periplasmic amino acid-binding protein	amino acid ABC transporter periplasmic amino acid-binding protein
RCAP_rcc00625	-0.517493	9.43769e-06	amino acid ABC transporter permease	amino acid ABC transporter permease
RCAP_rcc00630	-0.403122	7.12432e-05	ice nucleation protein repeat family protein	ice nucleation protein repeat family protein
RCAP_rcc00631	0.566955	5.0488e-10	hypothetical protein	hypothetical protein
RCAP_rcc00644	-0.484482	0.000833256	mcpX	methyl-accepting chemotaxis protein McpX
RCAP_rcc00645	0.458106	0.00231146	diguanylate cyclase/phosphodiesterase	hypothetical protein
RCAP_rcc00656	-0.611298	1.07519e-11	hypothetical protein	hypothetical protein
RCAP_rcc00657	-0.467919	5.22473e-07	hypothetical protein	hypothetical protein
RCAP_rcc00658	-0.703504	1.62034e-16	hypothetical protein	hypothetical protein
RCAP_rcc00659	-0.604694	3.999e-19	puhA	photosynthetic reaction center subunit H
RCAP_rcc00660	-0.882152	2.75096e-37	pucC1	protein PucC
RCAP_rcc00661	-1.27878	8.66123e-60	bchM	magnesium-protoporphyrin O-methyltransferase (EC:2.1.1.11)
RCAP_rcc00662	-1.15889	1.83014e-55	bchL	light-independent protochlorophyllide reductase iron-sulfur ATP-binding protein (EC:1.18
RCAP_rcc00663	-1.63116	3.29853e-127	bchH	magnesium chelatase H subunit (EC:6.6.1.1)
RCAP_rcc00664	-1.72667	1.63866e-131	bchB	light-independent protochlorophyllide reductase subunit B (EC:1.3.1.33)
RCAP_rcc00665	-1.77594	5.14735e-117	bchN	light-independent protochlorophyllide reductase N subunit (EC:1.3.1.33)
RCAP_rcc00666	-2.26512	1.02245e-151	bchF	2-vinyl bacteriochlorophyllide hydratase (EC:4.2.1.-)
RCAP_rcc00667	-0.33906	0.000101137	ppaA	regulatory protein PpaA
RCAP_rcc00668	-0.706562	8.75241e-21	ppsR	transcriptional regulator PpsR
RCAP_rcc00669	-1.51547	1.58506e-101	bchE	magnesium-protoporphyrin IX monomethyl ester anaerobic oxidative cyclase (EC:1.14.13.81)
RCAP_rcc00670	-1.64061	1.86877e-83	bchJ	bacteriochlorophyll 4-vinyl reductase
RCAP_rcc00671	-1.56815	1.00417e-92	bchG	bacteriochlorophyll synthase (EC:2.5.1.62)
RCAP_rcc00672	-0.954672	7.5309e-31	PUCC family protein	PUCC family protein
RCAP_rcc00673	-1.25101	1.71976e-63	bchP	geranylgeranyl reductase (EC:1.3.1.-)
RCAP_rcc00674	-1.29808	6.51359e-58	idi2	isopentenyl-diphosphate delta-isomerase (EC:5.3.3.2)
RCAP_rcc00675	0.34575	0.00142634	bchO	magnesium-chelatase BchO (EC:6.6.1.1)
RCAP_rcc00676	-0.370137	8.22982e-05	bchD	magnesium chelatase ATPase subunit D (EC:6.6.1.1)
RCAP_rcc00677	-0.367274	3.177e-07	bchI	magnesium chelatase ATPase subunit I (EC:6.6.1.1)
RCAP_rcc00679	-0.297848	1.34037e-05	crtI	phytoene dehydrogenase (EC:1.14.99.-)
RCAP_rcc00680	-0.353895	0.000118959	crtB	phytoene synthase (EC:2.5.1.32)
RCAP_rcc00682	-1.36692	4.02614e-50	crtC	hydroxyneurosporene synthase
RCAP_rcc00683	-0.549757	5.57974e-11	crtD	methoxyneurosporene dehydrogenase (EC:1.14.99.-)
RCAP_rcc00684	-1.29926	7.32791e-75	crtE	farnesyltranstransferase (EC:2.5.1.29)
RCAP_rcc00685	-1.71129	2.04515e-104	crtF	hydroxyneurosporene methyltransferase (EC:2.1.1.-)
RCAP_rcc00686	-4.36209	0	bchC	2-desacetyl-2-hydroxyethyl bacteriochlorophyllide A dehydrogenase
RCAP_rcc00687	-3.52336	0	bchX	chlorophyllide reductase subunit BchX (EC:1.3.1.-)
RCAP_rcc00688	-3.52896	0	bchY	chlorophyllide reductase subunit BchY (EC:1.18.1.-)
RCAP_rcc00689	-1.69259	7.52297e-117	bchZ	chlorophyllide reductase subunit BchZ (EC:1.18.-.-)
RCAP_rcc00690	-0.296131	0.00114945	pufQ	cytochrome, subunit PufQ
RCAP_rcc00691	-0.375468	1.43435e-05	pufB	methyl-accepting chemotaxis sensory transducer
RCAP_rcc00692	-0.650535	2.3418e-14	pufA	light-harvesting protein B-870 subunit alpha
RCAP_rcc00693	-1.04402	1.25389e-46	pufL	photosynthetic reaction center subunit L
RCAP_rcc00694	-1.02679	1.25848e-54	pufM	photosynthetic reaction center subunit M
RCAP_rcc00695	-1.01515	1.47752e-42	pufX	intrinsic membrane protein PufX
RCAP_rcc00697	0.676539	1.40458e-11	hypothetical protein	hypothetical protein
RCAP_rcc00698	0.907321	1.95312e-18	hypothetical protein	hypothetical protein
RCAP_rcc00699	0.856731	3.14513e-18	rpoE	RNA polymerase sigma-24 factor
RCAP_rcc00700	1.24516	1.83733e-39	hypothetical protein	hypothetical protein
RCAP_rcc00701	1.04952	5.37766e-20	bsaA1	glutathione peroxidase (EC:1.11.1.9)
RCAP_rcc00703	1.24584	1.77365e-42	deoxyribodipyrimidine photolyase-related protein	deoxyribodipyrimidine photolyase-related protein (EC:4.1.99.3)
RCAP_rcc00704	0.610822	3.22175e-13	oppC1	oligopeptide ABC transporter permease OppC
RCAP_rcc00705	0.41437	1.27773e-06	oppB1	oligopeptide ABC transporter permease OppB
RCAP_rcc00712	0.538651	3.32782e-09	moaA1	molybdenum cofactor biosynthesis protein A
RCAP_rcc00718	0.341553	1.0271e-06	mdh	malate dehydrogenase (EC:1.1.1.37)
RCAP_rcc00719	0.366733	0.00408585	hypothetical protein	hypothetical protein
RCAP_rcc00734	0.424809	0.00509295	lipoprotein	lipoprotein
RCAP_rcc00739	-0.72973	8.49627e-09	ArsR family transcriptional regulator	ArsR family transcriptional regulator
RCAP_rcc00741	0.241794	0.00351244	atpB	ATP synthase F0 subunit A (EC:3.6.3.14)
RCAP_rcc00747	0.299111	0.00594778	hypothetical protein	thioredoxin
RCAP_rcc00748	0.327351	9.52257e-06	phaR	fructose-bisphosphate aldolase (EC:4.1.2.13)
RCAP_rcc00749	0.395516	1.01656e-05	LysR family transcriptional regulator	LysR family transcriptional regulator
RCAP_rcc00754	0.382936	1.59336e-05	lipoprotein	lipoprotein
RCAP_rcc00756	-0.508828	1.22931e-06	dme family transporter	dme family transporter
RCAP_rcc00757	-0.344326	0.00226991	alpha/beta fold family hydrolase	alpha/beta fold family hydrolase
RCAP_rcc00759	-0.744464	1.59624e-21	mcpB	methyl-accepting chemotaxis protein McpB
RCAP_rcc00760	-0.80927	1.81014e-17	mcpA1	methyl-accepting chemotaxis protein McpA
RCAP_rcc00762	0.720867	9.31816e-05	hoxW	hydrogenase maturation factor HowW (EC:3.4.23.-)
RCAP_rcc00766	0.431151	0.000120353	hypF	hydrogenase maturation protein HypF (EC:2.1.3.-)
RCAP_rcc00784	1.31614	1.31372e-09	hypothetical protein	hypothetical protein
RCAP_rcc00789	-0.320001	0.000215663	monosacharide ABC transporter ATP-binding protein	monosacharide ABC transporter ATP-binding protein (EC:3.6.3.17)
RCAP_rcc00792	-0.264825	0.00486067	xdhA	xanthine dehydrogenase small subunit (EC:1.17.1.4)
RCAP_rcc00793	-0.451324	5.64878e-08	dnaE1	DNA polymerase III subunit alpha (EC:2.7.7.7)
RCAP_rcc00795	-0.313174	0.000216136	hisS	histidyl-tRNA synthetase (EC:6.1.1.21)
RCAP_rcc00796	-0.463662	3.53089e-07	hisZ	ATP phosphoribosyltransferase regulatory subunit (EC:2.4.2.17)
RCAP_rcc00797	-0.552634	1.00056e-08	hisG	ATP phosphoribosyltransferase catalytic subunit (EC:2.4.2.17)
RCAP_rcc00799	-0.466124	9.86151e-06	mrdB	rod shape-determining protein RodA
RCAP_rcc00803	0.368888	9.28366e-07	mreB	rod shape-determining protein MreB
RCAP_rcc00804	0.692188	1.50173e-13	nhaA	Na+/H+ antiporter NhaA
RCAP_rcc00806	0.949327	7.08411e-05	heat shock protein DnaJ domain-containing protein	hypothetical protein
RCAP_rcc00808	0.806574	2.09904e-29	hypothetical protein	hypothetical protein
RCAP_rcc00809	0.397259	9.00027e-06	ppx	exopolyphosphatase (EC:3.6.1.11)
RCAP_rcc00810	-0.318877	6.70074e-05	ppk	polyphosphate kinase (EC:2.7.4.1)
RCAP_rcc00811	0.52774	0.000384898	hda	DnaA-like protein Hda
RCAP_rcc00812	0.46311	2.30573e-08	hypothetical protein	hypothetical protein
RCAP_rcc00814	0.573023	5.53373e-05	LysR family transcriptional regulator	LysR family transcriptional regulator
RCAP_rcc00815	1.0614	0.00040332	DoxX family protein	hypothetical protein
RCAP_rcc00816	0.811348	6.72743e-11	extradiol ring-cleavage dioxygenase subunit B	family 2 glycosyl transferase
RCAP_rcc00819	0.355983	0.00274675	murG	undecaprenyldiphospho-muramoylpentapeptide beta-N-acetylglucosaminyltransferase (EC:2.4.
RCAP_rcc00820	-0.269144	0.000641172	murC	UDP-N-acetylmuramate--L-alanine ligase (EC:6.3.2.8)
RCAP_rcc00821	-0.535159	0.00465764	hypothetical protein	hypothetical protein
RCAP_rcc00825	-0.280935	0.000425197	ftsA	cell division protein FtsA
RCAP_rcc00827	0.80849	2.76253e-24	lpxC	UDP-3-O-[3-hydroxymyristoyl] N-acetylglucosamine deacetylase (EC:3.5.1.-)
RCAP_rcc00831	-0.291513	0.00220287	dld	D-lactate dehydrogenase (EC:1.1.2.4)
RCAP_rcc00834	-0.283581	0.00137544	pepP	aminopeptidase P (EC:3.4.11.9)
RCAP_rcc00835	-0.473486	1.83465e-10	cobT	cobaltochelatase subunit CobT (EC:6.6.1.2)
RCAP_rcc00836	-0.336007	1.87192e-05	cobS	cobaltochelatase subunit CobS (EC:6.6.1.2)
RCAP_rcc00841	-0.247297	0.00076045	gatB	glutamyl-tRNA(Gln) amidotransferase subunit B (EC:6.3.5.7)
RCAP_rcc00844	-0.332322	0.00284311	hypothetical protein	hypothetical protein
RCAP_rcc00846	-1.22235	9.22143e-44	dppA	dipeptide ABC transporter periplasmic dipeptide-binding protein DppA
RCAP_rcc00847	-0.90902	2.06494e-19	dppB	dipeptide ABC transporter permease DppB
RCAP_rcc00848	-0.643173	2.4151e-09	dppC	dipeptide ABC transporter permease DppC
RCAP_rcc00849	1.46044	5.41232e-37	dppD	hypothetical protein
RCAP_rcc00850	0.329354	0.000842447	dppF	dipeptide ABC transporter ATP-binding protein DppF (EC:3.6.3.-)
RCAP_rcc00854	-0.409502	4.84544e-08	argS	arginyl-tRNA synthetase (EC:6.1.1.19)
RCAP_rcc00857	-0.607639	6.28847e-07	scpA	segregation and condensation protein A
RCAP_rcc00858	-0.464624	0.000211086	scpB	segregation and condensation protein B
RCAP_rcc00862	0.519679	0.000778883	divalent anion:Na+ symporter	divalent anion:Na+ symporter
RCAP_rcc00863	-0.365251	0.00010263	rplM	50S ribosomal protein L13
RCAP_rcc00864	-0.391957	1.49245e-06	rpsI	30S ribosomal protein S9
RCAP_rcc00870	0.326274	0.000514207	fghA	S-formylglutathione hydrolase (EC:3.1.2.12)
RCAP_rcc00871	0.450394	7.32638e-09	hypothetical protein	hypothetical protein
RCAP_rcc00876	0.714789	0.00275177	guaD	nucleotidyltransferase/DNA polymerase involved in DNA repair (EC:2.7.7.7)
RCAP_rcc00877	-0.339457	0.000669519	mgtE	magnesium transporter
RCAP_rcc00879	-0.8186	4.69833e-16	phnA	protein PhnA
RCAP_rcc00880	1.09551	3.15508e-26	CHAP domain-containing protein	CHAP domain-containing protein
RCAP_rcc00881	-0.517879	1.03439e-07	metallophosphoesterase	metallophosphoesterase
RCAP_rcc00882	-0.291813	0.00225321	divalent ion symporter	divalent ion symporter
RCAP_rcc00886	0.738291	0.00357873	ABC transporter ATP-binding protein	ABC transporter ATP-binding protein (EC:3.6.3.-)
RCAP_rcc00887	0.548206	0.0011823	hypothetical protein	hypothetical protein
RCAP_rcc00889	0.658828	0.00121197	NosL family protein	NosL family protein
RCAP_rcc00890	0.741423	1.08789e-06	hypothetical protein	hypothetical protein
RCAP_rcc00894	-0.457937	4.83063e-06	proW1	glycine betaine/L-proline ABC transporter permease ProW
RCAP_rcc00895	-0.504694	6.34877e-09	proX1	glycine betaine/L-proline ABC transporter periplasmic glycine betaine/L-proline-binding
RCAP_rcc00896	-0.551975	4.11086e-05	betI	transcriptional repressor BetI
RCAP_rcc00897	-0.556732	1.2538e-10	betB	betaine-aldehyde dehydrogenase (EC:1.2.1.8)
RCAP_rcc00898	-0.67412	1.78697e-14	betA	choline dehydrogenase (EC:1.1.99.1)
RCAP_rcc00899	-0.521438	7.94929e-05	nuclease	nuclease
RCAP_rcc00902	-0.803676	9.98728e-17	XRE family transcriptional regulator	major facilitator superfamily protein
RCAP_rcc00906	-0.642203	1.96371e-10	pccB	propionyl-CoA carboxylase subunit beta (EC:6.4.1.3)
RCAP_rcc00908	-0.411769	3.30955e-06	lipoprotein	lipoprotein
RCAP_rcc00910	0.722145	5.28174e-15	hypothetical protein	hypothetical protein
RCAP_rcc00913	-0.74085	2.30625e-18	bfr	bacterioferritin
RCAP_rcc00918	-0.30367	5.26785e-05	N-acetylmuramoyl-L-alanine amidase	lysyl-tRNA synthetase (EC:6.1.1.6)
RCAP_rcc00919	1.03514	4.13685e-23	hypothetical protein	hypothetical protein
RCAP_rcc00920	1.09574	1.19501e-25	hypothetical protein	hypothetical protein
RCAP_rcc00924	0.726811	0.00940411	hypothetical protein	hypothetical protein
RCAP_rcc00925	0.903743	3.33653e-07	hypothetical protein	hypothetical protein
RCAP_rcc00930	-0.837108	6.41157e-16	hypothetical protein	hypothetical protein
RCAP_rcc00931	0.808573	0.000107084	hypothetical protein	hypothetical protein
RCAP_rcc00934	0.821722	6.91037e-09	U35 family peptidase	U35 family peptidase (EC:3.4.-.-)
RCAP_rcc00935	0.837145	1.38807e-28	hypothetical protein	hypothetical protein
RCAP_rcc00936	1.22476	6.41779e-58	lambda family phage portal protein	lambda family phage portal protein
RCAP_rcc00937	1.3003	7.72946e-10	hypothetical protein	hypothetical protein
RCAP_rcc00938	1.17268	1.752e-31	phage terminase large subunit	phage terminase large subunit
RCAP_rcc00939	1.50788	0.000404357	hypothetical protein	nitrogen fixation protein NifU
RCAP_rcc00942	0.528089	1.55755e-05	hypothetical protein	hypothetical protein
RCAP_rcc00943	0.775491	3.17215e-13	cytosine-N(4)-specific DNA-methyltransferase	cytosine-N(4)-specific DNA-methyltransferase (EC:2.1.1.113)
RCAP_rcc00944	1.16336	6.87254e-13	ParB domain-containing protein nuclease	ParB domain-containing protein nuclease
RCAP_rcc00945	-0.343621	0.00283563	hypothetical protein	heat shock protein DnaJ domain-containing protein
RCAP_rcc00946	0.544106	1.47433e-05	MarR family transcriptional regulator	MarR family transcriptional regulator
RCAP_rcc00947	0.960751	3.38009e-08	hypothetical protein	hypothetical protein
RCAP_rcc00948	0.753916	3.38203e-06	hypothetical protein	hypothetical protein
RCAP_rcc00949	0.645003	3.71476e-13	hypothetical protein	hypothetical protein
RCAP_rcc00950	0.709571	2.40173e-09	phage integrase	phage integrase
RCAP_rcc00951	-0.534412	4.51107e-10	hsdR1	type I restriction-modification system RcaSBIP subunit R (EC:3.1.21.3)
RCAP_rcc00952	-0.644658	1.0839e-10	hsdM1	type I restriction-modification system RcaSBIP subunit M (EC:2.1.1.72)
RCAP_rcc00953	-0.634467	6.31911e-10	hypothetical protein	hypothetical protein
RCAP_rcc00954	-0.275461	0.0053938	hsdS1	type I restriction-modification system RcaSBIP subunit S
RCAP_rcc00955	-0.491913	1.68167e-06	SMC protein, N-terminal domain-containing protein	SMC protein, N-terminal domain-containing protein
RCAP_rcc00956	-0.448411	3.62431e-06	hypothetical protein	hypothetical protein
RCAP_rcc00957	-0.433638	0.00491711	hypothetical protein	hypothetical protein
RCAP_rcc00963	-0.428214	5.98494e-06	hypothetical protein	hypothetical protein
RCAP_rcc00964	0.564776	1.44613e-07	phage tail fiber protein	phage tail fiber protein
RCAP_rcc00965	0.72208	0.000345811	phage tail assembly protein	phage tail assembly protein
RCAP_rcc00966	0.606932	0.000417998	hypothetical protein	hypothetical protein
RCAP_rcc00972	0.935428	0.00234465	hypothetical protein	hypothetical protein
RCAP_rcc00977	-0.359074	0.00308616	hypothetical protein	hypothetical protein
RCAP_rcc00981	0.649101	9.09226e-13	phage head morphogenesis protein	phage head morphogenesis protein
RCAP_rcc00982	0.752261	7.02813e-08	hypothetical protein	hypothetical protein
RCAP_rcc00984	0.618611	4.99299e-09	hypothetical protein	hypothetical protein
RCAP_rcc00985	0.454994	0.000714642	hypothetical protein	hypothetical protein
RCAP_rcc00995	-0.598708	4.50654e-08	hypothetical protein	hypothetical protein
RCAP_rcc00997	1.05056	0.00142682	hypothetical protein	hypothetical protein
RCAP_rcc00999	0.759475	0.00523941	hypothetical protein	FAD dependent oxidoreductase
RCAP_rcc01000	0.637409	0.00385457	hypothetical protein	hypothetical protein
RCAP_rcc01002	0.463335	2.90876e-06	integrase catalytic subunit	integrase catalytic subunit
RCAP_rcc01010	-0.390771	1.37642e-05	DNA binding protein	DNA binding protein
RCAP_rcc01012	0.207374	0.00625386	hypothetical protein	hypothetical protein
RCAP_rcc01014	0.325966	0.000858857	hypothetical protein	hypothetical protein
RCAP_rcc01020	0.769471	4.97995e-21	diguanylate cyclase/phosphodiesterase	diguanylate cyclase/phosphodiesterase (EC:3.1.4.-)
RCAP_rcc01021	0.633415	0.00253895	ugpC	sn-glycerol-3-phosphate transport ATP-binding protein UgpC (EC:3.6.3.20)
RCAP_rcc01024	0.482328	0.00434577	ugpB	hypothetical protein
RCAP_rcc01028	1.12026	9.89005e-08	iron siderophore/cobalamin ABC transporter periplasmic iron siderophore/cobalamin-binding protein	iron siderophore/cobalamin ABC transporter periplasmic iron siderophore/cobalamin-binding prot
RCAP_rcc01035	0.546301	3.7254e-05	hypothetical protein	hypothetical protein
RCAP_rcc01038	0.640072	1.15208e-11	hypothetical protein	hypothetical protein
RCAP_rcc01040	-0.814749	0.000243271	hypothetical protein	hypothetical protein
RCAP_rcc01041	-0.569873	0.00582629	hypothetical protein	hypothetical protein
RCAP_rcc01043	0.64155	2.32157e-08	hypothetical protein	hypothetical protein
RCAP_rcc01044	0.717793	1.36425e-05	RimK-like ATP-grasp domain-containing protein	RimK-like ATP-grasp domain-containing protein
RCAP_rcc01045	0.723233	0.000150408	iron siderophore/cobalamin ABC transporter ATP-binding protein	iron siderophore/cobalamin ABC transporter ATP-binding protein (EC:3.6.3.-)
RCAP_rcc01046	0.879425	2.75655e-05	iron siderophore/cobalamin ABC transporter permease	iron siderophore/cobalamin ABC transporter permease
RCAP_rcc01047	0.602631	0.00028824	iron siderophore/cobalamin ABC transporter periplasmic iron siderophore/cobalamin-binding protein	response regulator receiver protein
RCAP_rcc01048	0.751003	0.00665812	AraC family transcriptional regulator	AraC family transcriptional regulator
RCAP_rcc01049	0.879357	1.82254e-20	TonB-dependent siderophore receptor	TonB-dependent siderophore receptor
RCAP_rcc01050	1.07736	2.23352e-10	fes	enterochelin esterase
RCAP_rcc01058	0.850228	0.00589296	gas vesicle synthesis protein GvpL/GvpF	gas vesicle synthesis protein GvpL/GvpF
RCAP_rcc01059	1.72589	6.24581e-17	gas vesicle synthesis protein GvpL/GvpF	gas vesicle synthesis protein GvpL/GvpF
RCAP_rcc01067	-0.5118	1.57589e-05	hypothetical protein	hypothetical protein
RCAP_rcc01073	-0.653217	2.89537e-05	gvpA	gas vesicle protein GvpA
RCAP_rcc01077	0.828976	8.28308e-14	hypothetical protein	hypothetical protein
RCAP_rcc01078	0.601596	1.38527e-08	SH3 domain-containing protein	SH3 domain-containing protein
RCAP_rcc01079	-0.487034	3.35706e-12	hypothetical protein	30S ribosomal protein S1
RCAP_rcc01080	0.838581	1.39554e-09	hypothetical protein	hypothetical protein
RCAP_rcc01082	-0.3726	0.000939902	group 1 glycosyl transferase	ATPase AAA
RCAP_rcc01088	0.395663	0.00241953	LuxR family autoinducer-binding transcriptional regulator	LuxR family autoinducer-binding transcriptional regulator
RCAP_rcc01092	0.809246	3.30722e-07	gsiA	glutathione import ABC transporter ATP-binding protein GsiA (EC:3.6.3.-)
RCAP_rcc01102	0.740101	6.4908e-05	hypothetical protein	hypothetical protein
RCAP_rcc01104	0.561689	0.000363485	hypothetical protein	iron(III) ABC transporter periplasmic iron(III)-compound-binding protein
RCAP_rcc01110	0.52796	5.3509e-05	diguanylate cyclase/phosphodiesterase	diguanylate cyclase/phosphodiesterase (EC:3.1.4.-)
RCAP_rcc01116	-0.296277	0.00131707	PhoH family protein	PhoH family protein
RCAP_rcc01117	-0.341962	0.000140022	hypothetical protein	hypothetical protein
RCAP_rcc01120	-0.58023	1.52915e-17	metK	methionine adenosyltransferase (EC:2.5.1.6)
RCAP_rcc01125	0.900745	2.48578e-09	rpsA	hypothetical protein
RCAP_rcc01126	-0.408419	0.000153385	ihfB	integration host factor subunit beta
RCAP_rcc01127	-0.419536	1.30262e-06	hypothetical protein	hypothetical protein
RCAP_rcc01130	1.13505	1.90009e-21	LuxR family transcriptional regulator	LuxR family transcriptional regulator
RCAP_rcc01131	0.482673	0.000109236	MarR family transcriptional regulator	MarR family transcriptional regulator
RCAP_rcc01133	0.510062	0.000821844	znuA	zinc ABC transporter periplasmic zinc-binding protein ZnuA
RCAP_rcc01134	0.674796	4.84485e-07	Fur family transcriptional regulator	Fur family transcriptional regulator
RCAP_rcc01136	0.334079	0.00386817	znuB	zinc ABC transporter permease ZnuB
RCAP_rcc01138	-0.586791	0.000327326	hypothetical protein	hypothetical protein
RCAP_rcc01142	-0.88203	1.05419e-17	gcvT1	glycine cleavage T protein (EC:2.1.2.10)
RCAP_rcc01143	-0.766632	9.89159e-16	gcvH	glycine cleavage system H protein
RCAP_rcc01144	-0.866988	4.14466e-30	gcvP	glycine dehydrogenase (EC:1.4.4.2)
RCAP_rcc01149	-0.520738	6.07669e-09	hypothetical protein	hypothetical protein
RCAP_rcc01152	-0.441975	0.000140022	hisE	phosphoribosyl-ATP pyrophosphohydrolase (EC:3.6.1.31)
RCAP_rcc01157	0.553284	6.75615e-07	ccoN	cbb3-type cytochrome c oxidase subunit I (EC:1.9.3.1)
RCAP_rcc01158	0.850989	2.42877e-22	ccoO	cbb3-type cytochrome c oxidase subunit II (EC:1.9.3.1)
RCAP_rcc01159	0.588743	1.67409e-06	ccoQ	cbb3-type cytochrome c oxidase subunit IV (EC:1.9.3.1)
RCAP_rcc01160	0.465371	7.19649e-07	ccoP	cbb3-type cytochrome c oxidase subunit III (EC:1.9.3.1)
RCAP_rcc01165	-0.264181	0.00062812	dacC1	D-alanyl-D-alanine carboxypeptidase (EC:3.4.16.4)
RCAP_rcc01167	0.584005	3.61238e-09	clpS	ATP-dependent Clp protease adaptor protein ClpS
RCAP_rcc01172	-1.30847	1.08563e-74	hemE	uroporphyrinogen decarboxylase (EC:4.1.1.37)
RCAP_rcc01173	-0.646056	3.13582e-19	hemC	hydroxymethylbilane synthase (EC:2.5.1.61)
RCAP_rcc01174	-0.726405	1.05578e-18	D-2-hydroxyglutarate dehydrogenase	D-2-hydroxyglutarate dehydrogenase (EC:1.1.99.-)
RCAP_rcc01177	0.690901	7.31348e-15	ABC transporter ATP-binding protein	ABC transporter ATP-binding protein (EC:3.6.3.-)
RCAP_rcc01178	0.645023	1.03861e-12	hypothetical protein	hypothetical protein
RCAP_rcc01179	0.962735	2.18029e-19	transglycosylase, Slt family	transglycosylase, Slt family
RCAP_rcc01180	0.475395	1.20359e-05	copA2	copper-transporting P-type ATPase (EC:3.6.3.4)
RCAP_rcc01181	0.509231	1.55361e-09	hypothetical protein	hypothetical protein
RCAP_rcc01182	0.478084	4.45603e-07	hisH	imidazole glycerol phosphate synthase subunit HisH (EC:2.4.2.-)
RCAP_rcc01183	0.2322	0.00863476	hisB	imidazoleglycerol-phosphate dehydratase (EC:4.2.1.19)
RCAP_rcc01185	0.387658	0.00224376	methyl-accepting chemotaxis sensory transducer	methyl-accepting chemotaxis sensory transducer
RCAP_rcc01186	0.764729	5.06844e-13	hypothetical protein	hypothetical protein
RCAP_rcc01187	1.05461	0.000233329	phnC	phosphonate ABC transporter ATP-binding protein PhnC (EC:3.6.3.28)
RCAP_rcc01188	0.787284	1.75035e-10	phnD	phosphonate ABC transporter periplasmic phosphonate-binding protein PhnD
RCAP_rcc01190	0.948804	1.32388e-14	phnE2	phosphonate ABC transporter permease PhnE
RCAP_rcc01191	0.722011	2.87201e-09	transferase hexapeptide repeat family protein	transferase hexapeptide repeat family protein
RCAP_rcc01192	0.52747	0.000507826	phnF	phosphonates metabolism transcriptional regulator PhnF
RCAP_rcc01204	0.327974	0.000176535	peptidoglycan binding domain-containing protein	peptidoglycan binding domain-containing protein
RCAP_rcc01207	-0.572131	1.59199e-14	glyS	glycyl-tRNA synthetase subunit beta (EC:6.1.1.14)
RCAP_rcc01208	0.648804	5.22548e-05	ppdK	AraC family transcriptional regulator
RCAP_rcc01209	0.497754	1.81195e-10	cell wall hydrolase, SleB	cell wall hydrolase, SleB
RCAP_rcc01210	0.490079	8.93404e-08	folB	dihydroneopterin aldolase (EC:4.1.2.25)
RCAP_rcc01214	-0.355404	1.71067e-05	ilvC	ketol-acid reductoisomerase (EC:1.1.1.86)
RCAP_rcc01220	0.52533	3.943e-10	ureC	urease subunit alpha (EC:3.5.1.5)
RCAP_rcc01221	0.544539	6.42882e-05	hypothetical protein	hypothetical protein
RCAP_rcc01222	0.795539	4.66665e-07	ureE	urease accessory protein UreE
RCAP_rcc01223	0.719086	1.08363e-07	ureF	urease accessory protein UreF
RCAP_rcc01224	0.669769	0.000593288	ureG	urease accessory protein UreG
RCAP_rcc01225	1.62397	2.6196e-08	hypothetical protein	hypothetical protein
RCAP_rcc01226	0.491157	0.00525101	urtB	urea ABC transporter urea binding protein UrtB
RCAP_rcc01227	0.580823	0.00014683	urtA	urea ABC transporter permease UrtA
RCAP_rcc01228	0.645718	7.08411e-05	urtC	urea ABC transporter permease UrtC
RCAP_rcc01229	0.698011	0.000511784	urtD	urea ABC transporter ATP-binding protein UrtD (EC:3.6.3.-)
RCAP_rcc01230	0.406419	0.000394189	urtE	urea ABC transporter ATP-binding protein UrtE (EC:3.6.3.-)
RCAP_rcc01231	0.555048	1.68023e-08	UbiH/UbiF/VisC/COQ6 family ubiquinone biosynthesis hydroxylase	UbiH/UbiF/VisC/COQ6 family ubiquinone biosynthesis hydroxylase
RCAP_rcc01236	-0.442745	0.000351491	GntR family transcriptional regulator	GntR family transcriptional regulator
RCAP_rcc01237	-0.627023	2.29075e-05	family 2 glycosyl transferase	family 2 glycosyl transferase
RCAP_rcc01243	-1.53115	8.8024e-58	potA1	polyamine ABC transporter ATP binding protein PotA (EC:3.6.3.31)
RCAP_rcc01244	-2.09997	3.41216e-109	potD1	polyamine ABC transporter periplasmic polyamine-binding protein PotD
RCAP_rcc01245	-1.30883	9.27036e-43	potB1	polyamine ABC transporter permease PotB
RCAP_rcc01246	-0.523431	1.48425e-08	potI1	polyamine ABC transporter permease PotI
RCAP_rcc01249	0.271261	0.00776256	TatD-related deoxyribonuclease	TatD-related deoxyribonuclease (EC:3.1.21.-)
RCAP_rcc01250	0.495705	6.57308e-06	holB	DNA polymerase III subunit delta' (EC:2.7.7.7)
RCAP_rcc01253	0.431974	2.14581e-06	sporulation domain-containing protein	sporulation domain-containing protein
RCAP_rcc01255	0.601203	0.000102406	hypothetical protein	hypothetical protein
RCAP_rcc01256	0.524727	4.71263e-06	hypothetical protein	hypothetical protein
RCAP_rcc01258	0.725404	4.57673e-07	hypothetical protein	hypothetical protein
RCAP_rcc01260	-0.712218	5.44435e-14	mod	type III restriction-modification system RcaSBIIP Mod subunit (EC:2.1.1.72)
RCAP_rcc01261	-0.505675	6.7624e-10	res	type III restriction-modification system RcaSBIIP Res subunit (EC:3.1.21.5)
RCAP_rcc01262	0.430562	5.29209e-05	recombinase	recombinase
RCAP_rcc01263	-0.345438	0.00129261	hypothetical protein	hypothetical protein
RCAP_rcc01264	-0.402593	3.50619e-07	reverse transcriptase	peptidoglycan synthetase FtsI (EC:2.4.1.129)
RCAP_rcc01268	0.776469	9.05023e-17	hypothetical protein	hypothetical protein
RCAP_rcc01271	-0.450535	1.19245e-06	hypothetical protein	hypothetical protein
RCAP_rcc01276	-0.324982	0.00164332	Cas1 family CRISPR-associated protein	Cas1 family CRISPR-associated protein
RCAP_rcc01277	-0.539894	4.86139e-05	RNA-directed DNA polymerase	RNA-directed DNA polymerase (EC:2.7.7.49)
RCAP_rcc01282	0.553165	0.00027195	relaxase/mobilization nuclease domain-containing protein	relaxase/mobilization nuclease domain-containing protein
RCAP_rcc01284	0.625112	5.77127e-05	hypothetical protein	two component LuxR family transcriptional regulator
RCAP_rcc01286	0.237426	0.0098955	mcrB	McrBC restriction endonuclease system subunit McrB (EC:3.1.21.-)
RCAP_rcc01288	0.360357	0.00663058	hypothetical protein	hypothetical protein
RCAP_rcc01291	-0.53365	6.23532e-09	kinetochore Spc7 domain-containing protein	kinetochore Spc7 domain-containing protein
RCAP_rcc01292	-0.527661	5.42082e-05	OmpA/MotB domain-containing protein	OmpA/MotB domain-containing protein
RCAP_rcc01299	0.635521	2.07898e-06	hypothetical protein	hypothetical protein
RCAP_rcc01300	0.934111	3.74567e-30	Cas3 family CRISPR-associated helicase	Cas3 family CRISPR-associated helicase (EC:3.6.1.-)
RCAP_rcc01301	0.260966	0.00981539	Cas5 family CRISPR-associated protein	Cas5 family CRISPR-associated protein
RCAP_rcc01303	-0.266117	0.00798376	Cas2 family CRISPR-associated protein	ABC transporter permease
RCAP_rcc01305	0.515881	0.00521483	Cas1 family CRISPR-associated protein	Cas1 family CRISPR-associated protein
RCAP_rcc01307	0.49692	2.63852e-05	hypothetical protein	hypothetical protein
RCAP_rcc01310	-0.894382	2.04271e-15	hypothetical protein	hypothetical protein
RCAP_rcc01312	-0.400007	0.00348985	hypothetical protein	hypothetical protein
RCAP_rcc01314	-0.628837	3.22405e-13	hypothetical protein	hypothetical protein
RCAP_rcc01315	-0.502843	1.71624e-07	hypothetical protein	hypothetical protein
RCAP_rcc01316	-0.466807	0.000100635	hypothetical protein	hypothetical protein
RCAP_rcc01317	0.708851	6.55055e-07	pirin domain-containing protein	pirin domain-containing protein
RCAP_rcc01321	0.388393	0.000669519	GNAT family acetyltransferase	GNAT family acetyltransferase
RCAP_rcc01324	-0.431954	2.11923e-06	hsdR2	type I restriction-modification system RcaSBIIIP subunit R (EC:3.1.21.3)
RCAP_rcc01325	-0.582658	7.21318e-07	hsdM2	type I restriction-modification system RcaSBIIIP subunit M (EC:2.1.1.72)
RCAP_rcc01326	-0.511127	2.09527e-07	hsdS2	type I restriction-modification system RcaSBIIIP subunit S
RCAP_rcc01328	-0.560951	6.14465e-06	hypothetical protein	hypothetical protein
RCAP_rcc01341	0.518149	0.000282342	hypothetical protein	hypothetical protein
RCAP_rcc01347	0.671434	1.69932e-09	pirin domain-containing protein	pirin domain-containing protein
RCAP_rcc01348	0.466424	0.00797016	exonuclease	exonuclease
RCAP_rcc01349	0.8433	2.82412e-15	pirin domain-containing protein	pirin domain-containing protein
RCAP_rcc01352	-0.424257	7.66093e-06	cheY1	transcription antitermination protein NusG
RCAP_rcc01353	-0.33764	0.00255098	cheA1	chemotaxis protein CheA (EC:2.7.13.3)
RCAP_rcc01354	-0.441517	0.00244527	cheW1	chemotaxis protein CheW
RCAP_rcc01355	-0.766803	2.70026e-19	methyl-accepting chemotaxis sensory transducer	light-harvesting protein B-870 subunit beta
RCAP_rcc01356	-0.50105	0.00066127	chemotaxis protein CheW	chemotaxis protein CheW
RCAP_rcc01357	-0.374759	0.00420772	cheR2	chemotaxis protein methyltransferase CheR (EC:2.1.1.80)
RCAP_rcc01360	0.841783	0.000131014	adenylate/guanylate cyclase/CHASE2 sensor domain-containing protein	adenylate/guanylate cyclase/CHASE2 sensor domain-containing protein (EC:4.6.1.-)
RCAP_rcc01365	0.633006	1.12713e-09	MORN repeat family protein	ribosomal large subunit pseudouridine synthase D (EC:5.4.99.12)
RCAP_rcc01366	0.353013	2.21929e-05	nadE	NAD(+) synthase (glutamine-hydrolyzing) (EC:6.3.5.1)
RCAP_rcc01367	0.539009	0.00029233	hypothetical protein	hypothetical protein
RCAP_rcc01368	0.505468	1.07159e-07	antibiotic biosynthesis monooxygenase	antibiotic biosynthesis monooxygenase
RCAP_rcc01369	-0.893945	3.08491e-26	ABC transporter periplasmic substrate-binding protein	ABC transporter periplasmic substrate-binding protein
RCAP_rcc01374	-0.752662	6.80907e-06	dctQ1	TRAP C4-dicarboxylate transport system permease subunit DctQ
RCAP_rcc01375	-0.871959	1.98111e-14	dctM1	TRAP C4-dicarboxylate transport system permease subunit DctM
RCAP_rcc01376	-0.720953	6.35658e-18	dctP1	TRAP C4-dicarboxylate transport system permease subunit DctP
RCAP_rcc01377	-0.518008	1.54469e-09	glnA2	glutamine synthetase (EC:6.3.1.2)
RCAP_rcc01380	-0.403029	1.58925e-07	hypothetical protein	hypothetical protein
RCAP_rcc01381	-0.46453	4.43206e-06	lipoprotein	lipoprotein
RCAP_rcc01384	0.259508	0.00146698	uvrB	UvrABC system protein B
RCAP_rcc01395	0.755944	4.18115e-05	pentapeptide repeat family protein	pentapeptide repeat family protein
RCAP_rcc01396	0.335476	0.00603658	exaA1	short-chain dehydrogenase/reductase family oxidoreductase
RCAP_rcc01404	-0.387525	0.000875448	ABC transporter ATP-binding protein	ABC transporter ATP-binding protein (EC:3.6.3.-)
RCAP_rcc01406	-0.574305	0.000570058	phage lysozyme	phage lysozyme (EC:3.2.1.17)
RCAP_rcc01408	1.53517	9.36297e-05	hypothetical protein	hypothetical protein
RCAP_rcc01409	-0.676488	0.000114379	hypothetical protein	hypothetical protein
RCAP_rcc01413	0.927053	5.92722e-08	hypothetical protein	hypothetical protein
RCAP_rcc01415	-0.279071	0.00539223	serine/threonine-protein kinase	serine/threonine-protein kinase (EC:2.7.11.1)
RCAP_rcc01420	0.589613	0.000102658	S49 family peptidase	S49 family peptidase (EC:3.4.21.-)
RCAP_rcc01421	0.655103	0.000687509	fldA	flavodoxin
RCAP_rcc01426	0.728652	2.71721e-05	ABC transporter ATP-binding/permease	ABC transporter ATP-binding/permease (EC:3.6.3.-)
RCAP_rcc01428	1.15646	4.11764e-05	major facilitator superfamily protein	major facilitator superfamily protein
RCAP_rcc01431	0.583508	6.49967e-07	AraC family transcriptional regulator	AraC family transcriptional regulator
RCAP_rcc01433	0.576848	1.23061e-05	TonB-dependent siderophore receptor	TonB-dependent siderophore receptor
RCAP_rcc01437	-0.419073	3.28136e-07	fepC1	polyamine ABC transporter permease PotI
RCAP_rcc01439	-0.446861	6.15952e-06	ABC transporter ATP-binding/permease	hypothetical protein
RCAP_rcc01440	0.530911	0.00202947	ABC transporter ATP-binding/permease	ABC transporter ATP-binding/permease (EC:3.6.3.-)
RCAP_rcc01441	0.520859	0.00406729	fepC2	ferric enterobactin transport ATP-binding protein FepC (EC:3.6.3.34)
RCAP_rcc01444	0.969795	3.15898e-06	fepB2	ferric enterobactin-binding periplasmic protein FepB
RCAP_rcc01445	0.868384	2.5384e-16	tonB-dependent receptor	tonB-dependent receptor
RCAP_rcc01446	-0.224419	0.00595677	M20 family peptidase	M20 family peptidase (EC:3.4.24.-)
RCAP_rcc01447	-0.198357	0.0098955	hemA	5-aminolevulinate synthase (EC:2.3.1.37)
RCAP_rcc01451	0.614672	0.00820714	RND family efflux transporter subunit MFP	RND family efflux transporter subunit MFP
RCAP_rcc01452	0.386771	0.000194563	acriflavin resistance protein family	acriflavin resistance protein family
RCAP_rcc01453	-0.612159	5.21289e-06	ArsR family transcriptional regulator	hypothetical protein
RCAP_rcc01454	0.686653	1.4782e-15	corA	magnesium/cobalt transport protein CorA
RCAP_rcc01455	0.725103	1.98502e-22	hypothetical protein	hypothetical protein
RCAP_rcc01456	-0.407158	5.63975e-07	MarC family membrane protein	peptidyl-prolyl cis-trans isomerase D (EC:5.2.1.8)
RCAP_rcc01460	-0.306521	7.26017e-05	tatC	Sec-independent protein translocase TatC
RCAP_rcc01464	-0.276555	0.000579694	hypothetical protein	2-isopropylmalate synthase (EC:2.3.3.13)
RCAP_rcc01465	-0.262202	0.00194386	hypothetical protein	hypothetical protein
RCAP_rcc01466	-0.277057	0.000617158	glutamate synthase domain-containing protein	Fur family transcriptional regulator
RCAP_rcc01476	0.630183	0.00292978	endoribonuclease L-PSP family protein	endoribonuclease L-PSP family protein
RCAP_rcc01477	0.718434	0.00267036	FAD dependent oxidoreductase	FAD dependent oxidoreductase
RCAP_rcc01480	-0.652196	3.68895e-06	transmembrane pair family protein	transmembrane pair family protein
RCAP_rcc01482	-0.613294	1.70707e-11	murF	UDP-N-acetylmuramoyl-tripeptide--D-alanyl-D-alanine ligase (EC:6.3.2.10)
RCAP_rcc01483	-0.354446	1.66216e-05	mraY	phospho-N-acetylmuramoyl-pentapeptide-transferase (EC:2.7.8.13)
RCAP_rcc01484	-0.28351	0.00198738	hypothetical protein	hypothetical protein
RCAP_rcc01492	0.925129	1.79334e-19	hypothetical protein	hypothetical protein
RCAP_rcc01493	0.949126	4.62022e-34	hypothetical protein	hypothetical protein
RCAP_rcc01496	-0.333972	0.000617158	lipoprotein	lipoprotein
RCAP_rcc01499	-0.302444	0.00274675	DNA alkylation repair enzyme family protein	DNA alkylation repair enzyme family protein
RCAP_rcc01500	-0.358575	2.44892e-06	glmS	glutamine--fructose-6-phosphate transaminase (EC:2.6.1.16)
RCAP_rcc01506	-0.593506	1.27564e-09	signal transduction histidine kinase	signal transduction histidine kinase (EC:2.7.13.3)
RCAP_rcc01507	-0.297527	0.00884888	hypothetical protein	hypothetical protein
RCAP_rcc01510	-1.4855	5.48815e-73	ivdH	isovaleryl-CoA dehydrogenase (EC:1.3.99.10)
RCAP_rcc01511	-1.4198	8.15252e-20	hypothetical protein	hypothetical protein
RCAP_rcc01512	-2.45443	8.82932e-143	mccB	methylcrotonoyl-CoA carboxylase subunit beta (EC:6.4.1.4)
RCAP_rcc01513	-1.52518	5.99794e-39	mccA	methylcrotonoyl-CoA carboxylase subunit alpha (EC:6.4.1.4)
RCAP_rcc01514	-1.20923	1.60635e-18	glutathione S-transferase	glutathione S-transferase (EC:2.5.1.18)
RCAP_rcc01515	-1.43667	9.31744e-14	hmgL	hydroxymethylglutaryl-CoA lyase (EC:4.1.3.4)
RCAP_rcc01516	-1.06492	7.83846e-08	menB	naphthoate synthase (EC:4.1.3.36)
RCAP_rcc01520	-0.300447	0.000296956	nuoD	NADH-quinone oxidoreductase subunit D (EC:1.6.99.5)
RCAP_rcc01521	0.690232	0.00933869	nuoE	hypothetical protein
RCAP_rcc01526	-0.365341	5.21066e-05	hypothetical protein	transcriptional regulator ChvI
RCAP_rcc01527	-0.256576	0.000590136	nuoG	NADH-quinone oxidoreductase subunit G (EC:1.6.99.5)
RCAP_rcc01531	-0.395548	0.000167826	nuoI	NADH-quinone oxidoreductase subunit I (EC:1.6.99.5)
RCAP_rcc01532	-0.298144	0.00160908	pcaC	4-carboxymuconolactone decarboxylase (EC:4.1.1.44)
RCAP_rcc01534	-0.308574	0.00341014	nuoK	NADH-quinone oxidoreductase subunit K (EC:1.6.99.5)
RCAP_rcc01535	-0.241099	0.00257056	nuoL	NADH-quinone oxidoreductase subunit L (EC:1.6.99.5)
RCAP_rcc01536	-0.21229	0.0098955	nuoM	NADH-quinone oxidoreductase subunit M (EC:1.6.99.5)
RCAP_rcc01537	-0.290878	0.000498723	nuoN	NADH-quinone oxidoreductase subunit N (EC:1.6.99.5)
RCAP_rcc01539	0.315809	0.00034155	coaX	ABC transporter ATP-binding protein/permease (EC:3.6.3.-)
RCAP_rcc01540	-0.419393	1.67432e-09	metallo-beta-lactamase	metallo-beta-lactamase
RCAP_rcc01542	-0.26052	0.00790992	ilvH	acetolactate synthase small subunit (EC:2.2.1.6)
RCAP_rcc01543	-0.424842	3.85606e-08	ilvI	acetolactate synthase large subunit (EC:2.2.1.6)
RCAP_rcc01544	-1.15511	2.45252e-37	dctQ2	TRAP C4-dicarboxylate transport system permease subunit DctQ
RCAP_rcc01545	-1.32759	7.18509e-72	dctM2	TRAP C4-dicarboxylate transport system permease subunit DctM
RCAP_rcc01546	-0.61115	1.64022e-11	AMP-dependent synthetase and ligase	AMP-dependent synthetase and ligase
RCAP_rcc01549	0.613171	1.93201e-09	hypothetical protein	hypothetical protein
RCAP_rcc01550	0.738008	1.14354e-19	M23 family peptidase	M23 family peptidase (EC:3.4.24.-)
RCAP_rcc01551	0.914315	8.76642e-30	bcp	peroxiredoxin (EC:1.11.1.15)
RCAP_rcc01552	0.614964	0.000378961	hypothetical protein	zinc ABC transporter ATP-binding protein ZnuC (EC:3.6.3.-)
RCAP_rcc01555	0.309246	0.00589296	hypothetical protein	hypothetical protein
RCAP_rcc01556	-0.652269	5.67018e-18	lpdA2	dihydrolipoyl dehydrogenase (EC:1.8.1.4)
RCAP_rcc01558	0.274611	0.000210642	uvrA	UvrABC system protein A
RCAP_rcc01561	0.475775	8.80178e-06	Crp/Fnr family transcriptional regulator	Crp/Fnr family transcriptional regulator
RCAP_rcc01562	-2.53766	1.35619e-154	mmsB	3-hydroxyisobutyrate dehydrogenase (EC:1.1.1.31)
RCAP_rcc01563	-2.14373	1.08048e-129	3-hydroxyisobutyryl-CoA hydrolase	3-hydroxyisobutyryl-CoA hydrolase (EC:3.1.2.4)
RCAP_rcc01564	-1.23121	1.27485e-41	isobutyryl-CoA dehydrogenase	isobutyryl-CoA dehydrogenase (EC:1.3.99.-)
RCAP_rcc01565	-1.11049	7.12777e-49	mmsA	methylmalonate-semialdehyde dehydrogenase (EC:1.2.1.27)
RCAP_rcc01570	-0.265231	0.00195486	cvpA	colicin V production protein
RCAP_rcc01573	-0.353302	0.000318015	ABC transporter permease	ABC transporter permease
RCAP_rcc01579	0.815074	6.38653e-15	hypothetical protein	hypothetical protein
RCAP_rcc01580	0.712458	9.60064e-16	hypothetical protein	hypothetical protein
RCAP_rcc01581	0.72279	5.13163e-18	hypothetical protein	hypothetical protein
RCAP_rcc01582	0.709331	1.48304e-12	hypothetical protein	monovalent cation/proton antiporter subunit F
RCAP_rcc01583	0.567213	1.62191e-08	hypothetical protein	hypothetical protein
RCAP_rcc01588	0.933862	8.75091e-09	GSCFA family protein	GSCFA family protein
RCAP_rcc01589	0.693985	1.61065e-14	ErfK/YbiS/YcfS/YnhG family protein	ErfK/YbiS/YcfS/YnhG family protein
RCAP_rcc01595	0.501266	1.7392e-08	hypothetical protein	hypothetical protein
RCAP_rcc01596	1.09772	6.75164e-32	cobA1	uroporphyrinogen-III C-methyltransferase (EC:2.1.1.107)
RCAP_rcc01597	0.34987	0.00153407	AsnC/Lrp family transcriptional regulator	AsnC/Lrp family transcriptional regulator
RCAP_rcc01598	0.420428	4.70598e-06	tpiA	triose-phosphate isomerase (EC:5.3.1.1)
RCAP_rcc01599	0.733078	7.32512e-17	iscA	iron-sulfur cluster assembly accessory protein
RCAP_rcc01600	-0.527896	0.000713912	nemA	GNAT family acetyltransferase (EC:2.3.1.-)
RCAP_rcc01601	0.417578	3.1715e-05	FeS assembly SUF system protein	FeS assembly SUF system protein
RCAP_rcc01609	-0.34424	9.0287e-05	cxp	thermostable carboxypeptidase 1 (EC:3.4.17.19)
RCAP_rcc01611	0.455767	8.16397e-07	M48 family peptidase	M48 family peptidase (EC:3.4.24.-)
RCAP_rcc01613	0.447634	2.3884e-05	hypothetical protein	hypothetical protein
RCAP_rcc01614	-0.456836	2.02934e-08	metH4	methionine synthase subunit B (EC:2.1.1.13)
RCAP_rcc01615	-0.502006	4.10605e-05	methylenetetrahydrofolate reductase	methylenetetrahydrofolate reductase
RCAP_rcc01617	0.48634	1.22931e-06	gppA	guanosine-5'-triphosphate,3'-diphosphate pyrophosphatase (EC:3.6.1.40)
RCAP_rcc01618	0.397645	7.13155e-06	rrmJ	ribosomal RNA large subunit methyltransferase J (EC:2.1.1.-)
RCAP_rcc01619	0.354898	0.000675654	Fis family transcriptional regulator	Fis family transcriptional regulator
RCAP_rcc01620	-2.1128	6.24219e-124	aldB	aldehyde dehydrogenase (EC:1.2.1.4)
RCAP_rcc01621	0.247319	0.00392015	mcpC	methyl-accepting chemotaxis protein McpC
RCAP_rcc01622	0.216724	0.00358076	hypothetical protein	hypothetical protein
RCAP_rcc01627	-0.283625	0.000694034	uppS	di-trans,poly-cis-decaprenylcistransferase (EC:2.5.1.31)
RCAP_rcc01629	-0.289326	0.000893844	dxr	1-deoxy-D-xylulose-5-phosphate reductoisomerase (EC:1.1.1.267)
RCAP_rcc01630	0.357076	1.69101e-06	M50 family peptidase	M50 family peptidase (EC:3.4.24.-)
RCAP_rcc01635	-0.287062	0.00103199	lpxA	acyl-ACP--UDP-N-acetylglucosamine O-acyltransferase (EC:2.3.1.129)
RCAP_rcc01637	-0.779122	1.40991e-10	lpxB	lipid-A-disaccharide synthase (EC:2.4.1.182)
RCAP_rcc01644	0.814126	3.43381e-08	FMN-binding domain-containing protein	FMN-binding domain-containing protein
RCAP_rcc01649	0.815176	0.003403	ABC transporter ATP-binding protein	ABC transporter ATP-binding protein (EC:3.6.3.-)
RCAP_rcc01650	0.577935	0.00175199	ABC transporter permease	hypothetical protein
RCAP_rcc01654	0.501049	0.00123367	hypothetical protein	hypothetical protein
RCAP_rcc01655	0.759706	2.63852e-05	hypothetical protein	hypothetical protein
RCAP_rcc01657	0.327667	0.0023836	exaA2	quinoprotein ethanol dehydrogenase (EC:1.1.99.8)
RCAP_rcc01661	0.431297	2.05492e-07	trmU	tRNA (5-methylaminomethyl-2-thiouridylate)-methyltransferase (EC:2.1.1.61)
RCAP_rcc01662	-0.710246	2.13188e-09	hypothetical protein	hypothetical protein
RCAP_rcc01663	-0.680578	8.47557e-17	ctrA	cell cycle transcriptional regulator CtrA
RCAP_rcc01664	-0.493419	3.85392e-09	ligA	DNA ligase (EC:6.5.1.2)
RCAP_rcc01665	-0.550576	7.72708e-07	recG	ATP-dependent DNA helicase RecG (EC:3.6.1.-)
RCAP_rcc01666	0.448408	1.92911e-05	hypothetical protein	hypothetical protein
RCAP_rcc01667	-0.698595	8.03758e-11	methyl-accepting chemotaxis sensory transducer	methyl-accepting chemotaxis sensory transducer
RCAP_rcc01671	0.412798	0.00610297	carbohydrate kinase	carbohydrate kinase (EC:2.7.1.-)
RCAP_rcc01673	-0.334204	0.000167826	glnB1	nitrogen regulatory protein P-II
RCAP_rcc01681	-0.433814	2.53913e-07	aminodeoxychorismate lyase	aminodeoxychorismate lyase
RCAP_rcc01683	0.97343	3.58031e-19	terminase-like family protein	terminase-like family protein
RCAP_rcc01684	0.674909	0.00469856	HK97 family phage portal protein	HK97 family phage portal protein
RCAP_rcc01696	0.744932	0.0053518	hypothetical protein	hypothetical protein
RCAP_rcc01698	0.62742	4.50426e-06	hypothetical protein	hypothetical protein
RCAP_rcc01700	0.279437	0.000529972	cysE1	serine O-acetyltransferase (EC:2.3.1.30)
RCAP_rcc01701	0.640083	1.31465e-08	phospholipid/glycerol acyltransferase	hypothetical protein
RCAP_rcc01703	-1.71659	4.65566e-110	pdhC	pyruvate dehydrogenase complex E2 component dihydrolipoyllysine-residue acetyltransferas
RCAP_rcc01704	-1.67607	4.95309e-105	pdhB	pyruvate dehydrogenase complex E1 component pyruvate dehydrogenase (acetyl-transferring)
RCAP_rcc01705	-1.3052	2.32045e-58	pdhA	pyruvate dehydrogenase complex E1 component pyruvate dehydrogenase (acetyl-transferring)
RCAP_rcc01716	0.569264	2.53972e-10	hypothetical protein	hypothetical protein
RCAP_rcc01717	1.14932	4.71816e-33	hypothetical protein	hypothetical protein
RCAP_rcc01718	1.08488	7.34287e-42	rihA	pyrimidine-specific ribonucleoside hydrolase RihA (EC:3.2.2.3)
RCAP_rcc01719	0.232799	0.00772224	ABC transporter ATP-binding protein	ABC transporter ATP-binding protein (EC:3.6.3.-)
RCAP_rcc01721	0.46639	7.99911e-06	TfoX domain-containing protein	TfoX domain-containing protein
RCAP_rcc01723	-0.742253	0.0042527	ccpA	cytochrome-c peroxidase (EC:1.11.1.5)
RCAP_rcc01725	0.520788	5.96581e-10	hypothetical protein	hypothetical protein
RCAP_rcc01726	-0.263077	0.00448083	mcpH	methyl-accepting chemotaxis protein McpH
RCAP_rcc01727	0.328358	0.000635415	pyrD1	dihydroorotate oxidase (EC:1.3.3.1)
RCAP_rcc01728	0.633491	1.0953e-07	nifJ	pyruvate-flavodoxin oxidoreductase (EC:1.2.7.-)
RCAP_rcc01731	0.256591	0.00272872	U32 family peptidase	U32 family peptidase (EC:3.4.-.-)
RCAP_rcc01733	-0.424582	4.54967e-07	ubiD	3-octaprenyl-4-hydroxybenzoate carboxy-lyase (EC:4.1.1.-)
RCAP_rcc01734	-0.412283	0.000933113	ubiX	3-octaprenyl-4-hydroxybenzoate carboxy-lyase (EC:4.1.1.-)
RCAP_rcc01735	-0.24177	0.00589296	NnrS family protein	MiaB family RNA modification enzyme
RCAP_rcc01736	0.358104	0.0014995	acyltransferase	acyltransferase
RCAP_rcc01740	-0.436341	2.33368e-08	ABC transporter ATP-binding protein	ABC transporter ATP-binding protein (EC:3.6.3.-)
RCAP_rcc01741	-0.418134	0.000811275	hypothetical protein	hypothetical protein
RCAP_rcc01744	0.553014	2.27651e-08	class I aminotransferase	class I aminotransferase
RCAP_rcc01745	0.479899	9.20666e-07	amiC	DNA polymerase IV (EC:2.7.7.7)
RCAP_rcc01747	0.901938	9.66139e-15	actP1	cation/acetate symporter ActP
RCAP_rcc01749	-0.397037	2.35476e-07	signal transduction histidine kinase	signal transduction histidine kinase (EC:2.7.13.3)
RCAP_rcc01751	-0.246447	0.00178438	recA	RecA protein
RCAP_rcc01752	-0.219804	0.003403	alaS	alanyl-tRNA synthetase (EC:6.1.1.7)
RCAP_rcc01753	-0.348175	0.00451055	hypothetical protein	hypothetical protein
RCAP_rcc01758	-0.460591	4.79344e-08	mcpA2	methyl-accepting chemotaxis protein McpA
RCAP_rcc01759	-0.596991	4.25238e-08	cheB2	chemotaxis response regulator protein-glutamate methylesterase CheB (EC:3.1.1.61)
RCAP_rcc01761	-0.66082	4.19439e-13	hypothetical protein	hypothetical protein
RCAP_rcc01762	-0.6809	1.07989e-10	cheY2	chemotaxis protein CheY
RCAP_rcc01763	-0.540155	1.4959e-11	cheR3	chemotaxis protein methyltransferase CheR (EC:2.1.1.80)
RCAP_rcc01765	-0.634716	6.6837e-18	cheA2	chemotaxis protein CheA (EC:2.7.13.3)
RCAP_rcc01766	-0.541963	3.97582e-09	cheY3	chemotaxis protein CheY
RCAP_rcc01767	-0.451813	2.37721e-06	cheX	chemotaxis protein CheX
RCAP_rcc01769	-0.35082	0.000263284	bglA	beta-glucosidase A (EC:3.2.1.21)
RCAP_rcc01776	-0.432844	3.10833e-08	trimethylamine methyltransferase	trimethylamine methyltransferase (EC:2.1.1.-)
RCAP_rcc01780	0.376263	9.8219e-07	M20 family peptidase	M20 family peptidase (EC:3.4.17.-)
RCAP_rcc01782	-0.308572	1.55755e-05	secD	protein-export membrane protein SecD
RCAP_rcc01783	-0.394756	1.24415e-06	secF	protein-export membrane protein SecF
RCAP_rcc01792	-0.421575	0.00326536	amt	ammonium transporter
RCAP_rcc01795	-0.295963	0.000367132	ispDF	bifunctional 2-C-methyl-D-erythritol 4-phosphate cytidylyltransferase/2-C-methyl-D-eryt
RCAP_rcc01796	0.370652	0.00115527	dusB	hypothetical protein
RCAP_rcc01797	-0.364025	0.00210106	ntrB	nitrogen regulation protein NtrB (EC:2.7.13.3)
RCAP_rcc01799	0.404397	1.99123e-06	ntrY	nitrogen regulation protein NtrY (EC:2.7.13.3)
RCAP_rcc01800	0.235147	0.00268846	ntrX	nitrogen assimilation regulatory protein NtrX
RCAP_rcc01801	-0.374564	0.000105669	hfq	RNA chaperone Hfq
RCAP_rcc01802	-0.533906	7.35486e-10	hflX	GTP-binding proten HflX
RCAP_rcc01806	0.686531	2.51917e-10	transglycosylase, Slt family	transglycosylase, Slt family
RCAP_rcc01807	0.30698	0.000298425	hypothetical protein	hypothetical protein
RCAP_rcc01818	0.353027	0.000765109	hypothetical protein	hypothetical protein
RCAP_rcc01821	-0.366689	6.66659e-05	rpsB	30S ribosomal protein S2
RCAP_rcc01825	-0.354107	0.000167428	HAD superfamily hydrolase	HAD superfamily hydrolase
RCAP_rcc01826	-0.406517	8.73009e-06	gph3	phosphoglycolate phosphatase (EC:3.1.3.18)
RCAP_rcc01829	-0.552544	1.51486e-13	cbbM	ribulose bisphosphate carboxylase large subunit (EC:4.1.1.39)
RCAP_rcc01830	-0.695432	1.98914e-17	fba	fructose-bisphosphate aldolase (EC:4.1.2.13)
RCAP_rcc01831	-0.823161	2.10048e-29	gap1	glyceraldehyde-3-phosphate dehydrogenase (EC:1.2.1.12)
RCAP_rcc01832	-1.00906	6.14994e-45	tkt1	transketolase (EC:2.2.1.1)
RCAP_rcc01833	-0.801882	8.1545e-18	cbbP	phosphoribulokinase (EC:2.7.1.19)
RCAP_rcc01834	-0.532083	2.17638e-10	fbp	fructose-bisphosphatase (EC:3.1.3.11)
RCAP_rcc01835	-0.626529	1.71834e-05	cbbR2	RuBisCO operon transcriptional regulator CbbR
RCAP_rcc01838	0.52256	0.000285234	glgX	HxlR family transcriptional regulator
RCAP_rcc01841	-0.307255	0.000513277	glgB	1,4-alpha-glucan branching protein (EC:2.4.1.18)
RCAP_rcc01842	-0.242933	0.00183212	glgP	phosphorylase (EC:2.4.1.1)
RCAP_rcc01843	-0.283407	0.00153407	family 13 glycosyl hydrolase	family 13 glycosyl hydrolase (EC:3.2.1.-)
RCAP_rcc01851	0.5739	1.8381e-05	AraC family transcriptional regulator	ABC transporter ATP-binding/permease (EC:3.6.3.-)
RCAP_rcc01852	-0.395656	7.9316e-08	livK1	branched-chain amino acid ABC transporter periplasmic branched-chain amino acid-binding
RCAP_rcc01853	-0.447329	8.12779e-07	livG1	branched-chain amino acid ABC transporter ATP-binding protein LivG (EC:3.6.3.22)
RCAP_rcc01854	-0.344399	0.00128415	livF1	branched-chain amino acid ABC transporter ATP-binding protein LivF (EC:3.6.3.22)
RCAP_rcc01856	-0.286522	0.00445261	livH1	branched-chain amino acid ABC transporter permease LivH
RCAP_rcc01857	-0.258885	0.00345866	livM1	branched-chain amino acid ABC transporter permease LivM
RCAP_rcc01858	-0.255548	0.00317479	guaA1	GMP synthase (EC:6.3.5.2)
RCAP_rcc01861	0.217936	0.00893344	hypothetical protein	hypothetical protein
RCAP_rcc01865	1.13515	3.03887e-10	hypothetical protein	hypothetical protein
RCAP_rcc01867	0.429754	1.64327e-05	hypothetical protein	hypothetical protein
RCAP_rcc01870	0.374589	0.000257318	fabF2	3-oxoacyl-ACP synthase II (EC:2.3.1.179)
RCAP_rcc01872	0.603459	2.12966e-14	lpxD	UDP-3-O-[3-hydroxymyristoyl] glucosamine N-acyltransferase (EC:2.3.1.-)
RCAP_rcc01873	0.303403	0.00112558	peptidoglycan-binding domain 1 protein	peptidoglycan-binding domain 1 protein
RCAP_rcc01874	0.690042	1.5601e-20	hypothetical protein	hypothetical protein
RCAP_rcc01879	0.283031	0.00157163	sufC	FeS assembly ATPase SufC (EC:3.6.3.-)
RCAP_rcc01881	0.434989	1.08915e-08	sufB	FeS assembly protein SufB
RCAP_rcc01882	0.474949	1.3532e-10	iscS	cysteine desulfurase (EC:2.8.1.7)
RCAP_rcc01886	1.03167	1.36965e-05	metal dependent phosphohydrolase	phosphonate ABC transporter permease PhnE
RCAP_rcc01888	0.964927	2.19057e-20	hypothetical protein	hypothetical protein
RCAP_rcc01890	0.96137	3.6954e-27	hypothetical protein	hypothetical protein
RCAP_rcc01892	-0.362052	7.19649e-07	typA	GTP-binding protein TypA/BipA
RCAP_rcc01893	-0.393419	2.17893e-06	potG1	polyamine ABC transporter ATP-binding protein PotG (EC:3.6.3.31)
RCAP_rcc01895	-0.326676	0.000676854	potH1	polyamine ABC transporter permease PotH
RCAP_rcc01896	0.262639	0.00545551	GntR family transcriptional regulator	GntR family transcriptional regulator
RCAP_rcc01900	0.65332	6.34857e-20	hemolysin-type calcium-binding repeat family protein	hemolysin-type calcium-binding repeat family protein (EC:4.6.1.1)
RCAP_rcc01910	-0.256643	0.00958405	plsX	fatty acid/phospholipid synthesis protein PlsX
RCAP_rcc01911	-0.317855	0.000100172	fabH2	3-oxoacyl-ACP synthase III (EC:2.3.1.180)
RCAP_rcc01912	-0.290742	0.000932996	ihfA	integration host factor subunit alpha
RCAP_rcc01915	0.237513	0.00571722	guaB	inosine-5'-monophosphate dehydrogenase (EC:1.1.1.205)
RCAP_rcc01918	1.10142	0.00891375	hypothetical protein	hypothetical protein
RCAP_rcc01919	-1.04943	7.88071e-37	membrane protein involved in aromatic hydrocarbon degradation	membrane protein involved in aromatic hydrocarbon degradation
RCAP_rcc01920	0.551564	6.7242e-07	hypothetical protein	hypothetical protein
RCAP_rcc01922	0.406617	1.0496e-07	metA	homoserine O-succinyltransferase (EC:2.3.1.46)
RCAP_rcc01923	0.718113	1.31699e-15	phage integrase	phage integrase
RCAP_rcc01925	-0.92893	1.34324e-24	hypothetical protein	dipeptide ABC transporter ATP-binding protein DppD (EC:3.6.3.-)
RCAP_rcc01926	1.32341	8.23488e-32	rnhA1	ribonuclease H (EC:3.1.26.4)
RCAP_rcc01927	1.32015	2.22362e-20	hypothetical protein	hypothetical protein
RCAP_rcc01929	-0.594343	4.93115e-08	hsdS3	type I restriction-modification system RcaSBIV subunit S
RCAP_rcc01930	0.483133	1.2396e-05	hsdM3	type I restriction-modification system RcaSBIV subunit M (EC:2.1.1.72)
RCAP_rcc01931	0.371801	0.000833256	resolvase	resolvase
RCAP_rcc01932	0.450824	1.0405e-06	family 4 glycosyl transferase	family 4 glycosyl transferase (EC:2.7.8.-)
RCAP_rcc01933	0.431751	0.000394189	hypothetical protein	hypothetical protein
RCAP_rcc01940	0.516346	2.46137e-06	hemolysin-type calcium-binding repeat family protein	hemolysin-type calcium-binding repeat family protein
RCAP_rcc01942	0.879024	9.44108e-05	polysaccharide pyruvyl transferase	hypothetical protein
RCAP_rcc01944	0.596448	8.0545e-09	family 2 glycosyl transferase	family 2 glycosyl transferase
RCAP_rcc01948	0.343468	0.00057363	lipopolysaccharide biosynthesis family protein	lipopolysaccharide biosynthesis family protein
RCAP_rcc01949	0.529863	2.56428e-05	undecaprenyl-phosphate galactosephosphotransferase	undecaprenyl-phosphate galactosephosphotransferase (EC:2.7.8.6)
RCAP_rcc01950	0.268334	0.00614967	polysaccharide biosynthesis/export family protein	polysaccharide biosynthesis/export family protein
RCAP_rcc01951	0.492363	0.00368692	hypothetical protein	hypothetical protein
RCAP_rcc01954	0.268597	0.00614967	hypothetical protein	hypothetical protein
RCAP_rcc01957	-0.259341	0.00681286	hypothetical protein	hypothetical protein
RCAP_rcc01958	-0.336466	0.00020376	wzc	tyrosine-protein kinase Wzc (EC:2.7.10.2)
RCAP_rcc01962	-0.372493	6.51825e-05	gid	glucose-inhibited division protein A
RCAP_rcc01963	-0.619673	1.85847e-10	hypothetical protein	hypothetical protein
RCAP_rcc01965	-0.37928	1.30337e-07	gyrA	DNA gyrase subunit A (EC:5.99.1.3)
RCAP_rcc01968	0.414589	0.00583036	zinc peptidase	zinc peptidase
RCAP_rcc01975	-0.515496	2.00173e-06	hypothetical protein	hypothetical protein
RCAP_rcc01980	1.08133	0.00367133	hypothetical protein	hypothetical protein
RCAP_rcc01987	0.935146	2.27421e-08	HK97 family phage major capsid protein	HK97 family phage major capsid protein
RCAP_rcc01988	0.682403	0.00920032	hypothetical protein	hypothetical protein
RCAP_rcc01989	0.802788	9.82e-14	hypothetical protein	hypothetical protein
RCAP_rcc01990	0.820477	1.01969e-08	hypothetical protein	hypothetical protein
RCAP_rcc01992	1.00252	1.79425e-08	hypothetical protein	hypothetical protein
RCAP_rcc01993	0.806453	6.72611e-06	hypothetical protein	hypothetical protein
RCAP_rcc01994	1.38044	3.90943e-07	hypothetical protein	hypothetical protein
RCAP_rcc01996	0.658394	9.33946e-07	phage membrane protein	phage membrane protein
RCAP_rcc01997	0.699646	0.00224376	hypothetical protein	hypothetical protein
RCAP_rcc01998	0.851692	0.000254484	hypothetical protein	hypothetical protein
RCAP_rcc02000	1.00093	0.0025933	hypothetical protein	hypothetical protein
RCAP_rcc02001	0.727203	0.00813861	peptidoglycan-binding domain 1 protein	peptidoglycan-binding domain 1 protein
RCAP_rcc02005	-0.342647	7.6449e-05	hypothetical protein	hypothetical protein
RCAP_rcc02007	-0.400805	1.62359e-05	phage integrase	hypothetical protein
RCAP_rcc02008	-0.251048	0.00508763	tig	trigger factor (EC:5.2.1.8)
RCAP_rcc02009	-0.405874	8.17441e-08	rplI	50S ribosomal protein L9
RCAP_rcc02010	-0.434778	6.79996e-09	rpsR	30S ribosomal protein S18
RCAP_rcc02011	-0.54913	6.17357e-15	rpsF	30S ribosomal protein S6
RCAP_rcc02014	0.313688	0.000260562	hypothetical protein	hypothetical protein
RCAP_rcc02015	-0.594257	1.16402e-14	aldH1	aldehyde dehydrogenase (EC:1.2.1.3)
RCAP_rcc02016	-0.45303	1.91713e-08	fumarylacetoacetate hydrolase	fumarylacetoacetate hydrolase (EC:3.7.1.2)
RCAP_rcc02017	-1.19667	5.44896e-26	rbsA	ribose ABC transporter ATP-binding protein (EC:3.6.3.17)
RCAP_rcc02018	-1.57055	1.38326e-07	rbsC	ribose ABC transporter permease (EC:3.6.3.17)
RCAP_rcc02019	-2.03377	2.87954e-09	rbsB	ribose ABC transporter periplasmic ribose-binding protein (EC:3.6.3.17)
RCAP_rcc02020	-1.15531	1.7924e-25	HAD superfamily hydrolase	HAD superfamily hydrolase (EC:3.1.3.-)
RCAP_rcc02021	-0.785584	1.0546e-09	DeoR family transcriptional regulator	DeoR family transcriptional regulator
RCAP_rcc02030	-0.409458	0.00140868	allA	ureidoglycolate hydrolase (EC:3.5.3.19)
RCAP_rcc02031	-0.675597	2.86861e-09	hypothetical protein	hypothetical protein
RCAP_rcc02033	-0.377562	0.0024472	cobZ	precorrin 3B synthase CobZ (EC:1.14.13.83)
RCAP_rcc02035	-0.500727	0.00239137	cbiQ2	cobalt ABC transporter permease CbiQ (EC:3.6.3.-)
RCAP_rcc02037	-0.560692	2.33942e-09	CbiM family cobalamin biosynthesis protein	CbiM family cobalamin biosynthesis protein
RCAP_rcc02038	-0.705308	2.55007e-09	cobF	precorrin-6A synthase (EC:2.1.1.152)
RCAP_rcc02039	-0.479831	0.000724564	cobA2	uroporphyrinogen-III C-methyltransferase (EC:2.1.1.107)
RCAP_rcc02040	-0.492514	0.00017053	cobM	precorrin-4 C11-methyltransferase (EC:2.1.1.133)
RCAP_rcc02044	-0.615376	2.05098e-07	cobJ	precorrin-3B C17-methyltransferase (EC:2.1.1.131)
RCAP_rcc02045	-0.629479	5.28269e-11	cobI	precorrin-2 C20-methyltransferase (EC:2.1.1.130)
RCAP_rcc02046	-0.643154	2.4171e-07	cobH	precorrin-8X methylmutase (EC:5.4.1.2)
RCAP_rcc02047	-1.20021	6.53747e-46	cobN	cobaltochelatase subunit CobN (EC:6.6.1.2)
RCAP_rcc02048	-1.00003	1.22484e-31	cobW	cobalamin biosynthesis protein CobW
RCAP_rcc02056	0.590969	0.000895424	phosphoglycerate mutase	phosphoglycerate mutase (EC:5.4.2.-)
RCAP_rcc02057	0.362222	0.00279343	cobP	bifunctional cobinamide kinase/cobinamide phosphate guanyltransferase CobP (EC:2.7.1.156
RCAP_rcc02058	0.357913	0.0069444	cobU	hypothetical protein
RCAP_rcc02060	0.482657	2.29775e-07	hemolysin-type calcium-binding repeat family protein	hemolysin-type calcium-binding repeat family protein
RCAP_rcc02065	-0.882464	5.05791e-22	secretion ATP-binding protein, HlyB family	secretion ATP-binding protein, HlyB family (EC:3.6.3.-)
RCAP_rcc02066	-0.404336	0.0053339	hemolysin D	hemolysin D
RCAP_rcc02067	-0.624393	2.16607e-11	type 11 family methyltransferase	type 11 family methyltransferase (EC:2.1.1.-)
RCAP_rcc02068	-0.681892	8.51494e-14	ice nucleation protein repeat family protein	ice nucleation protein repeat family protein
RCAP_rcc02069	-0.602731	3.33245e-09	hypothetical protein	hypothetical protein
RCAP_rcc02072	0.543908	9.82435e-09	nonfunctional major facilitator superfamily protein	nonfunctional major facilitator superfamily protein
RCAP_rcc02075	-0.365443	0.000105189	PAS/PAC sensor domain-containing protein	PAS/PAC sensor domain-containing protein
RCAP_rcc02079	-0.500908	6.42108e-10	parE	DNA topoisomerase IV subunit B (EC:5.99.1.2)
RCAP_rcc02083	-0.511932	1.87261e-05	hypothetical protein	hypothetical protein
RCAP_rcc02086	1.17468	0.00132289	hypothetical protein	hypothetical protein
RCAP_rcc02105	-0.582627	0.00698273	IS3/IS911 family transposase	IS3/IS911 family transposase
RCAP_rcc02106	-0.602228	2.88775e-11	NACHT domain-containing protein	NACHT domain-containing protein
RCAP_rcc02107	0.256432	0.00676942	hypothetical protein	hypothetical protein
RCAP_rcc02114	-0.269306	0.00796715	arcA	arginase (EC:3.5.3.1)
RCAP_rcc02117	-0.510863	3.70673e-07	methyl-accepting chemotaxis protein	methyl-accepting chemotaxis protein
RCAP_rcc02118	-0.580255	9.21649e-05	cat	chloramphenicol acetyltransferase (EC:2.3.1.28)
RCAP_rcc02120	0.726871	4.22723e-14	ABC transporter ATP-binding/periplasmic substrate-binding protein	ABC transporter ATP-binding/periplasmic substrate-binding protein (EC:3.6.3.-)
RCAP_rcc02127	0.780529	0.00246958	phaG	monovalent cation/proton antiporter subunit G
RCAP_rcc02128	0.455176	5.21066e-05	phaF	phospholipid/glycerol acyltransferase (EC:2.3.1.-)
RCAP_rcc02130	0.780731	1.78374e-13	phaD	monovalent cation/proton antiporter subunit D
RCAP_rcc02131	0.741605	1.61929e-05	phaC	monovalent cation/proton antiporter subunit C
RCAP_rcc02132	1.11272	4.02824e-44	phaAB	monovalent cation/proton antiporter subunit A/B
RCAP_rcc02135	0.397493	0.00681255	folD1	bifunctional protein FolD (EC:1.5.1.5 3.5.4.9)
RCAP_rcc02136	0.343448	0.00803201	hypothetical protein	hypothetical protein
RCAP_rcc02139	0.407316	2.13475e-05	methyl-accepting chemotaxis protein	methyl-accepting chemotaxis protein
RCAP_rcc02142	-0.669407	3.67011e-08	BadM/Rrf2 family transcriptional regulator	BadM/Rrf2 family transcriptional regulator
RCAP_rcc02143	0.502566	0.00121118	hypothetical protein	hypothetical protein
RCAP_rcc02148	0.436908	3.61928e-05	lipid A biosynthesis acyltransferase	lipid A biosynthesis acyltransferase (EC:2.3.1.-)
RCAP_rcc02154	0.429089	3.3758e-07	TM2 domain-containing protein	TM2 domain-containing protein
RCAP_rcc02155	0.779152	1.84277e-16	hypothetical protein	hypothetical protein
RCAP_rcc02156	0.496155	6.73193e-06	hypothetical protein	hypothetical protein
RCAP_rcc02158	-0.545518	5.45898e-10	fliG	flagellar motor switch protein FliG
RCAP_rcc02160	0.238931	0.00148349	gap3	glyceraldehyde-3-phosphate dehydrogenase (EC:1.2.1.12)
RCAP_rcc02161	0.598463	0.00117335	hypothetical protein	N-acetylmuramoyl-L-alanine amidase (EC:3.5.1.28)
RCAP_rcc02163	0.440894	5.59624e-11	ccdA	isocitrate dehydrogenase (EC:1.1.1.42)
RCAP_rcc02164	0.734633	0.00027491	tusA	sulfurtransferase TusA (EC:2.8.1.-)
RCAP_rcc02165	-0.270765	0.0005717	rne	ribonuclease E (EC:3.1.4.-)
RCAP_rcc02171	0.317985	0.00103199	hypothetical protein	hypothetical protein
RCAP_rcc02172	0.625946	2.14093e-11	hypothetical protein	hypothetical protein
RCAP_rcc02173	0.371719	6.42215e-05	metH3	methionine synthase subunit A (EC:2.1.1.13)
RCAP_rcc02176	0.243391	0.00697325	hypothetical protein	hypothetical protein
RCAP_rcc02177	0.645574	7.7934e-14	hypothetical protein	hypothetical protein
RCAP_rcc02178	0.635764	8.91609e-13	hypothetical protein	hypothetical protein
RCAP_rcc02179	1.03414	5.12875e-21	AzlC protein family	AzlC protein family
RCAP_rcc02180	1.22302	1.31848e-09	hypothetical protein	hypothetical protein
RCAP_rcc02181	0.395789	0.000594644	GntR family transcriptional regulator	GntR family transcriptional regulator
RCAP_rcc02185	0.425446	0.00178475	potI3	polyamine ABC transporter permease PotI
RCAP_rcc02186	-0.330392	0.00124977	potF	polyamine ABC transporter periplasmic polyamine-binding protein PotF
RCAP_rcc02188	0.480168	4.3084e-06	diguanylate cyclase/phosphodiesterase	diguanylate cyclase/phosphodiesterase (EC:3.1.4.-)
RCAP_rcc02189	0.444809	4.21441e-08	hypothetical protein	hypothetical protein
RCAP_rcc02190	0.821547	1.7924e-25	zntA2	heavy metal translocating P-type ATPase (EC:3.6.3.3 3.6.3.4 3.6.3.5)
RCAP_rcc02194	-0.390204	0.000944855	phospholipase/carboxylesterase	phospholipase/carboxylesterase (EC:3.1.-.-)
RCAP_rcc02197	0.92666	7.57789e-13	two component AraC family transcriptional regulator	two component AraC family transcriptional regulator
RCAP_rcc02198	0.620519	0.00886001	histidine kinase	histidine kinase (EC:2.7.13.3)
RCAP_rcc02199	2.75378	3.58352e-47	pflA1	[pyruvate formate-lyase]-activating enzyme (EC:1.97.1.4)
RCAP_rcc02200	3.31123	6.1353e-31	hypothetical protein	hypothetical protein
RCAP_rcc02201	3.60522	2.739e-117	adhE	aldehyde-alcohol dehydrogenase (EC:1.1.1.1 1.2.1.10)
RCAP_rcc02202	2.34255	1.60182e-10	hypothetical protein	hypothetical protein
RCAP_rcc02203	2.92318	3.60642e-20	eutN	ethanolamine utilization protein EutN
RCAP_rcc02204	2.5712	1.26517e-15	hypothetical protein	hypothetical protein
RCAP_rcc02205	3.06655	1.34484e-31	eutJ	ethanolamine utilization protein EutJ
RCAP_rcc02206	2.99169	8.19461e-57	pduL	propanediol utilization protein PduL
RCAP_rcc02207	3.83239	4.86608e-74	pduA1	propanediol utilization protein PduA
RCAP_rcc02208	3.4591	3.36866e-201	pduB	formate C-acetyltransferase (EC:2.3.1.54)
RCAP_rcc02209	4.01548	8.39052e-45	pduA2	propanediol utilization protein PduA
RCAP_rcc02210	3.26545	5.91448e-68	adh2	aldehyde-alcohol dehydrogenase 2 (EC:1.1.1.1 1.2.1.10)
RCAP_rcc02211	5.18032	7.79287e-204	pflD	propanediol utilization protein PduB
RCAP_rcc02212	3.65598	7.3836e-103	ThiJ/PfpI family protein	ThiJ/PfpI family protein
RCAP_rcc02213	2.35344	1.43989e-63	hypothetical protein	hypothetical protein
RCAP_rcc02214	3.23126	1.88318e-84	ackA2	acetate kinase (EC:2.7.2.1)
RCAP_rcc02223	0.947128	5.53671e-08	ABC transporter permease	ABC transporter permease
RCAP_rcc02224	0.764308	1.05249e-05	ABC transporter substrate-binding protein	ABC transporter substrate-binding protein
RCAP_rcc02225	0.841067	8.71751e-05	ABC transporter ATP-binding protein	ABC transporter ATP-binding protein (EC:3.6.3.-)
RCAP_rcc02226	0.823115	4.52269e-10	hypothetical protein	hypothetical protein
RCAP_rcc02236	1.14882	0.00686083	nifH2	hypothetical protein
RCAP_rcc02238	0.926225	1.30226e-12	xsc	sulfoacetaldehyde acetyltransferase (EC:2.3.3.15)
RCAP_rcc02243	0.377623	0.000384898	tauC	sensor histidine kinase (EC:2.7.13.3)
RCAP_rcc02246	0.632822	0.000552902	cysE2	serine O-acetyltransferase (EC:2.3.1.30)
RCAP_rcc02247	1.12628	4.20407e-06	rhodanese domain-containing protein	rhodanese domain-containing protein (EC:2.8.1.-)
RCAP_rcc02248	0.850186	9.49221e-17	aldo/keto reductase family oxidoreductase	aldo/keto reductase family oxidoreductase
RCAP_rcc02249	0.711117	1.40312e-11	AraC family transcriptional regulator	AraC family transcriptional regulator
RCAP_rcc02252	0.930543	0.000197992	kdpA	potassium-transporting ATPase subunit A (EC:3.6.3.12)
RCAP_rcc02253	0.788458	3.35363e-05	kdpB	potassium-transporting ATPase subunit B (EC:3.6.3.12)
RCAP_rcc02256	0.364284	0.0098955	kdpE	KDP operon transcriptional regulatory protein KdpE
RCAP_rcc02257	0.647618	0.000150145	DegT/DnrJ/EryC1/StrS family aminotransferase	DegT/DnrJ/EryC1/StrS family aminotransferase (EC:2.6.1.-)
RCAP_rcc02262	0.497292	0.00300728	hypothetical protein	hypothetical protein
RCAP_rcc02267	-0.697942	0.000686092	potB3	polyamine ABC transporter permease PotB
RCAP_rcc02268	-1.08501	7.17422e-13	potD3	polyamine ABC transporter periplasmic polyamine-binding protein PotD
RCAP_rcc02269	0.593851	2.38516e-07	potA3	polyamine ABC transporter ATP-binding protein PotA (EC:3.6.3.31)
RCAP_rcc02272	-0.263334	0.00317174	LysR family transcriptional regulator	phenylalanyl-tRNA synthetase subunit alpha (EC:6.1.1.20)
RCAP_rcc02275	0.727614	1.49698e-15	oppA2	oligopeptide ABC transporter periplasmic oligopeptide-binding protein OppA
RCAP_rcc02276	0.506195	0.000272849	oppB2	oligopeptide ABC transporter permease OppB
RCAP_rcc02285	-0.699903	0.000643484	hypothetical protein	hypothetical protein
RCAP_rcc02297	0.771366	2.12999e-13	GNAT family acetyltransferase	GNAT family acetyltransferase (EC:2.3.1.-)
RCAP_rcc02298	0.517988	1.40274e-09	GNAT family acetyltransferase	GNAT family acetyltransferase (EC:2.3.1.-)
RCAP_rcc02299	-0.390322	5.97302e-08	rpmA	50S ribosomal protein L27
RCAP_rcc02300	-0.221442	0.00398066	rplU	50S ribosomal protein L21
RCAP_rcc02301	-0.726927	0.00430126	hypothetical protein	hypothetical protein
RCAP_rcc02302	-0.294048	0.000208077	engA	GTP-binding protein EngA
RCAP_rcc02304	-0.338549	0.00121993	hypothetical protein	hypothetical protein
RCAP_rcc02308	0.49539	0.00020494	rarD	RarD protein
RCAP_rcc02309	0.311792	0.000527428	tnaA	tryptophanase (EC:4.1.99.1)
RCAP_rcc02313	-0.336675	0.00767985	soxG	sarcosine oxidase subunit gamma (EC:1.5.3.1)
RCAP_rcc02314	-0.480227	9.47105e-11	soxA	sarcosine oxidase subunit alpha (EC:1.5.3.1)
RCAP_rcc02316	-0.293317	0.000516899	soxB	sarcosine oxidase subunit beta (EC:1.5.3.1)
RCAP_rcc02317	0.365498	0.000680244	cycH	cytochrome c-type biogenesis protein CycH
RCAP_rcc02322	-0.414382	9.30846e-07	prfC	peptide chain release factor 3
RCAP_rcc02325	0.301205	0.00198937	HesB/YadR/YfhF family protein	HesB/YadR/YfhF family protein
RCAP_rcc02329	0.945691	2.82777e-09	HK97 family phage major capsid protein	HK97 family phage major capsid protein
RCAP_rcc02330	0.969515	4.45034e-07	hypothetical protein	hypothetical protein
RCAP_rcc02331	0.934517	1.46578e-07	HNH nuclease	HNH nuclease
RCAP_rcc02332	0.480292	8.28147e-05	hypothetical protein	ABC transporter permease
RCAP_rcc02333	-0.337211	0.00244792	hypothetical protein	hypothetical protein
RCAP_rcc02335	0.958787	0.0018455	hypothetical protein	hypothetical protein
RCAP_rcc02336	0.829009	2.75264e-05	hypothetical protein	hypothetical protein
RCAP_rcc02339	-0.640846	1.01471e-05	hypothetical protein	hypothetical protein
RCAP_rcc02341	0.661921	0.00074248	phage terminase large subunit	phage terminase large subunit
RCAP_rcc02342	0.735492	3.08852e-06	hypothetical protein	hypothetical protein
RCAP_rcc02345	0.63492	6.23932e-08	hypothetical protein	ABC transporter ATP-binding/permease (EC:3.6.3.-)
RCAP_rcc02346	-0.478966	5.29201e-07	hypothetical protein	ABC transporter permease
RCAP_rcc02351	-0.429325	2.67459e-06	LysE family transporter	LysE family transporter
RCAP_rcc02354	-0.493375	7.22838e-05	ppiD	MarC family membrane protein
RCAP_rcc02355	-0.479409	2.47793e-09	trpE	anthranilate synthase component I (EC:4.1.3.27)
RCAP_rcc02357	0.38585	8.45248e-05	trpG	anthranilate synthase component II (EC:4.1.3.27)
RCAP_rcc02359	-0.920065	3.54004e-07	trpC	biotin synthase (EC:2.8.1.6)
RCAP_rcc02362	-0.253897	0.000809503	competence protein	undecaprenyl-diphosphatase (EC:3.6.1.27)
RCAP_rcc02364	0.375609	5.83553e-08	gltA	citrate (Si)-synthase (EC:2.3.3.1)
RCAP_rcc02365	1.05274	2.83006e-34	mdoG2	glucans biosynthesis protein G
RCAP_rcc02366	1.35509	2.50643e-61	NnrS family protein	NnrS family protein
RCAP_rcc02367	1.23182	2.04423e-37	calcium-binding protein	calcium-binding protein
RCAP_rcc02379	0.817078	1.66535e-13	CobW/HypB/UreG family cobalamin biosynthesis protein	CobW/HypB/UreG family cobalamin biosynthesis protein
RCAP_rcc02380	-0.521431	7.44664e-06	ftsI	reverse transcriptase (EC:2.7.7.49)
RCAP_rcc02382	-0.344683	0.00833224	mraW	S-adenosyl-methyltransferase MraW (EC:2.1.1.-)
RCAP_rcc02383	-0.390896	1.62426e-05	mraZ	protein MraZ
RCAP_rcc02385	1.05793	3.24016e-26	hypothetical protein	hypothetical protein
RCAP_rcc02386	0.628236	1.04347e-14	hypothetical protein	hypothetical protein
RCAP_rcc02387	0.241351	0.00724447	hypothetical protein	hypothetical protein
RCAP_rcc02388	0.357191	2.92344e-06	ispZ	intracellular septation protein A
RCAP_rcc02389	-0.330461	0.000115463	ftsY	cell division protein FtsY
RCAP_rcc02399	0.565903	6.43263e-10	hflK	HflK protein
RCAP_rcc02400	0.487514	8.86467e-09	hflC	HflC protein (EC:3.4.-.-)
RCAP_rcc02401	0.885784	1.51001e-08	hypothetical protein	hypothetical protein
RCAP_rcc02405	-0.537076	1.24314e-09	purU	formyltetrahydrofolate deformylase (EC:3.5.1.10)
RCAP_rcc02406	-1.09371	2.99431e-52	pgi	glucose-6-phosphate isomerase (EC:5.3.1.9)
RCAP_rcc02407	-1.23392	4.92769e-30	pgl	6-phosphogluconolactonase (EC:3.1.1.31)
RCAP_rcc02408	-0.876706	1.57458e-31	zwf	glucose-6-phosphate 1-dehydrogenase (EC:1.1.1.49)
RCAP_rcc02412	0.386448	5.46513e-07	eda	KHG/KDPG aldolase (EC:4.1.2.14 4.1.3.16)
RCAP_rcc02413	0.423564	3.96741e-05	hypothetical protein	hypothetical protein
RCAP_rcc02415	0.57726	6.94517e-11	hypothetical protein	hypothetical protein
RCAP_rcc02416	0.246772	0.00372399	ate	arginyl-tRNA--protein transferase (EC:2.3.2.8)
RCAP_rcc02417	-0.642818	2.92811e-18	dctP2	TRAP C4-dicarboxylate transport system permease subunit DctP
RCAP_rcc02418	0.44179	3.20076e-07	short-chain dehydrogenase/reductase family oxidoreductase	short-chain dehydrogenase/reductase family oxidoreductase
RCAP_rcc02419	0.445861	0.00153254	dihydroneopterin aldolase	dihydroneopterin aldolase (EC:4.1.2.25)
RCAP_rcc02430	-0.487021	1.22591e-07	nahG	salicylate hydroxylase (EC:1.14.13.1)
RCAP_rcc02432	1.6132	1.03256e-14	ATPase AAA	hypothetical protein
RCAP_rcc02443	0.353792	0.002511	livH2	branched-chain amino acid ABC transporter permease LivH
RCAP_rcc02445	0.722417	6.16787e-05	livG2	branched-chain amino acid ABC transporter ATP-binding protein LivG (EC:3.6.3.22)
RCAP_rcc02446	0.676142	6.54486e-05	livF2	branched-chain amino acid ABC transporter ATP-binding protein LivF (EC:3.6.3.22)
RCAP_rcc02447	0.653502	5.53044e-05	hyuE	hydantoin racemase (EC:5.1.99.-)
RCAP_rcc02448	0.604354	1.33021e-07	aldH2	aldehyde dehydrogenase (EC:1.2.1.3)
RCAP_rcc02449	0.582883	0.00703411	potC3	polyamine ABC transporter permease PotC
RCAP_rcc02451	0.686763	0.00173584	potA4	polyamine ABC transporter ATP-binding protein PotA (EC:3.6.3.31)
RCAP_rcc02452	0.477037	0.00585292	potD4	polyamine ABC transporter periplasmic polyamine-binding protein PotD
RCAP_rcc02453	0.897989	0.00425146	Fis family sigma54 specific transcriptional regulator	Fis family sigma54 specific transcriptional regulator
RCAP_rcc02454	0.815911	0.00186999	PAS domain-containing protein	PAS domain-containing protein
RCAP_rcc02460	-0.818463	6.34545e-25	cspA2	cold shock protein CspA
RCAP_rcc02462	0.372724	1.19845e-06	hypothetical protein	hypothetical protein
RCAP_rcc02465	-0.429688	2.95175e-07	hypothetical protein	hypothetical protein
RCAP_rcc02468	-0.433696	1.99123e-06	thioesterase superfamily protein	phosphatidylcholine synthase (EC:2.7.8.24)
RCAP_rcc02472	0.581218	0.00373431	bsaA2	glutathione peroxidase (EC:1.11.1.9)
RCAP_rcc02473	0.712794	5.83897e-17	TonB-dependent receptor plug domain-containing protein	TonB-dependent receptor plug domain-containing protein
RCAP_rcc02480	-0.40065	4.83385e-06	polA	DNA polymerase I (EC:2.7.7.7)
RCAP_rcc02487	-0.471173	5.64738e-06	nth	endonuclease III (EC:4.2.99.18)
RCAP_rcc02488	1.45911	2.62932e-38	hypothetical protein	PspA/IM30 family protein
RCAP_rcc02490	0.268849	0.00202852	OmpA family protein	OmpA family protein
RCAP_rcc02492	-0.343664	0.00115749	hypothetical protein	DeoC/LacD family aldolase (EC:4.1.2.-)
RCAP_rcc02495	0.331981	0.00532715	GTPase, EngC family	GTPase, EngC family (EC:3.6.1.-)
RCAP_rcc02496	-0.415699	5.70552e-06	group 1 glycosyl transferase	group 1 glycosyl transferase (EC:2.4.-.-)
RCAP_rcc02497	-0.588947	1.30576e-08	ABC transporter ATP-binding protein	ABC transporter ATP-binding protein (EC:3.6.3.-)
RCAP_rcc02499	-0.420804	5.40957e-06	ABC transporter permease	ABC transporter permease
RCAP_rcc02500	-0.460798	4.96615e-07	ABC transporter periplasmic substrate-binding protein	ABC transporter periplasmic substrate-binding protein
RCAP_rcc02501	0.261961	0.00297464	cycY	cytochrome c
RCAP_rcc02506	-0.465328	1.34846e-05	rluB	ribosomal large subunit pseudouridine synthase B (EC:5.4.99.12)
RCAP_rcc02507	0.45818	6.86268e-07	hypothetical protein	hypothetical protein
RCAP_rcc02513	-0.92779	4.29865e-13	cscK	fructokinase (EC:2.7.1.4)
RCAP_rcc02514	-1.0868	9.32886e-12	dtd	D-tyrosyl-tRNA(Tyr) deacylase (EC:3.1.-.-)
RCAP_rcc02515	0.615721	1.0677e-12	rhlE	ATP-dependent RNA helicase RhlE (EC:3.6.1.-)
RCAP_rcc02516	0.444309	4.04696e-06	tdk	thymidine kinase (EC:2.7.1.21)
RCAP_rcc02517	0.696727	4.05465e-12	trxC	thioredoxin (EC:1.8.1.8)
RCAP_rcc02518	0.749789	6.5549e-15	type 12 family methyltransferase	type 12 family methyltransferase (EC:2.1.1.-)
RCAP_rcc02520	0.762679	3.62391e-10	integrin alpha repeat/hemolysin-type calcium-binding repeat family protein	integrin alpha repeat/hemolysin-type calcium-binding repeat family protein
RCAP_rcc02521	-1.07859	1.87053e-39	pyrimidine ABC transporter periplasmic pyrimidine-binding protein	pyrimidine ABC transporter periplasmic pyrimidine-binding protein
RCAP_rcc02522	-1.07453	1.27289e-22	pyrimidine ABC transporter permease	pyrimidine ABC transporter permease
RCAP_rcc02523	-1.0159	3.38282e-25	pyrimidine ABC transporter permease	pyrimidine ABC transporter permease
RCAP_rcc02524	-1.16684	7.10253e-38	pyrimidine ABC transporter ATP-binding protein	pyrimidine ABC transporter ATP-binding protein (EC:3.6.3.-)
RCAP_rcc02525	-1.56968	8.34179e-47	dht	dihydropyrimidinase (EC:3.5.2.2)
RCAP_rcc02526	-0.980136	1.85609e-29	amaB	N-carbamoyl-L-amino acid amidohydrolase (EC:3.5.1.87)
RCAP_rcc02528	-0.292737	0.00179694	dihydropyrimidine dehydrogenase	dihydropyrimidine dehydrogenase (EC:1.3.1.2)
RCAP_rcc02530	-1.43373	4.64644e-64	pucB	light-harvesting protein B-800/850 subunit beta
RCAP_rcc02531	-1.30596	6.06092e-73	pucA	light-harvesting protein B-800/850 subunit alpha
RCAP_rcc02532	-1.22888	8.98087e-73	pucC2	protein PucC
RCAP_rcc02536	-0.431024	0.000309703	cysT	sulfate ABC transporter permease CysT
RCAP_rcc02538	-0.289251	0.00062453	trpB2	tryptophan synthase subunit beta (EC:4.2.1.20)
RCAP_rcc02539	-0.724587	1.26481e-13	diguanylate cyclase/phosphodiesterase	diguanylate cyclase/phosphodiesterase (EC:3.1.4.-)
RCAP_rcc02540	-0.73205	8.9308e-18	diguanylate cyclase/phosphodiesterase	diguanylate cyclase/phosphodiesterase (EC:3.1.4.-)
RCAP_rcc02541	0.741728	3.4261e-09	fruA	PTS system fructose-specific transporter subunit EIIBC (EC:2.7.1.69)
RCAP_rcc02542	0.959889	3.74158e-05	fruK	1-phosphofructokinase (EC:2.7.1.56)
RCAP_rcc02543	0.768276	3.57117e-09	fruB	multiphosphoryl transfer protein (EC:2.7.1.- 2.7.3.9)
RCAP_rcc02545	-0.225542	0.00570599	sensor histidine kinase/response regulator receiver protein	NADH-quinone oxidoreductase subunit H (EC:1.6.99.5)
RCAP_rcc02546	-0.360688	0.00697325	winged helix family two component transcriptional regulator	winged helix family two component transcriptional regulator
RCAP_rcc02547	-0.487243	0.00798376	hypothetical protein	hypothetical protein
RCAP_rcc02548	0.626427	7.36242e-12	rng	glyoxylate reductase (EC:1.1.1.26)
RCAP_rcc02549	-0.434072	6.97806e-05	maf	septum formation protein Maf
RCAP_rcc02550	0.760875	0.000276794	infA	ECF family RNA polymerase sigma factor
RCAP_rcc02552	0.534511	0.000782601	GNAT family acetyltransferase	GNAT family acetyltransferase (EC:2.3.1.-)
RCAP_rcc02554	0.889413	8.37265e-13	NmrA family protein	NmrA family protein
RCAP_rcc02558	0.258733	0.00738159	hisD	histidinol dehydrogenase (EC:1.1.1.23)
RCAP_rcc02559	0.422054	0.000351666	GNAT family acetyltransferase	GNAT family acetyltransferase (EC:2.3.1.-)
RCAP_rcc02560	0.347434	0.000721014	hypothetical protein	hypothetical protein
RCAP_rcc02561	0.336696	0.0013377	murA	UDP-N-acetylglucosamine 1-carboxyvinyltransferase (EC:2.5.1.7)
RCAP_rcc02562	0.551737	2.87292e-05	hypothetical protein	hypothetical protein
RCAP_rcc02564	0.44388	7.52632e-05	hypothetical protein	hypothetical protein
RCAP_rcc02571	0.372394	0.00375338	hypothetical protein	hypothetical protein
RCAP_rcc02572	-0.248773	0.00958405	hypothetical protein	nicotinate-nucleotide--dimethylbenzimidazole phosphoribosyltransferase (EC:2.4.2.21)
RCAP_rcc02574	0.610419	0.00789001	hypothetical protein	hypothetical protein
RCAP_rcc02576	0.408354	0.00582801	BRO family protein	BRO family protein
RCAP_rcc02577	-0.248144	0.00372399	phage integrase	phage integrase
RCAP_rcc02579	0.437988	0.00803201	Fe(III) ABC transporter permease	Fe(III) ABC transporter permease
RCAP_rcc02580	0.481279	0.00226129	metallo-beta-lactamase	metallo-beta-lactamase
RCAP_rcc02583	-0.501962	0.000214031	lon	flagellar protein FlgJ
RCAP_rcc02585	0.424065	7.11344e-09	ndh	NADH dehydrogenase, cyclic nucleotide-regulated (EC:1.6.99.3)
RCAP_rcc02591	-0.481099	1.88818e-08	surface presentation of antigens protein family	surface presentation of antigens protein family
RCAP_rcc02593	0.939776	0.00293869	hypothetical protein	iron siderophore/cobalamin ABC transporter ATP-binding protein (EC:3.6.3.-)
RCAP_rcc02597	-0.97879	6.68135e-23	hypothetical protein	hypothetical protein
RCAP_rcc02598	-0.952512	1.75526e-29	beta-alanine--pyruvate transaminase	beta-alanine--pyruvate transaminase (EC:2.6.1.18)
RCAP_rcc02600	-0.956945	2.94687e-12	hypothetical protein	hypothetical protein
RCAP_rcc02604	-0.473866	0.00020945	aat	leucyl/phenylalanyl-tRNA--protein transferase (EC:2.3.2.6)
RCAP_rcc02605	1.58805	1.56023e-60	hypothetical protein	TOBE domain-containing protein
RCAP_rcc02608	-0.327289	3.96741e-05	clpX	ATP-dependent Clp protease ATP-binding subunit ClpX (EC:3.4.21.92)
RCAP_rcc02610	-0.545364	1.75034e-05	hypothetical protein	hypothetical protein
RCAP_rcc02611	-0.454588	4.70231e-09	mcpA3	methyl-accepting chemotaxis protein McpA
RCAP_rcc02613	-0.319084	0.000216392	chitin deacetylase	chitin deacetylase (EC:3.5.1.41)
RCAP_rcc02617	0.422657	1.63924e-07	ushA	5'-nucleotidase (EC:3.1.3.5)
RCAP_rcc02620	-0.575133	3.50346e-13	acsA2	acetate--CoA ligase (EC:6.2.1.1)
RCAP_rcc02621	0.621403	9.54359e-08	sulP	sulphate transporter
RCAP_rcc02624	-0.525015	2.74773e-06	lysS	hypothetical protein
RCAP_rcc02627	0.278721	0.00564363	dacB	penicillin-binding protein 4 (EC:3.4.16.4 3.4.21.-)
RCAP_rcc02631	0.347987	0.00564363	hypothetical protein	hypothetical protein
RCAP_rcc02632	-0.47007	1.79853e-05	HAD superfamily hydrolase	hypothetical protein
RCAP_rcc02635	1.10575	9.38006e-46	hypothetical protein	hypothetical protein
RCAP_rcc02636	1.10881	1.73552e-41	hypothetical protein	hypothetical protein
RCAP_rcc02637	1.09436	9.43518e-49	ECF family RNA polymerase sigma factor	ECF family RNA polymerase sigma factor
RCAP_rcc02638	1.1564	7.34287e-42	calcium-binding EF-hand domain-containing protein	calcium-binding EF-hand domain-containing protein
RCAP_rcc02640	-0.232661	0.00942875	lipocalin family protein	type II secretion system protein
RCAP_rcc02645	-0.311267	0.00635705	frc	formyl-CoA transferase (EC:2.8.3.16)
RCAP_rcc02647	0.777608	2.83044e-15	putA	bifunctional protein PutA (EC:1.5.1.12 1.5.99.8)
RCAP_rcc02652	0.243066	0.00813861	RbsD/FucU transport protein family	RbsD/FucU transport protein family
RCAP_rcc02654	0.478299	5.54394e-05	tktB	transketolase, C-terminal subunit (EC:2.2.1.1)
RCAP_rcc02656	0.367509	0.000401925	hypothetical protein	hypothetical protein
RCAP_rcc02657	0.764946	1.35306e-26	monosacharide ABC transporter periplasmic monosacharide-binding protein	monosacharide ABC transporter periplasmic monosacharide-binding protein
RCAP_rcc02658	0.523074	3.7371e-06	lipoprotein	lipoprotein
RCAP_rcc02659	0.514187	3.23175e-07	monosacharide ABC transporter ATP-binding protein	monosacharide ABC transporter ATP-binding protein (EC:3.6.3.-)
RCAP_rcc02660	0.594583	2.06153e-11	monosacharide ABC transporter permease	monosacharide ABC transporter permease
RCAP_rcc02661	0.412819	3.90791e-06	DeoR family transcriptional regulator	DeoR family transcriptional regulator
RCAP_rcc02662	-1.00624	6.93542e-23	class II aldolase/adducin N-terminal domain-containing protein/short-chain dehydrogenase/reductase f	class II aldolase/adducin N-terminal domain-containing protein/short-chain dehydrogenase/reduc
RCAP_rcc02664	-0.668113	1.60545e-10	mtnA	methylthioribose-1-phosphate isomerase (EC:5.3.1.23)
RCAP_rcc02665	0.485484	3.93237e-05	hemolysin-type calcium-binding repeat family protein	hemolysin-type calcium-binding repeat family protein
RCAP_rcc02667	-0.642858	1.52996e-17	fabI2	enoyl-ACP reductase (EC:1.3.1.9)
RCAP_rcc02668	-0.291126	7.78772e-05	fabB	3-oxoacyl-ACP synthase I (EC:2.3.1.41)
RCAP_rcc02675	-0.697852	8.16285e-14	MarR family transcriptional regulator	MarR family transcriptional regulator
RCAP_rcc02677	0.33369	6.1641e-05	aspC2	aspartate aminotransferase (EC:2.6.1.1)
RCAP_rcc02679	0.335962	8.89516e-05	pyridine nucleotide-disulfide oxidoreductase	pyridine nucleotide-disulfide oxidoreductase
RCAP_rcc02681	0.676183	3.68589e-20	cytochrome b561 family protein	cytochrome b561 family protein
RCAP_rcc02682	0.609497	2.3e-13	cytochrome c'	cytochrome c'
RCAP_rcc02685	-0.320886	0.00515685	glutathione S-transferase	glutathione S-transferase (EC:2.5.1.18)
RCAP_rcc02686	-0.394916	1.63018e-05	prfA	peptide chain release factor 1
RCAP_rcc02698	0.54336	6.42882e-05	thiP	thiamine ABC transporter permease
RCAP_rcc02699	0.58811	3.32782e-09	thiQ	thiamine ABC transporter ATP-binding protein (EC:3.6.3.-)
RCAP_rcc02700	0.469886	1.88065e-07	lipoprotein	lipoprotein
RCAP_rcc02701	0.395879	8.94633e-07	lipoprotein	lipoprotein
RCAP_rcc02705	-0.35155	0.000163579	pepA3	leucyl aminopeptidase (EC:3.4.11.1)
RCAP_rcc02708	-0.267492	0.000307341	hypothetical protein	hypothetical protein
RCAP_rcc02713	0.619662	0.00035787	LysE family transporter	LysE family transporter
RCAP_rcc02717	-0.554878	1.42846e-09	cytosine-specific DNA-methyltransferase	monosacharide ABC transporter periplasmic monosacharide-binding protein
RCAP_rcc02729	0.778655	0.00638872	hypothetical protein	hypothetical protein
RCAP_rcc02730	1.04729	4.08349e-05	hypothetical protein	hypothetical protein
RCAP_rcc02734	0.65534	0.000617158	recD	exodeoxyribonuclease V (EC:3.1.11.5)
RCAP_rcc02735	0.722541	9.63856e-08	virulence-associated protein E	virulence-associated protein E
RCAP_rcc02740	0.811646	0.000145894	ParB domain-containing protein nuclease	ParB domain-containing protein nuclease
RCAP_rcc02747	0.287939	0.00115226	acriflavin resistance protein family	acriflavin resistance protein family
RCAP_rcc02749	-0.238143	0.00346592	rpmG	adenylosuccinate synthetase (EC:6.3.4.4)
RCAP_rcc02750	0.356402	0.000250689	hypothetical protein	hypothetical protein
RCAP_rcc02751	-0.334319	0.00527525	N-acetylmuramoyl-L-alanine amidase, family 2	N-acetylmuramoyl-L-alanine amidase, family 2 (EC:3.5.1.28)
RCAP_rcc02752	-0.303336	0.00113695	lipoprotein	prolyl aminopeptidase (EC:3.4.11.5)
RCAP_rcc02756	0.703252	1.64271e-15	hypothetical protein	hypothetical protein
RCAP_rcc02758	0.251091	0.00324046	hypothetical protein	hypothetical protein
RCAP_rcc02759	0.530143	0.00277729	recR	S58 family peptidase (EC:3.4.11.-)
RCAP_rcc02760	0.337843	0.00170776	TfoX N-terminal domain-containing protein	TfoX N-terminal domain-containing protein
RCAP_rcc02762	0.325222	0.0050825	4Fe-4S ferredoxin, iron-sulfur cluster binding protein	4Fe-4S ferredoxin, iron-sulfur cluster binding protein
RCAP_rcc02763	-0.513193	1.12932e-06	hypothetical protein	hypothetical protein
RCAP_rcc02765	-0.608453	3.40413e-17	ilvE1	branched-chain-amino-acid transaminase (EC:2.6.1.42)
RCAP_rcc02773	-0.699765	3.29716e-15	hisP	polar amino acid ABC transporter ATP-binding protein HisP (EC:3.6.3.21)
RCAP_rcc02774	-0.632637	3.29839e-18	hisJ	polar amino acid ABC transporter periplasmic polar amino acid-binding protein HisJ
RCAP_rcc02775	-0.834862	3.44272e-24	hisQ	polar amino acid ABC transporter permease HisQ
RCAP_rcc02776	-0.797111	1.47962e-16	hisM	polar amino acid ABC transporter permease HisM
RCAP_rcc02777	-0.563697	7.7299e-13	glnA4	glutamine synthetase-4 (EC:6.3.1.2)
RCAP_rcc02779	0.630899	0.00652228	hypothetical protein	hypothetical protein
RCAP_rcc02782	0.400349	4.74048e-06	DegT/DnrJ/EryC1/StrS family aminotransferase	DegT/DnrJ/EryC1/StrS family aminotransferase (EC:2.6.1.-)
RCAP_rcc02783	0.474707	2.32157e-08	CoA-binding domain-containing protein	CoA-binding domain-containing protein
RCAP_rcc02784	-0.451945	1.65162e-05	TrmH family RNA methyltransferase	TrmH family RNA methyltransferase (EC:2.1.1.-)
RCAP_rcc02785	-0.305015	0.00290209	hypothetical protein	hypothetical protein
RCAP_rcc02789	0.776337	7.31396e-20	kefC1	glutathione-regulated potassium-efflux system protein KefC
RCAP_rcc02790	0.338256	7.6369e-06	CarD family transcriptional regulator	CarD family transcriptional regulator
RCAP_rcc02792	-0.52838	0.0024326	hslR	heat shock protein
RCAP_rcc02793	-0.261655	0.000404871	helicase domain-containing protein	helicase domain-containing protein (EC:3.6.1.-)
RCAP_rcc02795	-0.51691	2.29775e-07	sterol-binding domain-containing protein	sterol-binding domain-containing protein
RCAP_rcc02796	0.424131	0.0082374	pldB	nitrogenase molybdenum-iron biosynthesis protein NifE
RCAP_rcc02797	-0.2603	0.00700393	T1 family peptidase	T1 family peptidase (EC:3.4.25.-)
RCAP_rcc02799	-0.380376	0.00129629	hypothetical protein	hypothetical protein
RCAP_rcc02800	-0.676473	2.16607e-11	hypothetical protein	hypothetical protein
RCAP_rcc02801	0.218957	0.00891128	pepF	oligoendopeptidase F (EC:3.4.24.-)
RCAP_rcc02802	0.458979	1.13824e-06	membrane dipeptidase	membrane dipeptidase (EC:3.4.13.19)
RCAP_rcc02803	0.282317	0.0052796	hypothetical protein	hypothetical protein
RCAP_rcc02804	-0.553023	0.000965607	hypothetical protein	hypothetical protein
RCAP_rcc02809	0.359097	0.000260562	hypothetical protein	hypothetical protein
RCAP_rcc02811	0.497403	2.13188e-09	rpoH2	RNA polymerase sigma-32 factor
RCAP_rcc02812	0.550693	7.33418e-11	gfo	glucose--fructose oxidoreductase (EC:1.1.99.28)
RCAP_rcc02813	0.294494	0.00197294	lrp	leucine-responsive regulatory protein
RCAP_rcc02817	0.377286	3.59174e-05	hypothetical protein	hypothetical protein
RCAP_rcc02818	0.291297	0.000675654	ibpA	small heat shock protein IbpA
RCAP_rcc02826	0.278264	0.000444814	fumC	fumarate hydratase (EC:4.2.1.2)
RCAP_rcc02832	0.248795	0.00801003	PTS system, IIA component	PTS system, IIA component (EC:2.7.1.69)
RCAP_rcc02833	0.419182	2.78728e-05	P-loop family ATPase	P-loop family ATPase
RCAP_rcc02835	-0.408896	9.66731e-07	chvG	sensor histidine kinase ChvG (EC:2.7.13.3)
RCAP_rcc02836	-0.338915	0.00115749	chvI	hypothetical protein
RCAP_rcc02838	-0.339937	8.19549e-05	rnr	ribonuclease R (EC:3.1.13.1)
RCAP_rcc02839	0.752579	0.00208915	mobA	molybdopterin-guanine dinucleotide biosynthesis protein A
RCAP_rcc02840	1.24483	3.11254e-14	moaC2	molybdenum cofactor biosynthesis protein C
RCAP_rcc02841	1.7067	7.77694e-32	moeB2	molybdenum cofactor biosynthesis protein B
RCAP_rcc02842	1.48839	1.38183e-07	moaD1	molybdenum cofactor biosynthesis protein D
RCAP_rcc02843	1.6452	1.3847e-56	moaA2	molybdenum cofactor biosynthesis protein A
RCAP_rcc02844	-0.523468	1.02558e-07	hypothetical protein	ATPase AAA
RCAP_rcc02845	2.0587	3.82735e-96	torA	trimethylamine-N-oxide reductase (EC:1.7.2.3)
RCAP_rcc02846	1.38337	1.62191e-08	torD	chaperone protein TorD
RCAP_rcc02847	1.63702	1.99231e-37	torC	trimethylamine-N-oxide reductase c-type cytochrome TorC (EC:1.7.2.3)
RCAP_rcc02849	-0.349495	0.00806297	dorS	DMSO/TMAO-sensor hybrid histidine kinase (EC:2.7.13.3)
RCAP_rcc02853	0.73868	0.00902851	ABC transporter periplasmic substrate-binding protein	ABC transporter periplasmic substrate-binding protein
RCAP_rcc02856	-0.402865	0.000801173	PAS/PAC sensor domain-containing protein	PAS/PAC sensor domain-containing protein
RCAP_rcc02857	-0.813958	1.99907e-20	diguanylate cyclase/phosphodiesterase	diguanylate cyclase/phosphodiesterase (EC:3.1.4.-)
RCAP_rcc02859	-0.970177	7.77127e-06	acsA3	acetate--CoA ligase (EC:6.2.1.1)
RCAP_rcc02868	-0.767264	3.84891e-13	S1/S6 family peptidase	S1/S6 family peptidase (EC:3.4.21.-)
RCAP_rcc02869	-1.85642	1.00417e-92	glcF	glycolate dehydrogenase, iron-sulfur subunit (EC:1.1.99.14)
RCAP_rcc02870	-1.37607	4.18841e-31	glcE	glycolate dehydrogenase, subunit GlcE (EC:1.1.99.14)
RCAP_rcc02871	-0.458055	3.85606e-08	glcD	glycolate dehydrogenase, subunit GlcD (EC:1.1.99.14)
RCAP_rcc02875	-0.265667	0.00965203	kdsA	3-deoxy-8-phosphooctulonate synthase (EC:2.5.1.55)
RCAP_rcc02877	-0.512084	1.75375e-08	monosacharide ABC transporter periplasmic monosacharide-binding protein	cytosine-specific DNA-methyltransferase (EC:2.1.1.37)
RCAP_rcc02883	-0.35056	0.00737612	DeoR family transcriptional regulator	DeoR family transcriptional regulator
RCAP_rcc02887	-0.372289	2.7591e-05	methyl-accepting chemotaxis sensory transducer	methyl-accepting chemotaxis sensory transducer
RCAP_rcc02891	-0.658612	1.20378e-05	hypothetical protein	hypothetical protein
RCAP_rcc02892	-1.5384	2.70277e-34	hypothetical protein	hypothetical protein
RCAP_rcc02893	-1.05076	3.51167e-25	cspA3	cold shock protein CspA
RCAP_rcc02894	0.956674	0.000429443	mdtE	multidrug resistance protein MdtE (EC:3.6.3.44)
RCAP_rcc02898	-0.492853	3.19621e-07	ABC transporter ATP-binding/permease	AraC family transcriptional regulator
RCAP_rcc02903	0.673084	1.04509e-05	hypothetical protein	hypothetical protein
RCAP_rcc02906	0.770855	9.45965e-05	hypothetical protein	hypothetical protein
RCAP_rcc02907	0.824707	1.13715e-09	hypothetical protein	hypothetical protein
RCAP_rcc02908	0.725081	0.000132537	hypothetical protein	hypothetical protein
RCAP_rcc02910	1.27946	5.98494e-06	hypothetical protein	hypothetical protein
RCAP_rcc02911	0.595764	0.00129161	hypothetical protein	hypothetical protein
RCAP_rcc02914	0.478519	0.0027286	hypothetical protein	hypothetical protein
RCAP_rcc02919	0.539113	0.00314917	hypothetical protein	hypothetical protein
RCAP_rcc02921	0.313189	0.00333375	hypothetical protein	hypothetical protein
RCAP_rcc02922	0.325783	0.00227706	phage virion morphogenesis protein	phage virion morphogenesis protein
RCAP_rcc02923	0.267884	0.000423196	hypothetical protein	hypothetical protein
RCAP_rcc02930	-0.511826	5.21289e-06	hypothetical protein	hypothetical protein
RCAP_rcc02933	0.423344	5.3363e-05	hypothetical protein	tRNA-dihydrouridine synthase B (EC:1.-.-.-)
RCAP_rcc02935	0.385478	0.00864419	hypothetical protein	hypothetical protein
RCAP_rcc02936	-0.375024	0.000105669	hypothetical protein	hypothetical protein
RCAP_rcc02939	-0.368847	8.06902e-05	hypothetical protein	hypothetical protein
RCAP_rcc02942	1.20971	4.32486e-06	hypothetical protein	hypothetical protein
RCAP_rcc02945	0.521799	0.00216655	hypothetical protein	hypothetical protein
RCAP_rcc02947	-0.624835	0.000195665	hypothetical protein	hypothetical protein
RCAP_rcc02953	0.302012	0.00280187	phage integrase	phage integrase
RCAP_rcc02954	-0.417162	1.1741e-07	mechanosensitive ion channel family protein	mechanosensitive ion channel family protein
RCAP_rcc02956	0.505937	2.75361e-07	nudF	ADP-ribose pyrophosphatase (EC:3.6.1.13)
RCAP_rcc02957	0.655476	1.31388e-13	hypothetical protein	hypothetical protein
RCAP_rcc02958	0.937624	1.21562e-24	phrB	deoxyribodipyrimidine photo-lyase (EC:4.1.99.3)
RCAP_rcc02959	-0.537344	7.43773e-11	potD5	polyamine ABC transporter periplasmic polyamine-binding protein
RCAP_rcc02961	-0.361768	0.000414941	family 25 glycosyl transferase	family 25 glycosyl transferase
RCAP_rcc02962	-0.286403	0.00809581	rhamnan synthesis protein F family	rhamnan synthesis protein F family
RCAP_rcc02964	-0.408262	2.42344e-05	webC	UDP-N-acetylglucosamine 2-epimerase (EC:5.1.3.14)
RCAP_rcc02966	-0.453178	1.76864e-06	short-chain dehydrogenase/reductase family oxidoreductase	OmpA/MotB domain-containing protein
RCAP_rcc02976	-0.501538	7.86475e-07	gloB	hydroxyacylglutathione hydrolase (EC:3.1.2.6)
RCAP_rcc02977	0.254916	0.00614967	clpA	hypothetical protein
RCAP_rcc02979	-0.336262	1.11222e-05	rpsD	30S ribosomal protein S4
RCAP_rcc02981	-0.220718	0.00592878	hisC1	histidinol-phosphate aminotransferase (EC:2.6.1.9)
RCAP_rcc02982	-0.486038	2.32157e-08	tyrA	prephenate dehydrogenase (EC:1.3.1.12)
RCAP_rcc02989	0.709564	1.56298e-15	hypothetical protein	hypothetical protein
RCAP_rcc02990	0.526831	1.55755e-05	YbaK/EbsC family protein	YbaK/EbsC family protein
RCAP_rcc02994	0.493192	1.076e-07	exoD	exopolysaccharide synthesis protein ExoD
RCAP_rcc02998	0.276223	0.00124323	hypothetical protein	hypothetical protein
RCAP_rcc03000	-0.351268	0.000633544	hypothetical protein	hypothetical protein
RCAP_rcc03002	-0.444542	0.000749746	hypothetical protein	hypothetical protein
RCAP_rcc03005	0.450842	2.05581e-09	diguanylate cyclase/phosphodiesterase	diguanylate cyclase/phosphodiesterase (EC:3.1.4.-)
RCAP_rcc03006	0.963867	7.85561e-07	apbE	thiamine biosynthesis lipoprotein ApbE
RCAP_rcc03007	0.426872	0.000966122	cysJ	sulfite reductase (NADPH) flavoprotein subunit alpha (EC:1.8.1.2)
RCAP_rcc03009	0.587947	1.22653e-08	hypothetical protein	hypothetical protein
RCAP_rcc03010	0.932404	0.00178376	hypothetical protein	hypothetical protein
RCAP_rcc03011	0.526361	4.95832e-07	winged helix family two component transcriptional regulator	winged helix family two component transcriptional regulator
RCAP_rcc03012	0.416418	0.000801173	signal transduction histidine kinase	glyoxalase/bleomycin resistance protein/dioxygenase
RCAP_rcc03014	-0.731323	6.56015e-18	methyl-accepting chemotaxis sensory transducer	methyl-accepting chemotaxis sensory transducer
RCAP_rcc03015	-0.576776	2.45547e-09	kefC2	glutathione-regulated potassium-efflux system protein KefC
RCAP_rcc03016	-0.38995	0.00606395	draT	NAD(+)--dinitrogen-reductase ADP-D-ribosyltransferase (EC:2.4.2.37)
RCAP_rcc03017	0.322026	0.00641818	draG	amino acid ABC transporter permease
RCAP_rcc03022	3.08608	1.07527e-177	dctM3	TRAP C4-dicarboxylate transport system permease subunit DctM
RCAP_rcc03023	2.95575	1.77217e-117	dctQ3	TRAP C4-dicarboxylate transport system permease subunit DctQ
RCAP_rcc03024	2.55689	4.01507e-180	dctP3	TRAP C4-dicarboxylate transport system permease subunit DctP
RCAP_rcc03025	0.310976	0.00746159	dctS3	C4-dicarboxylate transport sensor protein DctS (EC:2.7.13.3)
RCAP_rcc03027	0.356334	0.00698273	radical SAM family protein	radical SAM family protein
RCAP_rcc03028	0.996921	3.37188e-08	hypothetical protein	hypothetical protein
RCAP_rcc03029	1.28122	7.18168e-26	hypothetical protein	hypothetical protein
RCAP_rcc03030	1.11378	2.0198e-18	YiaA/B two helix domain-containing family protein	YiaA/B two helix domain-containing family protein
RCAP_rcc03031	-0.426714	1.77848e-05	PspA/IM30 family protein	hypothetical protein
RCAP_rcc03032	0.835781	4.13794e-09	TetR family transcriptional regulator	TetR family transcriptional regulator
RCAP_rcc03040	-0.694467	3.89019e-10	hypothetical protein	hypothetical protein
RCAP_rcc03048	-1.355	3.4149e-85	lldD	L-lactate dehydrogenase (EC:1.1.2.3)
RCAP_rcc03049	-0.55641	8.86467e-09	major facilitator superfamily protein	XRE family transcriptional regulator
RCAP_rcc03050	-0.520746	8.14969e-10	rplY	50S ribosomal protein L25
RCAP_rcc03051	0.39752	0.00244095	pth	aminoacyl-tRNA hydrolase (EC:3.1.1.29)
RCAP_rcc03055	0.460475	1.13721e-10	dnaG	DNA primase (EC:2.7.7.-)
RCAP_rcc03065	0.696613	3.1806e-08	efeU	ferrous iron permease EfeU
RCAP_rcc03066	0.711266	1.51409e-11	dyp-type peroxidase	dyp-type peroxidase (EC:1.11.1.-)
RCAP_rcc03067	0.380107	0.000485511	hypothetical protein	hypothetical protein
RCAP_rcc03068	0.483431	6.52801e-08	cache sensor protein	cache sensor protein (EC:2.7.13.3)
RCAP_rcc03071	-0.294971	0.00980144	hypothetical protein	anthranilate phosphoribosyltransferase (EC:2.4.2.18)
RCAP_rcc03072	-0.595621	2.64821e-07	hypothetical protein	capsule polysaccharide export ATP-binding protein KpsT (EC:3.6.3.38)
RCAP_rcc03075	-0.249754	0.000983796	ribAB	3,4-dihydroxy-2-butanone 4-phosphate synthase/GTP cyclohydrolase II (EC:3.5.4.25 4.1.99
RCAP_rcc03082	-0.379859	0.000538938	lipoprotein	lipoprotein
RCAP_rcc03084	0.533102	7.07937e-10	cydB	cytochrome d ubiquinol oxidase subunit II (EC:1.10.3.-)
RCAP_rcc03085	0.556122	9.07986e-13	cydA	cytochrome d ubiquinol oxidase subunit I (EC:1.10.3.-)
RCAP_rcc03086	0.803087	2.90879e-24	hypothetical protein	hypothetical protein
RCAP_rcc03090	0.465558	1.37024e-06	hypothetical protein	hypothetical protein
RCAP_rcc03092	-0.398268	3.17122e-05	apt	adenine phosphoribosyltransferase (EC:2.4.2.7)
RCAP_rcc03095	-0.420648	4.45905e-07	M16 family peptidase	M16 family peptidase (EC:3.4.24.-)
RCAP_rcc03097	0.524002	4.9869e-11	tldD	protein TldD
RCAP_rcc03100	-0.211301	0.00497372	topA	DNA topoisomerase I (EC:5.99.1.2)
RCAP_rcc03102	-0.313933	0.00293869	scoB	succinyl-CoA:3-ketoacid-CoA transferase subunit B (EC:2.8.3.5)
RCAP_rcc03108	0.681852	8.60143e-15	hypothetical protein	hypothetical protein
RCAP_rcc03109	0.511991	7.81938e-09	serine--glyoxylate aminotransferase/alanine--glyoxylate aminotransferase/serine--pyruvate aminotrans	serine--glyoxylate aminotransferase/alanine--glyoxylate aminotransferase/serine--pyruvate amin
RCAP_rcc03112	0.388471	5.70552e-06	hypothetical protein	hypothetical protein
RCAP_rcc03113	0.225804	0.00523587	hypothetical protein	hypothetical protein
RCAP_rcc03114	0.358512	7.22627e-07	TolC family type I secretion outer membrane protein	TolC family type I secretion outer membrane protein
RCAP_rcc03117	0.993116	2.37197e-08	inositol monophosphatase	inositol monophosphatase (EC:3.1.3.-)
RCAP_rcc03118	0.572237	5.41165e-07	hypothetical protein	hypothetical protein
RCAP_rcc03119	0.533353	1.17302e-10	ion transport 2 family protein	ion transport 2 family protein
RCAP_rcc03122	-1.00092	9.24973e-18	FRG domain-containing protein	FRG domain-containing protein
RCAP_rcc03124	0.47435	2.74773e-06	hypothetical protein	hypothetical protein
RCAP_rcc03125	0.387323	0.00159211	heavy metal transport/detoxification protein family	heavy metal transport/detoxification protein family
RCAP_rcc03126	0.293205	0.00861302	hypothetical protein	hypothetical protein
RCAP_rcc03128	0.479671	0.000197992	npdA	NAD-dependent deacetylase (EC:3.5.1.-)
RCAP_rcc03132	-0.380917	5.28006e-05	hrpB	ATP-dependent RNA helicase HrpB (EC:3.6.1.-)
RCAP_rcc03133	-0.488102	0.000109236	entB	isochorismatase (EC:3.3.2.1)
RCAP_rcc03138	0.398112	0.00261586	paaG	enoyl-CoA hydratase (EC:4.2.1.17)
RCAP_rcc03139	-0.421622	1.31371e-05	ABC transporter ATP-binding protein/permease	pantothenate kinase (EC:2.7.1.33)
RCAP_rcc03140	-0.277591	0.000119131	fadD	long-chain-fatty-acid--CoA ligase (EC:6.2.1.3)
RCAP_rcc03141	-0.252843	0.00261287	cspD	cold shock-like protein CspD
RCAP_rcc03149	-0.379349	0.000997053	S54 family peptidase	S54 family peptidase (EC:3.4.21.-)
RCAP_rcc03151	-0.290036	3.27312e-05	pheT	phenylalanyl-tRNA synthetase subunit beta (EC:6.1.1.20)
RCAP_rcc03152	-0.481213	1.34413e-05	hypothetical protein	hypothetical protein
RCAP_rcc03153	0.711442	0.000863481	pheS	LysR family transcriptional regulator
RCAP_rcc03154	-0.529655	4.68021e-12	rplT	50S ribosomal protein L20
RCAP_rcc03155	-0.559248	1.4049e-08	rpmI	50S ribosomal protein L35
RCAP_rcc03156	-0.480599	1.62943e-06	hypothetical protein	hypothetical protein
RCAP_rcc03157	-0.459634	1.70858e-07	pykA2	pyruvate kinase (EC:2.7.1.40)
RCAP_rcc03158	0.38612	0.000105337	n-formylglutamate amidohydrolase	n-formylglutamate amidohydrolase (EC:3.5.1.68)
RCAP_rcc03164	0.528645	2.64796e-05	citE2	citrate lyase subunit beta (EC:4.1.3.34 4.1.3.6)
RCAP_rcc03166	-0.385436	2.09118e-05	phospholipid/glycerol acyltransferase	phospholipid/glycerol acyltransferase (EC:2.3.1.-)
RCAP_rcc03175	0.343722	1.71535e-05	dsbE	thiol:disulfide interchange protein
RCAP_rcc03177	-0.995328	1.3279e-26	EAL domain-containing protein	EAL domain-containing protein
RCAP_rcc03180	0.287357	0.000527428	hypothetical protein	hypothetical protein
RCAP_rcc03181	0.366529	1.85576e-05	hypothetical protein	hypothetical protein
RCAP_rcc03185	0.377807	0.00389505	hypothetical protein	hypothetical protein
RCAP_rcc03187	-0.505339	1.27387e-06	AlgR/AgrA/LytR family transcriptional regulator	AlgR/AgrA/LytR family transcriptional regulator
RCAP_rcc03192	0.632723	7.0697e-22	ftsH	cell division protease FtsH (EC:3.4.24.-)
RCAP_rcc03194	-0.304487	0.0011698	hypothetical protein	hypothetical protein
RCAP_rcc03197	-0.262796	0.00151276	tolA	TolA protein
RCAP_rcc03207	-0.504937	4.13673e-10	hypothetical protein	ribonuclease D (EC:3.1.13.5)
RCAP_rcc03210	0.418714	0.000294533	talC	NAD(P)H dehydrogenase (quinone) (EC:1.6.5.2)
RCAP_rcc03212	0.87483	5.08002e-25	prmA	ribosomal protein L11 methyltransferase (EC:2.1.1.-)
RCAP_rcc03213	1.08166	2.5085e-42	hypothetical protein	hypothetical protein
RCAP_rcc03214	1.16686	4.00028e-25	hypothetical protein	hypothetical protein
RCAP_rcc03217	0.437224	0.00293869	ruvA	holliday junction DNA helicase RuvA (EC:3.6.1.-)
RCAP_rcc03220	0.329897	0.00194945	hypothetical protein	hypothetical protein
RCAP_rcc03221	0.273843	0.00902173	hypothetical protein	hypothetical protein
RCAP_rcc03224	0.592879	2.65794e-06	sugar transferase	sugar transferase (EC:2.7.8.6)
RCAP_rcc03226	-0.285362	0.00208448	polysaccharide biosynthesis/export family protein	polysaccharide biosynthesis/export family protein
RCAP_rcc03228	-0.331395	0.000661019	universal stress family protein	universal stress family protein
RCAP_rcc03229	0.551781	1.17783e-10	NifU domain-containing protein	NifU domain-containing protein
RCAP_rcc03230	0.56632	9.63856e-08	M22 family peptidase	M22 family peptidase (EC:3.4.24.57)
RCAP_rcc03231	0.409233	0.00342971	rimI	ribosomal-protein-alanine N-acetyltransferase (EC:2.3.1.128)
RCAP_rcc03233	-0.233411	0.0051655	monosacharide ABC transporter ATP-binding protein	monosacharide ABC transporter ATP-binding protein (EC:3.6.3.17)
RCAP_rcc03237	0.380024	0.000150358	hypothetical protein	hypothetical protein
RCAP_rcc03238	0.556821	8.12753e-09	hypothetical protein	hypothetical protein
RCAP_rcc03241	0.479995	1.5124e-05	mutB	methylmalonyl-CoA mutase large subunit (EC:5.4.99.2)
RCAP_rcc03242	-0.554658	3.37108e-10	hypothetical protein	hypothetical protein
RCAP_rcc03243	0.559503	2.65264e-11	ccrA	crotonyl-CoA reductase
RCAP_rcc03245	-0.520058	2.53014e-06	ROK family protein	ROK family protein
RCAP_rcc03246	-0.50898	0.000102979	family 2 glycosyl transferase	extradiol ring-cleavage dioxygenase subunit B (EC:1.13.-.-)
RCAP_rcc03247	-0.677228	8.50884e-12	ceramide glucosyltransferase	GNAT family acetyltransferase (EC:2.3.1.-)
RCAP_rcc03248	1.21644	2.89302e-45	metallophosphoesterase	metallophosphoesterase
RCAP_rcc03253	0.280311	0.00587438	cydC	cysteine ABC transporter ATP-binding protein/permease CydC (EC:3.6.3.-)
RCAP_rcc03257	-0.346084	0.00142634	msrA1	hypothetical protein
RCAP_rcc03258	0.662982	1.29251e-18	cytochrome c biogenesis protein transmembrane region	cytochrome c biogenesis protein transmembrane region
RCAP_rcc03259	0.643933	1.43658e-16	msrB1	peptide-methionine (R)-S-oxide reductase (EC:1.8.4.12)
RCAP_rcc03262	0.448697	0.00161337	hypothetical protein	hypothetical protein
RCAP_rcc03280	-0.374696	0.00262528	nifE	lysophospholipase L2 (EC:3.1.1.5)
RCAP_rcc03281	0.52911	6.16931e-11	peroxiredoxin	hypothetical protein
RCAP_rcc03282	0.578534	0.00239568	rnfF	nitrogen fixation protein RnfF
RCAP_rcc03298	-0.442064	0.00011526	LysR family transcriptional regulator	LysR family transcriptional regulator
RCAP_rcc03302	0.521324	0.00148811	GNAT family acetyltransferase	rhodanese domain-containing protein (EC:2.8.1.-)
RCAP_rcc03303	-0.333995	0.000449374	dapE	succinyl-diaminopimelate desuccinylase (EC:3.5.1.18)
RCAP_rcc03304	0.414343	2.58277e-08	hypothetical protein	hypothetical protein
RCAP_rcc03305	0.611283	7.69243e-15	hypothetical protein	hypothetical protein
RCAP_rcc03306	0.231063	0.00619303	acyl-CoA dehydrogenase, medium-chain specific	acyl-CoA dehydrogenase, medium-chain specific (EC:1.3.99.3)
RCAP_rcc03309	-0.789399	1.92861e-11	hypothetical protein	hypothetical protein
RCAP_rcc03310	-0.581748	1.87649e-11	era	GTP-binding protein Era
RCAP_rcc03311	-0.658962	1.26958e-11	rnc	ribonuclease III (EC:3.1.26.3)
RCAP_rcc03312	-0.262651	0.0090439	lepB	signal peptidase I (EC:3.4.21.89)
RCAP_rcc03313	-0.393614	0.00337946	acpS	hypothetical protein
RCAP_rcc03314	-0.287923	0.00613287	hypothetical protein	hypothetical protein
RCAP_rcc03316	-0.508279	1.99123e-06	hypothetical protein	hypothetical protein
RCAP_rcc03317	-0.340539	2.66239e-05	spoT	GTP diphosphokinase/guanosine-3',5'-bis(diphosphate) 3'-pyrophosphohydrolase (EC:2.7.6.5
RCAP_rcc03318	-0.338687	0.000433193	rpoZ	DNA-directed RNA polymerase omega subunit (EC:2.7.7.6)
RCAP_rcc03320	0.230824	0.00107062	hypothetical protein	ATP-dependent Clp protease ATP-binding subunit ClpA
RCAP_rcc03322	0.426363	0.00064094	GAF domain-containing protein	GAF domain-containing protein
RCAP_rcc03323	-0.472676	5.27207e-05	rsbV	anti-sigma-factor antagonist
RCAP_rcc03324	-0.304866	0.00100911	rsbW	anti-sigma regulatory factor (EC:2.7.11.1)
RCAP_rcc03326	-0.789711	4.52784e-30	lipoprotein	light-harvesting protein B-800/850 subunit gamma
RCAP_rcc03327	0.314797	5.66096e-06	lolA	outer membrane lipoprotein carrier protein LolA
RCAP_rcc03328	-0.447603	1.31848e-09	ftsK	cell division protein FtsK
RCAP_rcc03330	0.369553	0.000183127	amidase	amidase (EC:6.3.5.-)
RCAP_rcc03333	0.418809	4.17051e-08	S16 family peptidase	S16 family peptidase (EC:3.4.21.-)
RCAP_rcc03337	0.481684	0.00646298	aceB	malate synthase (EC:2.3.3.9)
RCAP_rcc03338	0.342508	0.000870969	aceA	isocitrate lyase (EC:4.1.3.1)
RCAP_rcc03339	-0.438401	6.89626e-08	hypothetical protein	NADH-quinone oxidoreductase subunit E (EC:1.6.99.5)
RCAP_rcc03342	-1.33466	7.85906e-64	nrdD	anaerobic ribonucleoside-triphosphate reductase (EC:1.17.4.2)
RCAP_rcc03343	-2.43178	1.55985e-64	hypothetical protein	hypothetical protein
RCAP_rcc03344	-1.53659	8.67894e-25	anaerobic ribonucleoside-triphosphate reductase activating protein	anaerobic ribonucleoside-triphosphate reductase activating protein (EC:1.97.1.4)
RCAP_rcc03352	0.408982	7.88396e-06	metH2	methionine synthase subunit B (EC:2.1.1.13)
RCAP_rcc03356	0.756354	5.15849e-05	hypothetical protein	hypothetical protein
RCAP_rcc03357	0.982734	1.50012e-13	hypothetical protein	hypothetical protein
RCAP_rcc03358	0.443683	5.89203e-06	TonB-dependent receptor	TonB-dependent receptor
RCAP_rcc03363	-0.346082	0.00268846	bioB	indole-3-glycerol phosphate synthase (EC:4.1.1.48)
RCAP_rcc03369	0.573551	0.000497056	GntR family transcriptional regulator	GntR family transcriptional regulator
RCAP_rcc03372	0.30466	0.0019348	hypothetical protein	hypothetical protein
RCAP_rcc03377	-0.727235	1.68503e-11	hypothetical protein	hypothetical protein
RCAP_rcc03379	-1.42646	1.28126e-59	hypothetical protein	hypothetical protein
RCAP_rcc03383	0.753938	9.18223e-12	MarR family transcriptional regulator	MarR family transcriptional regulator
RCAP_rcc03384	0.366948	0.00113695	emrA	multidrug resistance protein A (EC:3.6.3.44)
RCAP_rcc03389	0.336162	2.41562e-05	toluene tolerance family protein	toluene tolerance family protein
RCAP_rcc03390	0.400904	5.00593e-07	VacJ family lipoprotein	VacJ family lipoprotein
RCAP_rcc03395	-0.293812	0.00366988	fmt	methionyl-tRNA formyltransferase (EC:2.1.2.9)
RCAP_rcc03396	-0.520647	2.09167e-07	def1	peptide deformylase (EC:3.5.1.88)
RCAP_rcc03397	-0.330923	0.000633544	def2	peptide deformylase (EC:3.5.1.88)
RCAP_rcc03399	0.468285	5.90537e-08	hypothetical protein	hypothetical protein
RCAP_rcc03400	0.603906	0.000121167	hypothetical protein	hypothetical protein
RCAP_rcc03401	0.395179	9.34614e-06	band 7 protein family	band 7 protein family
RCAP_rcc03402	0.515005	8.10328e-08	hypothetical protein	hypothetical protein
RCAP_rcc03406	0.58903	1.75877e-10	clpB	primosomal protein N` (EC:3.6.1.-)
RCAP_rcc03409	-0.490462	1.138e-07	rpmJ	50S ribosomal protein L36
RCAP_rcc03410	-0.449059	0.000200322	HAD superfamily hydrolase	HAD superfamily hydrolase
RCAP_rcc03413	0.515574	4.44478e-10	peroxiredoxin	peroxiredoxin (EC:1.11.1.15)
RCAP_rcc03414	0.466104	1.19385e-08	hypothetical protein	hypothetical protein
RCAP_rcc03416	-0.34767	0.000303145	endoribonuclease L-PSP family protein	endoribonuclease L-PSP family protein
RCAP_rcc03418	-0.61541	5.20456e-11	smc	chromosome partition protein Smc
RCAP_rcc03421	-0.310227	0.000811522	rnhA2	ribonuclease H (EC:3.1.26.4)
RCAP_rcc03424	-0.525032	1.60743e-07	winged helix family two component transcriptional regulator	winged helix family two component transcriptional regulator
RCAP_rcc03425	-0.53908	1.3573e-10	sensor histidine kinase/response regulator receiver protein	sensor histidine kinase/response regulator receiver protein (EC:2.7.13.3)
RCAP_rcc03426	-3.67911	5.02887e-42	AMP-dependent synthetase and ligase	AMP-dependent synthetase and ligase
RCAP_rcc03427	-3.68551	6.17906e-24	livG3	branched-chain amino acid ABC transporter ATP-binding protein LivG (EC:3.6.3.22)
RCAP_rcc03428	-4.19464	8.16369e-62	livH3	branched-chain amino acid ABC transporter permease LivH
RCAP_rcc03429	-1.46007	4.5711e-65	hypothetical protein	hypothetical protein
RCAP_rcc03430	-3.0126	2.48135e-206	livM3	branched-chain amino acid ABC transporter permease LivM
RCAP_rcc03431	-4.05324	8.92107e-68	livK2	branched-chain amino acid ABC transporter periplasmic branched-chain amino acid binding
RCAP_rcc03432	-2.92014	1.03253e-190	livF3	branched-chain amino acid ABC transporter ATP-binding protein LivF (EC:3.6.3.22)
RCAP_rcc03433	-0.568688	6.26148e-08	paaK	phenylacetate--CoA ligase (EC:6.2.1.30)
RCAP_rcc03434	0.226493	0.00654913	map	methionine aminopeptidase (EC:3.4.11.18)
RCAP_rcc03439	-0.3678	0.000282863	fadH	2,4-dienoyl-CoA reductase (EC:1.3.1.34)
RCAP_rcc03442	-0.421441	4.26235e-06	lipoprotein	hypothetical protein
RCAP_rcc03446	0.219137	0.00999355	serC	phosphoserine aminotransferase (EC:2.6.1.52)
RCAP_rcc03447	0.529763	1.05435e-14	serA	phosphoglycerate dehydrogenase (EC:1.1.1.95)
RCAP_rcc03448	0.397658	1.91964e-06	serine/threonine-protein phosphatase	serine/threonine-protein phosphatase (EC:3.1.3.16)
RCAP_rcc03450	0.374812	0.00267036	pbpC	penicillin-binding protein 1C (EC:2.4.2.-)
RCAP_rcc03452	-0.859884	1.87857e-21	sensor histidine kinase/response regulator receiver protein	sensor histidine kinase/response regulator receiver protein (EC:2.7.13.3)
RCAP_rcc03455	-0.43596	0.00290209	hypothetical protein	hypothetical protein
RCAP_rcc03457	0.422692	9.17612e-06	mepA	penicillin-insensitive murein endopeptidase MepA (EC:3.4.24.-)
RCAP_rcc03462	-0.262313	0.000768464	dxs2	1-deoxy-D-xylulose-5-phosphate synthase (EC:2.2.1.7)
RCAP_rcc03467	0.246758	0.00999355	hypothetical protein	hypothetical protein
RCAP_rcc03468	0.709035	8.74894e-15	pncA	pyrazinamidase/nicotinamidase (EC:3.5.1.- 3.5.1.19)
RCAP_rcc03469	0.669621	7.57789e-13	pncB	nicotinate phosphoribosyltransferase (EC:2.4.2.11)
RCAP_rcc03470	0.462356	1.38183e-07	phosphate transporter	phosphate transporter
RCAP_rcc03475	-0.292774	0.00669974	MiaB family RNA modification enzyme	MiaB family RNA modification enzyme
RCAP_rcc03477	0.384517	0.00246958	msrB2	peptide-methionine (R)-S-oxide reductase (EC:1.8.4.12)
RCAP_rcc03480	-0.517683	0.00143917	fliN	flagellar motor switch protein FliN
RCAP_rcc03481	-0.872644	2.72073e-11	fliH	flagellar biosynthesis/type III secretory pathway protein FliH
RCAP_rcc03482	-0.98325	5.38378e-32	fliF	flagellar M-ring protein FliF
RCAP_rcc03483	-0.9838	3.6647e-22	fliL1	flagellar basal body-associated protein FliL
RCAP_rcc03484	-0.658821	2.46286e-07	hypothetical protein	hypothetical protein
RCAP_rcc03485	-1.03433	1.58703e-22	hypothetical protein	hypothetical protein
RCAP_rcc03486	-1.00765	1.29877e-29	motA	chemotaxis protein MotA
RCAP_rcc03487	-0.972496	7.26585e-29	hypothetical protein	hypothetical protein
RCAP_rcc03489	0.581579	1.81072e-12	hemN3	N-ethylmaleimide reductase
RCAP_rcc03490	-0.336896	0.000546133	endoribonuclease, L-PSP family	endoribonuclease, L-PSP family
RCAP_rcc03491	-0.373531	7.6449e-05	nucleoside-triphosphatase	nucleoside-triphosphatase (EC:3.6.1.15)
RCAP_rcc03492	-0.247412	0.00851046	rph	ribonuclease PH (EC:2.7.7.56)
RCAP_rcc03494	0.67499	0.000241761	grpE	peptide ABC transporter periplasmic peptide-binding protein
RCAP_rcc03496	-0.244666	0.00352799	maeB2	malate dehydrogenase (EC:1.1.1.40)
RCAP_rcc03497	-0.33905	0.000326098	rbsK	ribokinase (EC:2.7.1.15)
RCAP_rcc03498	-0.359911	6.17316e-05	phoB	phosphate regulon transcriptional regulatory protein PhoB
RCAP_rcc03499	-0.313952	0.000394126	phoU	phosphate transport system regulatory protein PhoU
RCAP_rcc03501	-0.347789	0.000205716	pstA	phosphate ABC transporter permease PstA
RCAP_rcc03502	-0.36754	2.49144e-05	pstC	phosphate ABC transporter permease PstC
RCAP_rcc03504	0.796287	3.37e-15	cbiX	cobalamin biosynthesis protein CbiX
RCAP_rcc03505	-0.47836	7.25308e-08	hypothetical protein	hypothetical protein
RCAP_rcc03511	-0.493396	1.85847e-10	HemY domain-containing protein	HemY domain-containing protein
RCAP_rcc03512	-0.724398	7.01311e-10	fliL2	flagellar basal body-associated protein FliL
RCAP_rcc03513	-0.851283	5.28589e-19	flgH	flagellar L-ring protein FlgH
RCAP_rcc03514	-0.755314	5.0779e-07	flgA	flagella basal body P-ring formation protein FlgA
RCAP_rcc03515	-0.921511	1.30707e-19	flgG	flagellar basal-body rod protein FlgG
RCAP_rcc03516	-0.909111	3.13103e-26	flgF	flagellar basal-body rod protein FlgF
RCAP_rcc03517	-0.797209	1.04347e-14	fliQ	flagellar biosynthetic protein FliQ
RCAP_rcc03518	-0.929312	1.35831e-26	fliE	flagellar hook-basal body complex protein FliE
RCAP_rcc03519	-1.02288	1.02597e-35	flgC	flagellar basal-body rod protein FlgC
RCAP_rcc03520	-0.861127	6.809e-19	flgB	flagellar basal-body rod protein
RCAP_rcc03521	-0.715992	1.7276e-11	fliI	flagellar protein export ATPase FliI (EC:3.6.3.14)
RCAP_rcc03522	-1.14915	1.21065e-32	flagellar protein	flagellar protein
RCAP_rcc03523	-0.974379	2.18786e-24	flbT	flagellin synthesis repressor protein FlbT
RCAP_rcc03524	-1.03593	5.95432e-23	flagellar FlaF family protein	flagellar FlaF family protein
RCAP_rcc03525	-0.823498	1.12111e-30	flaA	flagellin protein
RCAP_rcc03526	-0.756282	5.33049e-11	hypothetical protein	hypothetical protein
RCAP_rcc03527	0.241411	0.0027197	flgJ	ATP-dependent protease La (EC:3.4.21.53)
RCAP_rcc03528	-0.827666	2.74088e-19	hypothetical protein	hypothetical protein
RCAP_rcc03529	-0.757434	2.22362e-20	flgD	flagellar hook capping protein
RCAP_rcc03530	-0.529566	6.33004e-13	ubiB	ubiquinone biosynthesis protein UbiB (EC:1.14.13.-)
RCAP_rcc03531	-0.43888	2.01526e-07	ubiE	ubiquinone/menaquinone biosynthesis methyltransferase UbiE (EC:2.1.1.-)
RCAP_rcc03533	-0.2808	0.00255221	paaF	enoyl-CoA hydratase (EC:4.2.1.17)
