# Supplementary material for: Differing isoforms of the cobalamin binding photoreceptor AerR oppositely regulate photosystem expression
Source: eLife. 2018 Oct 3;7:e39028. doi: 10.7554/eLife.39028 (PMC6199135; doi:10.7554/eLife.39028)
Supplement: Supplementary file 4. — The gene expression changes are shown as log 2-fold changes and were measured using RNA-seq. The strains assayed are the AerR null strain, a strain lacking SAerR (DSAerR) and a strain lacking LAerR (DLAerR). All strains were grown under illuminated anaerobic photosynthetic conditions. Note that genes are clustered into groups of similar function with individual tabs. [file elife-39028-supp4.xlsx]

## Sheet: Bacterial Microcompartment
Table S4 shows expression changes for genes in the AerR null strain, a strain lacking SAerR and a strain lacking LAerR with a p<0.01 threshold under lit anaerobic photsynthetic conditions.
Note that each tab represent clusters of genes that represent relavant functions as described in the text
	AerR null		DSAerR		DLAerR
rcc number	log2FoldChange	padj	log2FoldChange	padj	log2FoldChange	padj	Gene	Annotation
RCAP_rcc02197	0.92666	7.57789e-13	-1.17047	2.00805e-09	1.53791	2.16999e-24	two component AraC family transcriptional regulator	two component AraC family transcriptional regulator
RCAP_rcc02198	0.620519	0.00886001	-1.07003	2.46649e-06	1.21134	4.97595e-12	histidine kinase	histidine kinase (EC:2.7.13.3)
RCAP_rcc02199	2.75378	3.58352e-47	-0.425088	0.230095	4.41998	5.37394e-105	pflA1	[pyruvate formate-lyase]-activating enzyme (EC:1.97.1.4)
RCAP_rcc02200	3.31123	6.1353e-31	-0.152489	0.775326	5.0554	2.30417e-64	hypothetical protein	hypothetical protein
RCAP_rcc02201	3.60522	2.739e-117	-0.322044	0.250639	5.29006	9.83193e-227	adhE	aldehyde-alcohol dehydrogenase (EC:1.1.1.1 1.2.1.10)
RCAP_rcc02202	2.34255	1.60182e-10	-0.125366	0.798282	3.90937	3.30894e-26	hypothetical protein	hypothetical protein
RCAP_rcc02203	2.92318	3.60642e-20	-0.445013	0.271619	4.3497	3.5179e-39	eutN	ethanolamine utilization protein EutN
RCAP_rcc02204	2.5712	1.26517e-15	-0.473558	0.242311	4.1158	1.1066e-34	hypothetical protein	hypothetical protein
RCAP_rcc02205	3.06655	1.34484e-31	-0.224437	0.656388	4.44742	1.25587e-50	eutJ	ethanolamine utilization protein EutJ
RCAP_rcc02206	2.99169	8.19461e-57	-0.524291	0.152491	4.40797	1.64957e-111	pduL	propanediol utilization protein PduL
RCAP_rcc02207	3.83239	4.86608e-74	-0.407305	0.310801	5.60324	2.40866e-168	pduA1	propanediol utilization protein PduA
RCAP_rcc02208	3.4591	3.36866e-201	-0.813983	7.57481e-06	5.08226	0	pduB	formate C-acetyltransferase (EC:2.3.1.54)
RCAP_rcc02209	4.01548	8.39052e-45	-0.327751	0.449263	5.95778	8.76175e-154	pduA2	propanediol utilization protein PduA
RCAP_rcc02210	3.26545	5.91448e-68	-0.367423	0.305553	4.61784	1.44861e-120	adh2	aldehyde-alcohol dehydrogenase 2 (EC:1.1.1.1 1.2.1.10)
RCAP_rcc02211	5.18032	7.79287e-204	-0.540014	0.106556	6.85849	0	pflD	propanediol utilization protein PduB
RCAP_rcc02212	3.65598	7.3836e-103	-0.722672	0.0149877	5.19112	8.08504e-183	ThiJ/PfpI family protein	ThiJ/PfpI family protein
RCAP_rcc02213	2.35344	1.43989e-63	-0.853027	0.00065241	3.75954	4.18993e-116	hypothetical protein	hypothetical protein
RCAP_rcc02214	3.23126	1.88318e-84	-0.430657	0.121391	4.76903	5.86421e-178	ackA2	acetate kinase (EC:2.7.2.1)

## Sheet: Carbon fixation
Table S4 shows expression changes for genes in the AerR null strain, a strain lacking SAerR and a strain lacking LAerR with a p<0.01 threshold under lit anaerobic photsynthetic conditions.
Note that each tab represent clusters of genes that represent relavant functions as described in the text
	AerR null		DSAerR		DLAerR
rcc number	log2FoldChange	padj	log2FoldChange	padj	log2FoldChange	padj	Gene	Annotation
RCAP_rcc00443	0.462482	7.2587e-05	-0.2153	0.25948	0.65863	9.56719e-06	maeB1	hypothetical protein
RCAP_rcc00576	0.0304209	0.861825	1.16708	4.64245e-06	-0.0967281	0.638403	cbbO	rubisco activation protein CbbO
RCAP_rcc00577	-0.890905	1.62978e-09	1.34855	2.48619e-07	-1.16193	3.39879e-09	cbbQ	CbbQ protein
RCAP_rcc00578	-1.46746	2.42965e-26	1.33799	9.60134e-07	-1.44548	4.82558e-16	cbbS	ribulose bisphosphate carboxylase small subunit (EC:4.1.1.39)
RCAP_rcc00579	-0.702654	1.37881e-09	1.17232	1.55915e-05	-0.567597	0.114158	cbbL	ribulose bisphosphate carboxylase large subunit (EC:4.1.1.39)
RCAP_rcc01208	0.648804	5.22548e-05	0.0327878	0.942168	-0.203644	0.384143	ppdK	AraC family transcriptional regulator
RCAP_rcc01829	-0.552544	1.51486e-13	0.623744	0.00119007	-0.603297	9.38191e-05	cbbM	ribulose bisphosphate carboxylase large subunit (EC:4.1.1.39)
RCAP_rcc01832	-1.00906	6.14994e-45	0.180171	0.544604	-1.02973	3.27479e-24	tkt1	transketolase (EC:2.2.1.1)
RCAP_rcc01833	-0.801882	8.1545e-18	0.33165	0.241177	-0.69262	8.50852e-06	cbbP	phosphoribulokinase (EC:2.7.1.19)
RCAP_rcc02407	-1.23392	4.92769e-30	-0.224578	0.324536	-1.26908	8.56108e-22	pgl	6-phosphogluconolactonase (EC:3.1.1.31)
RCAP_rcc02408	-0.876706	1.57458e-31	-0.157866	0.531336	-0.833214	8.06106e-12	zwf	glucose-6-phosphate 1-dehydrogenase (EC:1.1.1.49)
RCAP_rcc03496	-0.244666	0.00352799	0.146559	0.349422	-0.13557	0.338368	maeB2	malate dehydrogenase (EC:1.1.1.40)

## Sheet: Central metablism
Table S4 shows expression changes for genes in the AerR null strain, a strain lacking SAerR and a strain lacking LAerR with a p<0.01 threshold under lit anaerobic photsynthetic conditions.
Note that each tab represent clusters of genes that represent relavant functions as described in the text
	AerR null		DSAerR		DLAerR
rcc number	log2FoldChange	padj	log2FoldChange	padj	log2FoldChange	padj	Gene	Annotation
RCAP_rcc00282	-0.753727	9.32851e-16	0.57982	0.026391	-0.859157	3.11013e-12	aldehyde dehydrogenase	aldehyde dehydrogenase (EC:1.2.1.-)
RCAP_rcc01620	-2.1128	6.24219e-124	-1.9687	6.11323e-42	-2.14741	9.99257e-74	aldB	aldehyde dehydrogenase (EC:1.2.1.4)
RCAP_rcc01703	-1.71659	4.65566e-110	0.553222	0.000149883	-1.78459	6.78473e-66	pdhC	pyruvate dehydrogenase complex E2 component dihydrolipoyllysine-residue acetyltransferas
RCAP_rcc01704	-1.67607	4.95309e-105	0.581258	0.000169436	-1.84704	9.6403e-73	pdhB	pyruvate dehydrogenase complex E1 component pyruvate dehydrogenase (acetyl-transferring)
RCAP_rcc01705	-1.3052	2.32045e-58	0.665055	0.000164941	-1.52423	1.17351e-44	pdhA	pyruvate dehydrogenase complex E1 component pyruvate dehydrogenase (acetyl-transferring)
RCAP_rcc01708	-0.191594	0.010896	0.284853	0.0404817	-0.284021	0.00575097	pgk	phosphoglycerate kinase (EC:2.7.2.3)
RCAP_rcc01830	-0.695432	1.98914e-17	0.450494	0.0525716	-0.692838	9.40151e-07	fba	fructose-bisphosphate aldolase (EC:4.1.2.13)
RCAP_rcc01831	-0.823161	2.10048e-29	0.325258	0.189988	-0.962872	1.55261e-15	gap1	glyceraldehyde-3-phosphate dehydrogenase (EC:1.2.1.12)
RCAP_rcc01834	-0.532083	2.17638e-10	0.386775	0.0981563	-0.412913	0.000362357	fbp	fructose-bisphosphatase (EC:3.1.3.11)
RCAP_rcc02015	-0.594257	1.16402e-14	0.0140623	0.961581	-0.719305	7.88026e-11	aldH1	aldehyde dehydrogenase (EC:1.2.1.3)
RCAP_rcc02406	-1.09371	2.99431e-52	-0.171966	0.399629	-1.12446	1.1379e-27	pgi	glucose-6-phosphate isomerase (EC:5.3.1.9)
RCAP_rcc02620	-0.575133	3.50346e-13	-0.119652	0.623814	-0.766864	3.96993e-11	acsA2	acetate--CoA ligase (EC:6.2.1.1)
RCAP_rcc02859	-0.970177	7.77127e-06	-0.101956	0.821405	-1.57116	9.37748e-10	acsA3	acetate--CoA ligase (EC:6.2.1.1)
RCAP_rcc03157	-0.459634	1.70858e-07	0.108461	0.598006	-0.372518	0.00173542	pykA2	pyruvate kinase (EC:2.7.1.40)

## Sheet: Chemotaxis and motility
Table S4 shows expression changes for genes in the AerR null strain, a strain lacking SAerR and a strain lacking LAerR with a p<0.01 threshold under lit anaerobic photsynthetic conditions.
Note that each tab represent clusters of genes that represent relavant functions as described in the text
	AerR null		DSAerR		DLAerR
rcc number	log2FoldChange	padj	log2FoldChange	padj	log2FoldChange	padj	Gene	Annotation
RCAP_rcc00006	-0.598775	7.74471e-10	-0.200886	0.192859	-0.906165	1.1651e-12	motB	chemotaxis protein MotB
RCAP_rcc00007	-0.932241	6.28816e-41	0.201905	0.067059	-1.48828	3.96878e-38	flgE	flagellar hook protein FlgE
RCAP_rcc00008	-1.01276	1.3486e-38	0.273584	0.0198589	-1.46065	1.46486e-27	flgK	flagellar hook-associated protein FlgK
RCAP_rcc00009	-1.20658	1.59458e-51	0.0893709	0.524814	-1.70664	7.13241e-37	flgL	flagellar hook-associated protein FlgL
RCAP_rcc00010	-1.20301	1.01826e-44	0.108789	0.416265	-1.87794	6.04418e-48	flgI	flagellar P-ring protein FlgI
RCAP_rcc00042	-0.478579	1.51285e-10	-0.139996	0.26378	-0.446295	0.000225634	PAS/PAC sensor domain-containing protein	PAS/PAC sensor domain-containing protein
RCAP_rcc00056	-0.830204	6.47817e-25	0.123747	0.433989	-1.19505	2.01517e-15	flhA	flagellar biosynthesis protein FlhA
RCAP_rcc00057	-0.925599	3.03602e-15	0.190621	0.344271	-1.32758	6.78999e-12	fliR	flagellar biosynthetic protein FliR
RCAP_rcc00481	-0.491477	1.52915e-05	0.226428	0.229842	-0.825685	3.33128e-08	mcpI	methyl-accepting chemotaxis protein McpI
RCAP_rcc00644	-0.484482	0.000833256	0.0645439	0.813036	-0.538263	0.00486567	mcpX	methyl-accepting chemotaxis protein McpX
RCAP_rcc00759	-0.744464	1.59624e-21	-0.178792	0.140453	-1.17431	8.20697e-20	mcpB	methyl-accepting chemotaxis protein McpB
RCAP_rcc00760	-0.80927	1.81014e-17	-0.0847037	0.621145	-1.24236	5.78564e-22	mcpA1	methyl-accepting chemotaxis protein McpA
RCAP_rcc01057	-0.618546	0.0271801	0.073296	0.852717	-0.87142	0.00764401	gvpG	gas vesicle protein GvpG
RCAP_rcc01073	-0.653217	2.89537e-05	0.174462	0.43725	-0.809137	3.45207e-05	gvpA	gas vesicle protein GvpA
RCAP_rcc01352	-0.424257	7.66093e-06	0.0155987	0.947411	-0.506777	3.70617e-06	cheY1	transcription antitermination protein NusG
RCAP_rcc01353	-0.33764	0.00255098	0.363742	0.044272	-0.538046	0.000332638	cheA1	chemotaxis protein CheA (EC:2.7.13.3)
RCAP_rcc01354	-0.441517	0.00244527	0.377151	0.0492927	-0.932843	5.79579e-08	cheW1	chemotaxis protein CheW
RCAP_rcc01355	-0.766803	2.70026e-19	-0.182274	0.251267	-0.819601	7.93834e-07	methyl-accepting chemotaxis sensory transducer	light-harvesting protein B-870 subunit beta
RCAP_rcc01356	-0.50105	0.00066127	0.313956	0.110407	-0.725209	0.000207156	chemotaxis protein CheW	chemotaxis protein CheW
RCAP_rcc01357	-0.374759	0.00420772	0.41817	0.00995185	-0.606527	0.000129211	cheR2	chemotaxis protein methyltransferase CheR (EC:2.1.1.80)
RCAP_rcc01667	-0.698595	8.03758e-11	0.0685691	0.716312	-1.16592	1.85173e-18	methyl-accepting chemotaxis sensory transducer	methyl-accepting chemotaxis sensory transducer
RCAP_rcc01726	-0.263077	0.00448083	-0.00976623	0.96783	-0.482486	4.05981e-05	mcpH	methyl-accepting chemotaxis protein McpH
RCAP_rcc01758	-0.460591	4.79344e-08	0.0496229	0.775326	-0.866438	1.88772e-11	mcpA2	methyl-accepting chemotaxis protein McpA
RCAP_rcc01762	-0.6809	1.07989e-10	0.190516	0.268531	-0.989155	5.65901e-09	cheY2	chemotaxis protein CheY
RCAP_rcc01763	-0.540155	1.4959e-11	0.103277	0.502249	-0.977003	3.33407e-12	cheR3	chemotaxis protein methyltransferase CheR (EC:2.1.1.80)
RCAP_rcc01765	-0.634716	6.6837e-18	0.209488	0.0993998	-1.08557	1.80831e-14	cheA2	chemotaxis protein CheA (EC:2.7.13.3)
RCAP_rcc01766	-0.541963	3.97582e-09	0.101713	0.516799	-1.04627	1.35376e-14	cheY3	chemotaxis protein CheY
RCAP_rcc01767	-0.451813	2.37721e-06	0.0451776	0.808216	-0.946587	7.5683e-14	cheX	chemotaxis protein CheX
RCAP_rcc02075	-0.365443	0.000105189	-0.0543822	0.775326	-0.703088	5.77211e-09	PAS/PAC sensor domain-containing protein	PAS/PAC sensor domain-containing protein
RCAP_rcc02117	-0.510863	3.70673e-07	-0.0669429	0.791773	-0.838928	5.16457e-09	methyl-accepting chemotaxis protein	methyl-accepting chemotaxis protein
RCAP_rcc02158	-0.545518	5.45898e-10	-0.0550575	0.75532	-0.865959	2.41207e-14	fliG	flagellar motor switch protein FliG
RCAP_rcc02591	-0.481099	1.88818e-08	-0.0149598	0.943007	-0.841887	2.40585e-09	surface presentation of antigens protein family	surface presentation of antigens protein family
RCAP_rcc02611	-0.454588	4.70231e-09	0.136013	0.261837	-0.82376	2.03367e-10	mcpA3	methyl-accepting chemotaxis protein McpA
RCAP_rcc02856	-0.402865	0.000801173	0.101358	0.705987	-0.785866	8.45728e-07	PAS/PAC sensor domain-containing protein	PAS/PAC sensor domain-containing protein
RCAP_rcc02887	-0.372289	2.7591e-05	0.019516	0.923887	-0.833671	4.6519e-12	methyl-accepting chemotaxis sensory transducer	methyl-accepting chemotaxis sensory transducer
RCAP_rcc03014	-0.731323	6.56015e-18	-0.02344	0.910984	-1.12616	2.58345e-20	methyl-accepting chemotaxis sensory transducer	methyl-accepting chemotaxis sensory transducer
RCAP_rcc03479	-0.179509	0.0695969	0.217972	0.146303	-0.495894	0.000260514	fliP	flagellar biosynthetic protein FliP
RCAP_rcc03480	-0.517683	0.00143917	0.154085	0.454695	-0.756709	0.000136357	fliN	flagellar motor switch protein FliN
RCAP_rcc03481	-0.872644	2.72073e-11	0.157561	0.37316	-1.35766	8.43074e-17	fliH	flagellar biosynthesis/type III secretory pathway protein FliH
RCAP_rcc03482	-0.98325	5.38378e-32	0.0995636	0.474838	-1.49759	4.061e-37	fliF	flagellar M-ring protein FliF
RCAP_rcc03483	-0.9838	3.6647e-22	0.246765	0.134768	-1.53003	9.13851e-25	fliL1	flagellar basal body-associated protein FliL
RCAP_rcc03486	-1.00765	1.29877e-29	0.0737228	0.712094	-1.36536	2.23106e-18	motA	chemotaxis protein MotA
RCAP_rcc03512	-0.724398	7.01311e-10	0.0761389	0.741965	-1.05667	7.30959e-08	fliL2	flagellar basal body-associated protein FliL
RCAP_rcc03513	-0.851283	5.28589e-19	0.0578108	0.803223	-1.43005	4.99619e-22	flgH	flagellar L-ring protein FlgH
RCAP_rcc03514	-0.755314	5.0779e-07	-0.0800651	0.784253	-1.44477	1.24365e-12	flgA	flagella basal body P-ring formation protein FlgA
RCAP_rcc03515	-0.921511	1.30707e-19	0.0923427	0.690553	-1.27265	1.71519e-21	flgG	flagellar basal-body rod protein FlgG
RCAP_rcc03516	-0.909111	3.13103e-26	0.132692	0.444857	-1.37311	1.47437e-29	flgF	flagellar basal-body rod protein FlgF
RCAP_rcc03517	-0.797209	1.04347e-14	0.0715501	0.749514	-1.01518	2.92609e-10	fliQ	flagellar biosynthetic protein FliQ
RCAP_rcc03518	-0.929312	1.35831e-26	0.0943469	0.600433	-1.21958	3.5932e-18	fliE	flagellar hook-basal body complex protein FliE
RCAP_rcc03519	-1.02288	1.02597e-35	0.0668069	0.714801	-1.3758	2.51911e-22	flgC	flagellar basal-body rod protein FlgC
RCAP_rcc03520	-0.861127	6.809e-19	-0.0277099	0.911295	-1.41217	1.57047e-25	flgB	flagellar basal-body rod protein
RCAP_rcc03521	-0.715992	1.7276e-11	-0.00693933	0.978116	-1.21451	3.07063e-17	fliI	flagellar protein export ATPase FliI (EC:3.6.3.14)
RCAP_rcc03522	-1.14915	1.21065e-32	-0.101495	0.570527	-1.66165	1.49624e-26	flagellar protein	flagellar protein
RCAP_rcc03523	-0.974379	2.18786e-24	-0.0670168	0.69838	-1.61544	3.86876e-33	flbT	flagellin synthesis repressor protein FlbT
RCAP_rcc03524	-1.03593	5.95432e-23	-0.080471	0.722821	-1.38857	3.20634e-20	flagellar FlaF family protein	flagellar FlaF family protein
RCAP_rcc03525	-0.823498	1.12111e-30	-0.0644571	0.707944	-1.41021	8.61945e-26	flaA	flagellin protein
RCAP_rcc03529	-0.757434	2.22362e-20	0.214612	0.128061	-1.1853	1.38932e-15	flgD	flagellar hook capping protein

## Sheet: Cobalamin biosynthesis
Supplementary File 4. Expression changes for genes in the AerR null strain, a strain lacking SAerR and a strain lacking LAerR with a p<0.01 threshold under lit anaerobic photsynthetic conditions.
Note that each tab represent clusters of genes that represent relavant functions as described in the text
	AerR null		DSAerR		DLAerR
rcc number	log2FoldChange	padj	log2FoldChange	padj	log2FoldChange	padj	Gene	Annotation
RCAP_rcc00835	-0.473486	1.83465e-10	0.208979	0.118331	-0.513301	5.39436e-07	cobT	cobaltochelatase subunit CobT (EC:6.6.1.2)
RCAP_rcc00836	-0.336007	1.87192e-05	0.160221	0.342617	-0.249403	0.0787336	cobS	cobaltochelatase subunit CobS (EC:6.6.1.2)
RCAP_rcc01033	-0.459094	0.0102039	0.167841	0.489968	-0.586012	0.00484895	cbiQ1	cobalt ABC transporter permease CbiQ
RCAP_rcc01034	-0.190026	0.103008	0.266846	0.232951	-0.382706	0.00759996	CbiM family cobalamin biosynthesis protein	CbiM family cobalamin biosynthesis protein
RCAP_rcc02033	-0.377562	0.0024472	-0.0134703	0.967484	-0.52606	0.0010193	cobZ	precorrin 3B synthase CobZ (EC:1.14.13.83)
RCAP_rcc02034	-0.42506	0.0222421	-0.0939477	0.741965	-0.576954	0.00569844	cbiO2	cobalt ABC transporter ATP-binding protein CbiO (EC:3.6.3.-)
RCAP_rcc02035	-0.500727	0.00239137	-0.177169	0.465782	-0.921444	3.79076e-05	cbiQ2	cobalt ABC transporter permease CbiQ (EC:3.6.3.-)
RCAP_rcc02037	-0.560692	2.33942e-09	-0.288786	0.0238076	-0.569481	3.28531e-05	CbiM family cobalamin biosynthesis protein	CbiM family cobalamin biosynthesis protein
RCAP_rcc02038	-0.705308	2.55007e-09	0.149053	0.429113	-0.903676	6.93583e-10	cobF	precorrin-6A synthase (EC:2.1.1.152)
RCAP_rcc02039	-0.479831	0.000724564	0.460898	0.0124085	-0.87126	7.19093e-07	cobA2	uroporphyrinogen-III C-methyltransferase (EC:2.1.1.107)
RCAP_rcc02040	-0.492514	0.00017053	0.193327	0.297477	-0.684162	1.45867e-05	cobM	precorrin-4 C11-methyltransferase (EC:2.1.1.133)
RCAP_rcc02042	-0.403865	0.0189486	0.4567	0.0103489	-0.68487	0.000474747	cobL	precorrin-6Y C5,15-methyltransferase (EC:2.1.1.132)
RCAP_rcc02044	-0.615376	2.05098e-07	0.300731	0.0711615	-0.97561	2.75542e-10	cobJ	precorrin-3B C17-methyltransferase (EC:2.1.1.131)
RCAP_rcc02045	-0.629479	5.28269e-11	0.25492	0.0411665	-0.93461	4.32228e-14	cobI	precorrin-2 C20-methyltransferase (EC:2.1.1.130)
RCAP_rcc02046	-0.643154	2.4171e-07	0.387993	0.0161945	-0.748768	7.77522e-07	cobH	precorrin-8X methylmutase (EC:5.4.1.2)
RCAP_rcc02047	-1.20021	6.53747e-46	0.302267	0.028095	-1.28899	1.88542e-28	cobN	cobaltochelatase subunit CobN (EC:6.6.1.2)
RCAP_rcc02048	-1.00003	1.22484e-31	0.452566	0.00012931	-1.01122	3.44275e-15	cobW	cobalamin biosynthesis protein CobW

## Sheet: Heme biosynthesis
Table S4 shows expression changes for genes in the AerR null strain, a strain lacking SAerR and a strain lacking LAerR with a p<0.01 threshold under lit anaerobic photsynthetic conditions.
Note that each tab represent clusters of genes that represent relavant functions as described in the text
	AerR null		DSAerR		DLAerR
rcc number	log2FoldChange	padj	log2FoldChange	padj	log2FoldChange	padj	Gene	Annotation
RCAP_rcc00151	0.0559627	0.611626	-0.130842	0.477143	-0.0497699	0.75286	hemN1	oxygen-independent coproporphyrinogen-III oxidase (EC:1.3.99.22)
RCAP_rcc00195	0.162056	0.0331169	-0.235153	0.0660576	0.299743	0.00490279	hemH	ferrochelatase (EC:4.99.1.1)
RCAP_rcc00377	-0.5086	2.99878e-05	0.433579	0.310801	-0.487134	0.00125955	hemL	glutamate-1-semialdehyde 2,1-aminomutase (EC:5.4.3.8)
RCAP_rcc01172	-1.30847	1.08563e-74	-0.619228	1.25491e-07	-2.5816	3.92917e-128	hemE	uroporphyrinogen decarboxylase (EC:4.1.1.37)
RCAP_rcc01173	-0.646056	3.13582e-19	-0.362439	0.0052058	-1.53624	3.90199e-60	hemC	hydroxymethylbilane synthase (EC:2.5.1.61)
RCAP_rcc01447	-0.198357	0.0098955	-0.164198	0.530643	0.103164	0.439346	hemA	5-aminolevulinate synthase (EC:2.3.1.37)
RCAP_rcc01808	0.0914409	0.279517	0.103582	0.509622	0.212223	0.127474	hemB	porphobilinogen synthase (EC:4.2.1.24)
RCAP_rcc02494	-0.154277	0.0358265	-0.0971756	0.544198	0.0313208	0.826849	hemN2	oxygen-independent coproporphyrinogen-III oxidase (EC:1.3.99.22)
RCAP_rcc02687	-0.189812	0.0893627	0.228498	0.116257	-0.4214	0.0018367	hemK	protein methyltransferase HemK (EC:2.1.1.-)
RCAP_rcc03488	-0.158615	0.172122	0.00433004	0.991165	-0.213756	0.149606	hemS	hemin transport protein HmuS
RCAP_rcc03509	0.0843509	0.616505	0.32165	0.169722	-0.240145	0.24618	hemD	uroporphyrinogen-III synthase (EC:4.2.1.75)
RCAP_rcc03511	-0.493396	1.85847e-10	-0.053708	0.756807	-0.553458	1.73387e-06	HemY domain-containing protein	HemY domain-containing protein

## Sheet: Photosynthesis
Table S4 shows expression changes for genes in the AerR null strain, a strain lacking SAerR and a strain lacking LAerR with a p<0.01 threshold under lit anaerobic photsynthetic conditions.
Note that each tab represent clusters of genes that represent relavant functions as described in the text
	AerR null		DSAerR		DLAerR
rcc number	log2FoldChange	padj	log2FoldChange	padj	log2FoldChange	padj	Gene	Annotation
RCAP_rcc00656	-0.611298	1.07519e-11	-0.191199	0.239388	-0.807849	3.13598e-09	hypothetical protein	hypothetical protein
RCAP_rcc00657	-0.467919	5.22473e-07	-0.0267011	0.923887	-0.653015	1.10863e-07	hypothetical protein	hypothetical protein
RCAP_rcc00658	-0.703504	1.62034e-16	-0.137098	0.50437	-0.578971	2.54232e-06	hypothetical protein	hypothetical protein
RCAP_rcc00659	-0.604694	3.999e-19	-0.181541	0.241214	-0.529952	0.000149631	puhA	photosynthetic reaction center subunit H
RCAP_rcc00660	-0.882152	2.75096e-37	-0.176362	0.186247	-0.916488	1.22233e-19	pucC1	protein PucC
RCAP_rcc00661	-1.27878	8.66123e-60	-0.0568191	0.775326	-1.51865	1.09905e-34	bchM	magnesium-protoporphyrin O-methyltransferase (EC:2.1.1.11)
RCAP_rcc00662	-1.15889	1.83014e-55	-0.113617	0.529964	-1.11429	1.31491e-27	bchL	light-independent protochlorophyllide reductase iron-sulfur ATP-binding protein (EC:1.18
RCAP_rcc00663	-1.63116	3.29853e-127	-0.0718261	0.71704	-1.98415	2.34272e-96	bchH	magnesium chelatase H subunit (EC:6.6.1.1)
RCAP_rcc00664	-1.72667	1.63866e-131	-0.121422	0.39345	-2.04645	1.36945e-79	bchB	light-independent protochlorophyllide reductase subunit B (EC:1.3.1.33)
RCAP_rcc00665	-1.77594	5.14735e-117	-0.145687	0.310059	-2.1171	1.08165e-86	bchN	light-independent protochlorophyllide reductase N subunit (EC:1.3.1.33)
RCAP_rcc00666	-2.26512	1.02245e-151	-0.240106	0.100721	-3.06798	6.69106e-129	bchF	2-vinyl bacteriochlorophyllide hydratase (EC:4.2.1.-)
RCAP_rcc00669	-1.51547	1.58506e-101	0.0260872	0.922449	-2.95096	5.1547e-158	bchE	magnesium-protoporphyrin IX monomethyl ester anaerobic oxidative cyclase (EC:1.14.13.81)
RCAP_rcc00670	-1.64061	1.86877e-83	-0.0424291	0.837927	-3.10601	2.03968e-140	bchJ	bacteriochlorophyll 4-vinyl reductase
RCAP_rcc00671	-1.56815	1.00417e-92	-0.00751851	0.986565	-2.66973	1.31023e-97	bchG	bacteriochlorophyll synthase (EC:2.5.1.62)
RCAP_rcc00672	-0.954672	7.5309e-31	0.00384893	0.992887	-1.31909	2.95025e-26	PUCC family protein	PUCC family protein
RCAP_rcc00673	-1.25101	1.71976e-63	0.0865792	0.704847	-2.40476	6.96696e-116	bchP	geranylgeranyl reductase (EC:1.3.1.-)
RCAP_rcc00674	-1.29808	6.51359e-58	0.0795514	0.75003	-2.24738	1.29436e-81	idi2	isopentenyl-diphosphate delta-isomerase (EC:5.3.3.2)
RCAP_rcc00675	0.34575	0.00142634	-0.543779	0.00288419	0.477913	0.00467003	bchO	magnesium-chelatase BchO (EC:6.6.1.1)
RCAP_rcc00676	-0.370137	8.22982e-05	-0.160246	0.432777	-2.10787	8.65708e-46	bchD	magnesium chelatase ATPase subunit D (EC:6.6.1.1)
RCAP_rcc00677	-0.367274	3.177e-07	-0.133117	0.482002	-1.6128	8.20234e-41	bchI	magnesium chelatase ATPase subunit I (EC:6.6.1.1)
RCAP_rcc00678	-0.0808416	0.394259	-0.388751	0.05919	-0.504499	6.61232e-05	crtA	spheroidene monooxygenase
RCAP_rcc00679	-0.297848	1.34037e-05	0.129547	0.480321	-1.92649	1.69561e-41	crtI	phytoene dehydrogenase (EC:1.14.99.-)
RCAP_rcc00680	-0.353895	0.000118959	0.145209	0.39166	-2.56189	3.94827e-85	crtB	phytoene synthase (EC:2.5.1.32)
RCAP_rcc00681	-0.219586	0.0145736	-0.256821	0.161388	0.109608	0.577404	tspO	signal transduction protein TspO
RCAP_rcc00682	-1.36692	4.02614e-50	-0.0919671	0.603965	-1.5931	2.86333e-33	crtC	hydroxyneurosporene synthase
RCAP_rcc00683	-0.549757	5.57974e-11	-0.147268	0.258352	-0.320879	0.0281148	crtD	methoxyneurosporene dehydrogenase (EC:1.14.99.-)
RCAP_rcc00684	-1.29926	7.32791e-75	-0.283825	0.0319591	-1.43656	1.90489e-41	crtE	farnesyltranstransferase (EC:2.5.1.29)
RCAP_rcc00685	-1.71129	2.04515e-104	-0.343505	0.0278358	-2.02428	7.67721e-80	crtF	hydroxyneurosporene methyltransferase (EC:2.1.1.-)
RCAP_rcc00686	-4.36209	0	0.0205661	0.937553	-4.55574	6.64057e-259	bchC	2-desacetyl-2-hydroxyethyl bacteriochlorophyllide A dehydrogenase
RCAP_rcc00687	-3.52336	0	-0.0628436	0.755734	-3.87646	6.15739e-174	bchX	chlorophyllide reductase subunit BchX (EC:1.3.1.-)
RCAP_rcc00688	-3.52896	0	-0.0125152	0.957712	-4.00202	2.15366e-274	bchY	chlorophyllide reductase subunit BchY (EC:1.18.1.-)
RCAP_rcc00689	-1.69259	7.52297e-117	-0.266817	0.0575379	-1.14977	8.74198e-15	bchZ	chlorophyllide reductase subunit BchZ (EC:1.18.-.-)
RCAP_rcc00690	-0.296131	0.00114945	-0.180525	0.337583	-0.0406207	0.791803	pufQ	cytochrome, subunit PufQ
RCAP_rcc00691	-0.375468	1.43435e-05	0.417399	0.0204109	-0.690657	7.93834e-07	pufB	methyl-accepting chemotaxis sensory transducer
RCAP_rcc00692	-0.650535	2.3418e-14	0.0308595	0.888874	-0.518835	0.00357523	pufA	light-harvesting protein B-870 subunit alpha
RCAP_rcc00693	-1.04402	1.25389e-46	-0.313954	0.0598036	-1.0199	7.43675e-12	pufL	photosynthetic reaction center subunit L
RCAP_rcc00694	-1.02679	1.25848e-54	-0.287546	0.0657653	-1.05313	1.26175e-15	pufM	photosynthetic reaction center subunit M
RCAP_rcc00695	-1.01515	1.47752e-42	-0.289409	0.0572752	-1.03213	1.17969e-12	pufX	intrinsic membrane protein PufX
RCAP_rcc02530	0.0503751	0.999495	0.970119	0.000131829	-1.41783	6.29e-10	pucB	light-harvesting protein B-800/850 subunit beta
RCAP_rcc02531	0.0224316	0.999495	0.971671	0.000261322	-1.38688	8.48e-09	pucA	light-harvesting protein B-800/850 subunit alpha

## Sheet: Ribosomal proteins
Table S4 shows expression changes for genes in the AerR null strain, a strain lacking SAerR and a strain lacking LAerR with a p<0.01 threshold under lit anaerobic photsynthetic conditions.
Note that each tab represent clusters of genes that represent relavant functions as described in the text
	AerR null		DSAerR		DLAerR
rcc number	log2FoldChange	padj	log2FoldChange	padj	log2FoldChange	padj	Gene	Annotation
RCAP_rcc00287	-0.46153	2.37945e-07	0.201172	0.267181	-0.540346	4.19279e-05	rplK	50S ribosomal protein L11
RCAP_rcc00288	-0.503986	6.11597e-15	0.266326	0.0608058	-0.731734	4.17553e-10	rplA	50S ribosomal protein L1
RCAP_rcc00289	-0.664508	1.75566e-19	0.206548	0.109178	-0.879192	7.19838e-12	rplJ	50S ribosomal protein L10
RCAP_rcc00290	-0.695201	4.41894e-18	0.292998	0.0533565	-0.7908	2.18315e-07	rplL	50S ribosomal protein L7/L12
RCAP_rcc00294	-0.390862	7.19649e-07	0.223969	0.0853766	-0.543831	1.46207e-05	rpsL	30S ribosomal protein S12
RCAP_rcc00295	-0.356117	2.83531e-07	0.287985	0.0146499	-0.683104	8.407e-11	rpsG	30S ribosomal protein S7
RCAP_rcc00298	-0.474624	6.13458e-07	0.274351	0.133527	-0.582772	0.000136357	rpsJ	30S ribosomal protein S10
RCAP_rcc00299	-0.47847	3.10134e-12	0.313954	0.0271694	-0.718696	7.74568e-09	rplC	50S ribosomal protein L3
RCAP_rcc00300	-0.415364	3.36748e-10	0.319937	0.0112414	-0.703883	4.75007e-11	rplD	50S ribosomal protein L4
RCAP_rcc00301	-0.596794	5.43245e-15	0.195023	0.234219	-0.722899	1.2276e-07	rplW	50S ribosomal protein L23
RCAP_rcc00302	-0.492404	2.31881e-12	0.272597	0.0344783	-0.717302	9.53793e-10	rplB	50S ribosomal protein L2
RCAP_rcc00303	-0.594164	1.46245e-12	0.226016	0.153292	-0.692877	7.46823e-07	rpsS	30S ribosomal protein S19
RCAP_rcc00304	-0.584002	1.30107e-11	0.302113	0.079069	-0.694109	1.26825e-06	rplV	50S ribosomal protein L22
RCAP_rcc00305	-0.561071	1.15112e-17	0.261373	0.0547925	-0.781091	9.50769e-12	rpsC	30S ribosomal protein S3
RCAP_rcc00306	-0.495645	1.75914e-12	0.374369	0.00190953	-0.776447	3.64636e-11	rplP	50S ribosomal protein L16
RCAP_rcc00308	-0.385341	0.000106544	0.220016	0.145496	-0.505736	0.00126685	rpmC	50S ribosomal protein L29
RCAP_rcc00309	-0.444682	1.69324e-06	0.264685	0.07684	-0.670719	3.88056e-06	rpsQ	30S ribosomal protein S17
RCAP_rcc00310	-0.452328	5.85488e-09	0.276657	0.0377144	-0.709637	3.41277e-09	rplN	50S ribosomal protein L14
RCAP_rcc00311	-0.565117	1.32911e-13	0.292943	0.0555714	-0.832046	3.14747e-13	rplX	50S ribosomal protein L24
RCAP_rcc00312	-0.549706	2.20225e-13	0.218534	0.163817	-0.730607	3.34253e-09	rplE	50S ribosomal protein L5
RCAP_rcc00313	-0.610605	1.84262e-12	0.222785	0.159092	-0.777367	4.92531e-08	rpsN	30S ribosomal protein S14
RCAP_rcc00314	-0.565806	5.72945e-14	0.189647	0.260415	-0.822536	3.59024e-12	rpsH	30S ribosomal protein S8
RCAP_rcc00315	-0.522291	1.58881e-14	0.233967	0.112123	-0.745134	1.82978e-10	rplF	50S ribosomal protein L6
RCAP_rcc00316	-0.589518	4.98112e-13	0.234114	0.232951	-0.769091	2.73394e-07	rplR	50S ribosomal protein L18
RCAP_rcc00317	-0.5907	7.71486e-19	0.260407	0.0572544	-0.869719	4.80246e-14	rpsE	30S ribosomal protein S5
RCAP_rcc00318	-0.5494	1.42997e-14	0.356612	0.0100595	-0.777031	7.2322e-09	rpmD	50S ribosomal protein L30
RCAP_rcc00321	-0.375612	1.11593e-06	0.296329	0.0307577	-0.544351	5.98766e-05	rplO	50S ribosomal protein L15
RCAP_rcc00324	-0.401533	3.7122e-05	0.24859	0.122884	-0.539155	0.000267011	rpsM	30S ribosomal protein S13
RCAP_rcc00325	-0.344759	4.81248e-06	0.299962	0.0103591	-0.481574	1.81475e-05	rpsK	30S ribosomal protein S11
RCAP_rcc00327	-0.516118	2.27674e-12	0.191697	0.151036	-0.64099	1.05481e-07	rplQ	50S ribosomal protein L17
RCAP_rcc00361	-0.47151	5.17325e-10	0.340163	0.00667155	-0.697748	2.67484e-06	rpmE	50S ribosomal protein L31
RCAP_rcc00362	-0.199928	0.141711	0.123146	0.551215	-0.71445	1.06582e-05	rplS	ribosomal RNA small subunit methyltransferase B (EC:2.1.1.-)
RCAP_rcc00367	-0.545818	1.44252e-10	0.180986	0.252932	-0.729384	1.74024e-08	rpsP	30S ribosomal protein S16
RCAP_rcc00480	-0.316221	0.0184	-0.0460244	0.882833	-0.526546	0.00193765	rpsU	30S ribosomal protein S21
RCAP_rcc00863	-0.365251	0.00010263	0.122714	0.429581	-0.63957	1.46401e-07	rplM	50S ribosomal protein L13
RCAP_rcc00864	-0.391957	1.49245e-06	0.369409	0.00894418	-0.735575	4.63415e-08	rpsI	30S ribosomal protein S9
RCAP_rcc01821	-0.366689	6.66659e-05	0.227481	0.0739841	-0.557802	2.09674e-05	rpsB	30S ribosomal protein S2
RCAP_rcc02009	-0.405874	8.17441e-08	0.289978	0.0283902	-0.778953	2.56736e-12	rplI	50S ribosomal protein L9
RCAP_rcc02010	-0.434778	6.79996e-09	0.270648	0.0172336	-0.639401	1.04148e-07	rpsR	30S ribosomal protein S18
RCAP_rcc02011	-0.54913	6.17357e-15	0.234636	0.105785	-0.693104	2.10528e-07	rpsF	30S ribosomal protein S6
RCAP_rcc02299	-0.390322	5.97302e-08	0.246931	0.0383624	-0.625611	5.95418e-09	rpmA	50S ribosomal protein L27
RCAP_rcc02300	-0.221442	0.00398066	0.334188	0.00482236	-0.448459	3.76647e-05	rplU	50S ribosomal protein L21
RCAP_rcc02749	-0.238143	0.00346592	0.19834	0.10462	-0.398261	0.000285913	rpmG	adenylosuccinate synthetase (EC:6.3.4.4)
RCAP_rcc02979	-0.336262	1.11222e-05	0.334839	0.00204792	-0.570942	2.73614e-06	rpsD	30S ribosomal protein S4
RCAP_rcc03050	-0.520746	8.14969e-10	0.209326	0.158426	-0.694844	2.88796e-07	rplY	50S ribosomal protein L25
RCAP_rcc03154	-0.529655	4.68021e-12	0.307015	0.00819828	-0.737724	4.54897e-09	rplT	50S ribosomal protein L20
RCAP_rcc03155	-0.559248	1.4049e-08	0.171119	0.318646	-0.722027	1.37392e-07	rpmI	50S ribosomal protein L35
RCAP_rcc03409	-0.490462	1.138e-07	0.278033	0.10916	-0.571588	0.000326765	rpmJ	50S ribosomal protein L36
RCAP_rcc03534	-0.183615	0.0529288	0.102035	0.467503	-0.451527	6.93095e-05	rpsT	30S ribosomal protein S20

## Sheet: Transporters
Table S4 shows expression changes for genes in the AerR null strain, a strain lacking SAerR and a strain lacking LAerR with a p<0.01 threshold under lit anaerobic photsynthetic conditions.
Note that each tab represent clusters of genes that represent relavant functions as described in the text
	AerR null		DSAerR		DLAerR
rcc number	log2FoldChange	padj	log2FoldChange	padj	log2FoldChange	padj	Gene	Annotation
RCAP_rcc00016	-1.04648	2.66211e-34	-0.349302	0.413748	-1.31625	4.01575e-25	xylG	xylose ABC transporter ATP-binding protein XylG (EC:3.6.3.17)
RCAP_rcc00017	-1.02762	4.09194e-36	-0.399933	0.336791	-1.26621	2.18536e-23	xylH	xylose ABC transporter permease XylH
RCAP_rcc00018	-1.19812	5.18634e-45	-0.724116	0.0554217	-1.59047	2.8199e-40	xylF	xylose ABC transporter xylose-binding protein XylF
RCAP_rcc01852	-0.395656	7.9316e-08	0.121948	0.50437	-0.311	0.0100614	livK1	branched-chain amino acid ABC transporter periplasmic branched-chain amino acid-binding
RCAP_rcc01853	-0.447329	8.12779e-07	0.499771	0.000243495	-0.503381	0.00115604	livG1	branched-chain amino acid ABC transporter ATP-binding protein LivG (EC:3.6.3.22)
RCAP_rcc01854	-0.344399	0.00128415	0.545569	1.54143e-05	-0.49122	0.000232487	livF1	branched-chain amino acid ABC transporter ATP-binding protein LivF (EC:3.6.3.22)
RCAP_rcc01856	-0.286522	0.00445261	0.512982	1.4677e-05	-0.431061	0.000667174	livH1	branched-chain amino acid ABC transporter permease LivH
RCAP_rcc01857	-0.258885	0.00345866	0.478303	1.09185e-05	-0.480707	5.27226e-05	livM1	branched-chain amino acid ABC transporter permease LivM
RCAP_rcc02017	-1.19667	5.44896e-26	0.293107	0.380094	-1.03255	1.41747e-11	rbsA	ribose ABC transporter ATP-binding protein (EC:3.6.3.17)
RCAP_rcc02018	-1.57055	1.38326e-07	0.223247	0.635708	-2.09305	1.14465e-80	rbsC	ribose ABC transporter permease (EC:3.6.3.17)
RCAP_rcc02019	-2.03377	2.87954e-09	0.00701652	0.994162	-3.33929	9.95594e-103	rbsB	ribose ABC transporter periplasmic ribose-binding protein (EC:3.6.3.17)
RCAP_rcc03426	-3.67911	5.02887e-42	0.115371	0.830544	-4.78802	1.58746e-264	AMP-dependent synthetase and ligase	AMP-dependent synthetase and ligase
RCAP_rcc03427	-3.68551	6.17906e-24	0.0324994	0.961581	-6.6808	4.73139e-281	livG3	branched-chain amino acid ABC transporter ATP-binding protein LivG (EC:3.6.3.22)
RCAP_rcc03428	-4.19464	8.16369e-62	0.0589139	0.923661	-5.21972	6.22618e-285	livH3	branched-chain amino acid ABC transporter permease LivH
RCAP_rcc03429	-1.46007	4.5711e-65	0.315804	0.0819575	-2.95275	1.01311e-94	hypothetical protein	hypothetical protein
RCAP_rcc03430	-3.0126	2.48135e-206	0.0788088	0.84827	-3.94518	1.08211e-186	livM3	branched-chain amino acid ABC transporter permease LivM
RCAP_rcc03431	-4.05324	8.92107e-68	-0.27012	0.56237	-5.07007	3.39382e-301	livK2	branched-chain amino acid ABC transporter periplasmic branched-chain amino acid binding
RCAP_rcc03432	-2.92014	1.03253e-190	-0.16516	0.662438	-2.91464	9.71743e-135	livF3	branched-chain amino acid ABC transporter ATP-binding protein LivF (EC:3.6.3.22)
